# Supplementary material for: Transposable Element Landscape in Drosophila Populations Selected for Longevity
Source: Genome Biol Evol. 2021 Feb 17;13(4):evab031. doi: 10.1093/gbe/evab031 (PMC8355499; doi:10.1093/gbe/evab031)
Supplement: evab031_Supplementary_Data [file evab031_supplementary_data.zip]

Archive with 7 entries (7 files):
- TableS6.xlsx
- TableS7.xlsx
- TableS8.xlsx
- TableS9.xlsx
- TableS14.xlsx
- Fabian_et_al_Supplementary_Material_clean.docx
- TableS2.xlsx
