# Supplementary material for: Transposable Element Landscape in Drosophila Populations Selected for Longevity
Source: Genome Biol Evol. 2021 Feb 17;13(4):evab031. doi: 10.1093/gbe/evab031 (PMC8355499; doi:10.1093/gbe/evab031)
Supplement: evab031_Supplementary_Data [file evab031_supplementary_data.zip › TableS6.xlsx]

## Sheet: Overlap of S>C TEs
Ensembl_Name	Flybase_Name	TEsubclass	TEclass	Carnes2015	Fabian2018	Hoedjes2019	Remolina2012		1 = significantly more insertions in selected populations
1360	1360	TIR	DNA	1	0	1	0		0 = not different or more abundant in controls
412	412	LTR	RNA	1	0	1	1
ACCORD	accord	LTR	RNA	0	1	1	0
AF222049	Transpac	LTR	RNA	1	1	1	1
AF541951	Bari2	TIR	DNA	1	0	0	0
BAGGINS	baggins	non-LTR	RNA	1	1	0	0
Beagle	HMS-Beagle	LTR	RNA	1	0	1	1
Beagle2	HMS-Beagle2	LTR	RNA	1	1	0	1
BLOOD	blood	LTR	RNA	0	1	0	0
BS	BS	non-LTR	RNA	1	1	1	0
BS3	BS3	non-LTR	RNA	1	0	0	0
BS4	BS4	non-LTR	RNA	1	0	0	0
CIRC	Circe	LTR	RNA	1	1	0	1
DIVER2	diver2	LTR	RNA	1	0	0	0
DM_ROO	roo	LTR	RNA	1	0	1	1
DM06920	HeT-A	non-LTR	RNA	1	1	1	1
DM23420	3S18	LTR	RNA	1	1	0	1
DM33463	S-element	TIR	DNA	1	0	1	0
DM88	Dm88	LTR	RNA	1	0	0	0
DMBARI1	Bari1	TIR	DNA	1	0	1	0
DMBLPP	flea	LTR	RNA	0	1	0	0
DMCOPIA	copia	LTR	RNA	0	0	1	1
DMCR1A	Cr1a	non-LTR	RNA	1	1	1	1
DMDM11	micropia	LTR	RNA	1	1	0	1
DME010298	GATE	LTR	RNA	1	0	0	0
DME278684	Rt1a	non-LTR	RNA	1	1	0	1
DME487856	Max-element	LTR	RNA	1	1	0	0
DME9736	Idefix	LTR	RNA	1	0	1	1
DMGYPF1A	gypsy	LTR	RNA	1	0	0	0
DMHFL1	hobo	TIR	DNA	1	1	1	1
DMIFACA	I-element	non-LTR	RNA	0	1	0	0
DMIS176	17.6	LTR	RNA	0	0	1	1
DMIS297	297	LTR	RNA	0	0	1	1
DMLINEJA	jockey	non-LTR	RNA	1	0	0	0
DMMDG3	mdg3	LTR	RNA	1	0	1	0
DMPOGOR11	pogo	TIR	DNA	1	0	1	1
DMRER1DM	R1A1-element	non-LTR	RNA	0	1	0	0
DMRER2DM	R2-element	non-LTR	RNA	1	0	0	0
DMRTMGD1	mdg1	LTR	RNA	1	0	0	0
DMTHB1	HB	TIR	DNA	1	0	1	0
DMTN1731	1731	LTR	RNA	1	0	0	0
DMTOM1_LTR	Tom1	LTR	RNA	1	0	1	0
DMTRDNA	hopper	TIR	DNA	0	1	1	0
DMU89994	Burdock	LTR	RNA	1	0	0	1
DMW1DOC	Doc	non-LTR	RNA	0	0	0	1
DMZAM	ZAM	LTR	RNA	0	1	0	0
DOC2	Doc2-element	non-LTR	RNA	0	1	0	0
DOC3	Doc3-element	non-LTR	RNA	0	1	0	1
DOC4	Doc4-element	non-LTR	RNA	1	0	0	0
DOC5	Porto1	non-LTR	RNA	0	0	1	1
F	F-element	non-LTR	RNA	0	0	0	1
FB	NOF	TIR	DNA	1	0	0	0
FROGGER	frogger	LTR	RNA	1	0	0	0
FW2	Fw2	non-LTR	RNA	1	0	0	0
G3	G3	non-LTR	RNA	1	0	0	0
G4_DM	G4	non-LTR	RNA	1	1	1	1
G5_DM	G5	non-LTR	RNA	1	0	0	0
G5A	G5A	non-LTR	RNA	1	0	0	0
G6_DM	G6	non-LTR	RNA	0	1	0	1
GTWIN	gtwin	LTR	RNA	1	0	0	1
GYPSY10	gypsy10	LTR	RNA	1	0	0	0
GYPSY2	gypsy2	LTR	RNA	1	0	0	0
GYPSY3	gypsy3	LTR	RNA	1	1	0	0
GYPSY4	gypsy4	LTR	RNA	1	0	1	1
GYPSY5	gypsy5	LTR	RNA	1	0	0	1
GYPSY6	gypsy6	LTR	RNA	1	0	0	0
GYPSY7	gypsy7	LTR	RNA	1	1	0	0
HEL	Helena	non-LTR	RNA	1	1	0	0
HOPPER2	hopper2	TIR	DNA	1	0	1	0
INVADER	invader1	LTR	RNA	1	0	0	1
INVADER2	invader2	LTR	RNA	0	1	1	1
INVADER3	invader3	LTR	RNA	1	0	1	1
INVADER4	invader4	LTR	RNA	0	1	1	0
INVADER5	invader5	LTR	RNA	1	0	0	0
INVADER6	invader6	LTR	RNA	1	0	0	0
IVK	Ivk	non-LTR	RNA	0	0	0	1
JOCKEY2	jockey2	non-LTR	RNA	1	0	0	0
JUAN	Juan	non-LTR	RNA	1	1	1	0
LOOPER1_DM	looper1	TIR	DNA	1	0	0	0
MARINER2	mariner2	TIR	DNA	1	0	0	0
McCLINTOCK	McClintock	LTR	RNA	0	1	1	1
OPUS	opus	LTR	RNA	1	0	0	0
PPI251	P-element	TIR	DNA	1	0	1	0
Q	Q-element	non-LTR	RNA	1	0	0	0
QBERT	accord2	LTR	RNA	0	1	0	0
QUASIMODO	Quasimodo	LTR	RNA	1	0	1	1
ROOA_LTR	rooA	LTR	RNA	1	1	0	1
ROXELEMENT	X-element	non-LTR	RNA	1	0	0	1
RT1B	Rt1b	non-LTR	RNA	1	0	0	0
RT1C	Rt1c	non-LTR	RNA	0	1	0	0
S2	S2	TIR	DNA	1	0	1	0
SPRINGER	springer	LTR	RNA	1	0	0	1
STALKER2	Stalker2	LTR	RNA	1	0	0	1
STALKER3	Stalker3	LTR	RNA	1	1	0	0
TABOR	Tabor	LTR	RNA	1	1	1	0
TAHRE	TAHRE	non-LTR	RNA	1	0	1	1
TC1	Tc1	TIR	DNA	1	0	1	1
TC1-2	Tc1-2	TIR	DNA	1	1	1	1
TC3	Tc3	TIR	DNA	1	0	0	0
Tinker	diver	LTR	RNA	1	0	0	0
TIRANT	Tirant	LTR	RNA	1	1	1	0
TRANSIB1	transib1	TIR	DNA	1	0	1	0
TRANSIB2	transib2	TIR	DNA	1	0	1	1
TRANSIB3	transib3	TIR	DNA	0	0	1	0
TRANSIB4	transib4	TIR	DNA	1	0	0	0

## Sheet: Overlap of C>S TEs
Ensembl_Name	Flybase_Name	TEsubclass	TEclass	Carnes2015	Fabian2018	Hoedjes2019	Remolina2012		1 = significantly more insertions in control populations
412	412	LTR	RNA	0	1	0	0		0 = not different or more abundant in selected populations
ACCORD	accord	LTR	RNA	1	0	0	0
Beagle	HMS-Beagle	LTR	RNA	0	1	0	0
BLOOD	blood	LTR	RNA	1	0	1	1
CIRC	Circe	LTR	RNA	0	0	1	0
DM_ROO	roo	LTR	RNA	0	1	0	0
DM88	Dm88	LTR	RNA	0	1	0	0
DMBARI1	Bari1	TIR	DNA	0	1	0	0
DMCOPIA	copia	LTR	RNA	1	1	0	0
DME010298	GATE	LTR	RNA	0	0	1	0
DMGYPF1A	gypsy	LTR	RNA	0	1	0	0
DMIFACA	I-element	non-LTR	RNA	1	0	0	0
DMIS176	17.6	LTR	RNA	1	0	0	0
DMIS297	297	LTR	RNA	1	1	0	0
DMLINEJA	jockey	non-LTR	RNA	0	1	0	0
DMMDG3	mdg3	LTR	RNA	0	1	0	1
DMPOGOR11	pogo	TIR	DNA	0	1	0	0
DMREPG	G-element	non-LTR	RNA	1	1	1	1
DMRER1DM	R1A1-element	non-LTR	RNA	1	0	1	0
DMRER2DM	R2-element	non-LTR	RNA	0	0	1	1
DMRTMGD1	mdg1	LTR	RNA	0	1	0	0
DMTN1731	1731	LTR	RNA	0	0	0	1
DMW1DOC	Doc	non-LTR	RNA	1	1	0	0
DMZAM	ZAM	LTR	RNA	1	0	0	0
DOC2	Doc2-element	non-LTR	RNA	1	0	0	0
DOC3	Doc3-element	non-LTR	RNA	1	0	0	0
DOC5	Porto1	non-LTR	RNA	1	0	0	0
F	F-element	non-LTR	RNA	1	1	0	0
G2	G2	non-LTR	RNA	1	1	1	1
G6_DM	G6	non-LTR	RNA	1	0	1	0
GYPSY10	gypsy10	LTR	RNA	0	1	0	0
INVADER	invader1	LTR	RNA	0	1	0	0
INVADER2	invader2	LTR	RNA	1	0	0	0
INVADER3	invader3	LTR	RNA	0	1	0	0
INVADER6	invader6	LTR	RNA	0	1	0	0
IVK	Ivk	non-LTR	RNA	1	1	0	0
McCLINTOCK	McClintock	LTR	RNA	1	0	0	0
OPUS	opus	LTR	RNA	0	1	0	1
PPI251	P-element	TIR	DNA	0	1	0	1
QBERT	accord2	LTR	RNA	1	0	0	0
QUASIMODO	Quasimodo	LTR	RNA	0	1	0	0
ROVER	rover	LTR	RNA	1	1	0	0
ROXELEMENT	X-element	non-LTR	RNA	0	1	0	0
RT1B	Rt1b	non-LTR	RNA	0	1	1	0
SPRINGER	springer	LTR	RNA	0	1	1	0
STALKER2	Stalker2	LTR	RNA	0	1	0	0
TABOR	Tabor	LTR	RNA	0	0	0	1
TAHRE	TAHRE	non-LTR	RNA	0	1	0	0
Tinker	diver	LTR	RNA	0	1	1	0
TIRANT	Tirant	LTR	RNA	0	0	0	1

## Sheet: SuperExactTest Output
Overlap statistics in S>C TE families (background size = 103) using SuperExactTest in R:
Intersections	Degree	Observed Overlap	Expected Overlap	Fold Enrichment	P-value
Hoedjes2019	1	39	NA	NA	NA
Fabian2018	1	35	NA	NA	NA
Fabian2018_&_Hoedjes2019	2	14	13.2524	1.05641	0.455562
Remolina2012	1	40	NA	NA	NA
Remolina2012_&_Hoedjes2019	2	23	15.1456	1.51859	0.00109693
Remolina2012_&_Fabian2018	2	16	13.5922	1.17714	0.207339
Remolina2012_&_Fabian2018_&_Hoedjes2019	3	8	5.14657	1.55443	0.109087
Carnes2015	1	77	NA	NA	NA
Carnes2015_&_Hoedjes2019	2	31	29.1553	1.06327	0.266974
Carnes2015_&_Fabian2018	2	22	26.165	0.840816	0.986215
Carnes2015_&_Fabian2018_&_Hoedjes2019	3	10	9.90715	1.00937	0.56469
Carnes2015_&_Remolina2012	2	29	29.9029	0.969805	0.744462
Carnes2015_&_Remolina2012_&_Hoedjes2019	3	17	11.3225	1.50144	0.0159784
Carnes2015_&_Remolina2012_&_Fabian2018	3	12	10.1612	1.18096	0.277274
Carnes2015_&_Remolina2012_&_Fabian2018_&_Hoedjes2019	4	6	3.84744	1.55948	0.164732
Overlap statistics in C>S TE families (background size = 103):
Intersections	Degree	Observed Overlap	Expected Overlap	Fold Enrichment	P-value
Hoedjes2019	1	11	NA	NA	NA
Fabian2018	1	31	NA	NA	NA
Fabian2018_&_Hoedjes2019	2	5	3.31068	1.51026	0.200944
Remolina2012	1	10	NA	NA	NA
Remolina2012_&_Hoedjes2019	2	4	1.06796	3.74546	0.0109941
Remolina2012_&_Fabian2018	2	5	3.00971	1.66129	0.140445
Remolina2012_&_Fabian2018_&_Hoedjes2019	3	2	0.321425	6.22229	0.0363406
Carnes2015	1	21	NA	NA	NA
Carnes2015_&_Hoedjes2019	2	5	2.24272	2.22944	0.0442633
Carnes2015_&_Fabian2018	2	8	6.32039	1.26574	0.260814
Carnes2015_&_Fabian2018_&_Hoedjes2019	3	2	0.674993	2.96299	0.140304
Carnes2015_&_Remolina2012	2	3	2.03883	1.47143	0.33119
Carnes2015_&_Remolina2012_&_Hoedjes2019	3	3	0.21774	13.7779	0.000780156
Carnes2015_&_Remolina2012_&_Fabian2018	3	2	0.61363	3.25929	0.119006
Carnes2015_&_Remolina2012_&_Fabian2018_&_Hoedjes2019	4	2	0.0655333	30.5188	0.00162499
