# Supplementary material for: Transposable Element Landscape in Drosophila Populations Selected for Longevity
Source: Genome Biol Evol. 2021 Feb 17;13(4):evab031. doi: 10.1093/gbe/evab031 (PMC8355499; doi:10.1093/gbe/evab031)
Supplement: evab031_Supplementary_Data [file evab031_supplementary_data.zip › TableS7.xlsx]

## Sheet: Candidates Fabian2018
Ensembl_Name	Flybase_Name	Chromosome	Position	Sub-class	Cont_Ra	Cont_Rb	Sel_La	Sel_Lb	Sel_2La	Sel_2Lb	AvFreq	AvFreqC	AvFreqS	dFreq (S - C)	Pval	Effect	Up_down_bp	GeneId	Eff_in_Gene	Cod_NonCod
DMCOPIA	copia	2L	3649731	LTR	0.296	0.248	0	0	0	0	0.0906667	0.272	0	-0.272	4.93e-06	INTRON	NA	for	protein_coding	CODING
DMCOPIA	copia	2L	4414049	LTR	0.374	0.352	0.001	0	0	0	0.121167	0.363	0.00025	-0.36275	1.29e-06	INTRON	NA	CG15431	protein_coding	CODING
RT1B	Rt1b	2L	17423453	NON-LTR	0.382	0.418	0	0	0	0	0.133333	0.4	0	-0.4	4.37e-07	INTRON	NA	Dif	protein_coding	CODING
DMCR1A	Cr1a	2R	1967425	NON-LTR	0.768	0.739	1	1	1	1	0.917833	0.7535	1	0.2465	9.28e-07	INTRON	NA	CG17684	protein_coding	CODING
DMPOGOR11	pogo	2R	10047047	TIR	0.115	0.095	0	0	0	0	0.035	0.105	0	-0.105	5.05e-06	INTRON	NA	oys	protein_coding	CODING
PPI251	P-element	2R	10056813	TIR	0.145	0.121	0	0	0	0	0.0443333	0.133	0	-0.133	4.24e-06	INTRON	NA	magu	protein_coding	CODING
PPI251	P-element	2R	10056813	TIR	0.145	0.121	0	0	0	0	0.0443333	0.133	0	-0.133	4.24e-06	UPSTREAM	13	magu	protein_coding	CODING
DM_ROO	roo	2R	10359431	LTR	0.141	0.117	0	0	0	0	0.043	0.129	0	-0.129	4.76e-06	UPSTREAM	782	CG43396	protein_coding	CODING
DM_ROO	roo	2R	10359431	LTR	0.141	0.117	0	0	0	0	0.043	0.129	0	-0.129	4.76e-06	INTRON	NA	SLO2	protein_coding	CODING
PPI251	P-element	2R	10535070	TIR	0.137	0.144	0	0	0	0	0.0468333	0.1405	0	-0.1405	2.49e-08	UPSTREAM	716	lola	protein_coding	CODING
PPI251	P-element	2R	10535070	TIR	0.137	0.144	0	0	0	0	0.0468333	0.1405	0	-0.1405	2.49e-08	INTRON	NA	lola	protein_coding	CODING
PPI251	P-element	2R	10535070	TIR	0.137	0.144	0	0	0	0	0.0468333	0.1405	0	-0.1405	2.49e-08	UPSTREAM	38	lola	protein_coding	CODING
OPUS	opus	3L	7613215	LTR	0.632	0.549	0	0	0	0	0.196833	0.5905	0	-0.5905	4.53e-06	INTRON	NA	Pura	protein_coding	CODING
DMIS297	297	3L	19649433	LTR	0.125	0.144	0	0	0	0	0.0448333	0.1345	0	-0.1345	1.6e-06	SPLICE_SITE_DONOR	NA	Oat	protein_coding	CODING
DMIS297	297	3L	19649433	LTR	0.125	0.144	0	0	0	0	0.0448333	0.1345	0	-0.1345	1.6e-06	INTRON	NA	Oat	protein_coding	CODING
G4_DM	G4	3L	22641429	NON-LTR	0.981	0.977	1	1	1	1	0.993	0.979	1	0.021	4.48e-06	INTERGENIC	NA	NA	NA	NA
1360	1360	3L	23488507	TIR	0.979	0.981	1	1	1	1	0.993333	0.98	1	0.02	3.39e-07	INTERGENIC	NA	NA	NA	NA
F	F-element	3L	23749898	NON-LTR	0	0	1	1	1	1	0.666667	0	1	1	0	INTERGENIC	NA	NA	NA	NA
F	F-element	3L	23749898	NON-LTR	0	0	1	1	1	1	0.666667	0	1	1	0	DOWNSTREAM	840	CG17698	protein_coding	CODING
F	F-element	3L	25006754	NON-LTR	0.188	0.22	0	0	0	0	0.068	0.204	0	-0.204	2.72e-06	INTERGENIC	NA	NA	NA	NA
F	F-element	3R	1451179	NON-LTR	0.201	0.211	0	0	0	0	0.0686667	0.206	0	-0.206	2.5e-08	INTRON	NA	Myo81F	protein_coding	CODING
1360	1360	3R	5822505	TIR	0.258	0.229	0	0	0	0	0.0811667	0.2435	0	-0.2435	9.69e-07	DOWNSTREAM	70	CG46303	protein_coding	CODING
1360	1360	3R	5822505	TIR	0.258	0.229	0	0	0	0	0.0811667	0.2435	0	-0.2435	9.69e-07	UTR_3_PRIME	1197	CG2023	protein_coding	CODING
DMCOPIA	copia	3R	5977883	LTR	0.106	0.111	0	0	0	0	0.0361667	0.1085	0	-0.1085	1.73e-08	INTERGENIC	NA	NA	NA	NA
PPI251	P-element	3R	17078259	TIR	0.089	0.083	0	0	0	0	0.0286667	0.086	0	-0.086	8.81e-08	INTRON	NA	Keap1	protein_coding	CODING
PPI251	P-element	3R	17078259	TIR	0.089	0.083	0	0	0	0	0.0286667	0.086	0	-0.086	8.81e-08	UPSTREAM	157	Keap1	protein_coding	CODING
DMHFL1	hobo	3R	20215285	TIR	0.371	0.365	0	0	0	0	0.122667	0.368	0	-0.368	4.37e-10	INTRON	NA	Nlg4	protein_coding	CODING
412	412	3R	22346920	LTR	0.168	0.186	0	0	0	0	0.059	0.177	0	-0.177	4.59e-07	INTERGENIC	NA	NA	NA	NA
DMRTMGD1	mdg1	3R	22351295	LTR	0.183	0.175	0	0	0	0	0.0596667	0.179	0	-0.179	1.72e-08	INTERGENIC	NA	NA	NA	NA
DMRTMGD1	mdg1	3R	22351295	LTR	0.183	0.175	0	0	0	0	0.0596667	0.179	0	-0.179	1.72e-08	UPSTREAM	950	rdhB	protein_coding	CODING
DMRTMGD1	mdg1	3R	22351295	LTR	0.183	0.175	0	0	0	0	0.0596667	0.179	0	-0.179	1.72e-08	UPSTREAM	401	rdhB	protein_coding	CODING
ROVER	rover	3R	26400677	LTR	0.37	0.353	0	0	0	0	0.1205	0.3615	0	-0.3615	2.98e-08	INTERGENIC	NA	NA	NA	NA
DMRTMGD1	mdg1	3R	26762617	LTR	0.326	0.299	0	0	0	0	0.104167	0.3125	0	-0.3125	3.06e-07	INTERGENIC	NA	NA	NA	NA
BS	BS	3R	28315872	NON-LTR	0.346	0.297	0	0	0	0	0.107167	0.3215	0	-0.3215	3.02e-06	INTERGENIC	NA	NA	NA	NA
DMMDG3	mdg3	X	258535	LTR	0.382	0.375	0	0	0	0	0.126167	0.3785	0	-0.3785	7.42e-10	DOWNSTREAM	66	cin	protein_coding	CODING
DMMDG3	mdg3	X	258535	LTR	0.382	0.375	0	0	0	0	0.126167	0.3785	0	-0.3785	7.42e-10	EXON	NA	asRNA:CR43906	NA	NON_CODING
DMMDG3	mdg3	X	258535	LTR	0.382	0.375	0	0	0	0	0.126167	0.3785	0	-0.3785	7.42e-10	UTR_3_PRIME	65	CG13377	protein_coding	CODING
DMMDG3	mdg3	X	258535	LTR	0.382	0.375	0	0	0	0	0.126167	0.3785	0	-0.3785	7.42e-10	DOWNSTREAM	122	cin	protein_coding	CODING
DM_ROO	roo	X	1258186	LTR	0.378	0.393	0	0	0	0	0.1285	0.3855	0	-0.3855	1.48e-08	INTRON	NA	Atf3	protein_coding	CODING
DMBARI1	Bari1	X	3657283	TIR	0.308	0.3	0	0	0	0	0.101333	0.304	0	-0.304	2.59e-09	INTRON	NA	AstA-R1	protein_coding	CODING
DMBLPP	flea	X	5220772	LTR	0.335	0.328	0	0	0	0	0.1105	0.3315	0	-0.3315	1.14e-09	INTRON	NA	rg	protein_coding	CODING
DMBLPP	flea	X	5220772	LTR	0.335	0.328	0	0	0	0	0.1105	0.3315	0	-0.3315	1.14e-09	INTRON	NA	CG15465	protein_coding	CODING
DM_ROO	roo	X	5507016	LTR	0.483	0.472	0	0	0	0	0.159167	0.4775	0	-0.4775	2.29e-09	EXON	NA	lncRNA:CR45519	NON_CODING	EXON
BEAGLE	HMS-Beagle	X	17616381	LTR	0.377	0.398	0	0	0	0	0.129167	0.3875	0	-0.3875	5.58e-08	INTERGENIC	NA	NA	NA	NA
OPUS	opus	X	19048953	LTR	0	0	0.468	0.463	0.448	0.45	0.304833	0	0.45725	0.45725	5.78e-08	INTERGENIC	NA	NA	NA	NA
DMIS297	297	X	19187408	LTR	0	0	0.366	0.392	0.413	0.365	0.256	0	0.384	0.384	2.96e-06	UPSTREAM	627	Mec2	protein_coding	CODING
DMIS297	297	X	19187408	LTR	0	0	0.366	0.392	0.413	0.365	0.256	0	0.384	0.384	2.96e-06	DOWNSTREAM	130	CG33253	protein_coding	CODING
DMIS297	297	X	19187408	LTR	0	0	0.366	0.392	0.413	0.365	0.256	0	0.384	0.384	2.96e-06	INTERGENIC	NA	NA	NA	NA
DMTNFB	FB	X	19381664	FB	0	0	0.326	0.299	0.347	0.317	0.214833	0	0.32225	0.32225	2.96e-06	INTRON	NA	kek5	protein_coding	CODING
OPUS	opus	X	20066786	LTR	0.379	0.333	0	0	0	0	0.118667	0.356	0	-0.356	1.68e-06	INTERGENIC	NA	NA	NA	NA
DMLINEJA	jockey	X	20277805	NON-LTR	0.473	0.447	0	0	0	0	0.153333	0.46	0	-0.46	7.91e-08	INTERGENIC	NA	NA	NA	NA
DMW1DOC	Doc	X	20351218	NON-LTR	0.274	0.238	0	0	0	0	0.0853333	0.256	0	-0.256	1.93e-06	INTERGENIC	NA	NA	NA	NA
DM_ROO	roo	X	20380760	LTR	0.379	0.409	0	0	0	0	0.131333	0.394	0	-0.394	2.21e-07	INTERGENIC	NA	NA	NA	NA
BS	BS	X	20999650	NON-LTR	0	0	0.332	0.353	0.325	0.329	0.223167	0	0.33475	0.33475	3.97e-07	INTERGENIC	NA	NA	NA	NA

## Sheet: Candidates Hoedjes2019
Ensembl_Name	Flybase_Name	Chromosome	Position	Sub-class	LE1	LE2	LE3	LE4	LP1	LP2	LP3	LP4	ME1	ME2	ME3	ME4	MP1	MP2	MP3	MP4	HE1	HE2	HE3	HE4	HP1	HP2	HP3	HP4	AvFreq	AvFreqC	AvFreqS	dFreq (S - C)	Pval (Regime)	Pval (Diet)	Pval (Regime x Diet)	Effect	Up_down_bp	GeneId	Eff_in_Gene	Cod_NonCod
DMCOPIA	copia	2L	2091389	LTR	0.062	0.045	0.017	0.014	0	0	0	0.011	0.026	0.003	0.005	0.03	0	0	0.004	0	0.087	0.085	0.052	0.047	0.008	0	0.023	0	0.021625	0.0394167	0.00383333	-0.0355833	3.64e-06	0.0113575	0.227733	INTRON	NA	dpr3	protein_coding	CODING
F	F-element	2L	3227606	NON-LTR	0.041	0.024	0.131	0.079	0	0	0	0.004	0.002	0.014	0.044	0	0	0	0.002	0.016	0.096	0.089	0.096	0.069	0	0	0.01	0	0.029875	0.0570833	0.00266667	-0.0544167	1.25e-06	0.0263987	0.00597176	INTERGENIC	NA	NA	NA	NA
DMBLPP	flea	2L	3665402	LTR	0	0	0	0	0.187	0.123	0.086	0.185	0.05	0.172	0.037	0.046	0.193	0.229	0.088	0.17	0.109	0.099	0.069	0.076	0.232	0.13	0.307	0.222	0.117083	0.0548333	0.179333	0.1245	2.64e-07	0.000119609	0.0121792	INTRON	NA	Drgx	protein_coding	CODING
PPI251	P-element	2L	4187807	TIR	0	0	0	0	0.152	0.063	0.016	0.095	0.002	0.013	0.014	0.014	0.023	0.216	0.106	0.074	0	0	0	0	0.039	0.041	0.01	0.067	0.039375	0.00358333	0.0751667	0.0715833	1.71e-06	0.0403004	0.568217	UPSTREAM	14	TBCC	protein_coding	CODING
PPI251	P-element	2L	4187807	TIR	0	0	0	0	0.152	0.063	0.016	0.095	0.002	0.013	0.014	0.014	0.023	0.216	0.106	0.074	0	0	0	0	0.039	0.041	0.01	0.067	0.039375	0.00358333	0.0751667	0.0715833	1.71e-06	0.0403004	0.568217	INTERGENIC	NA	NA	NA	NA
PPI251	P-element	2L	4187807	TIR	0	0	0	0	0.152	0.063	0.016	0.095	0.002	0.013	0.014	0.014	0.023	0.216	0.106	0.074	0	0	0	0	0.039	0.041	0.01	0.067	0.039375	0.00358333	0.0751667	0.0715833	1.71e-06	0.0403004	0.568217	UPSTREAM	316	lectin-24Db	protein_coding	CODING
RT1B	Rt1b	2L	4327253	NON-LTR	0	0	0	0	0.092	0.05	0.018	0.059	0.006	0.008	0.004	0	0.051	0.205	0.043	0.072	0	0	0	0.005	0.039	0.07	0.02	0.027	0.0320417	0.00191667	0.0621667	0.06025	2.23e-07	0.0872326	0.60256	INTRON	NA	bdl	protein_coding	CODING
DM_ROO	roo	2L	6383449	LTR	0.027	0.024	0.024	0.037	0	0	0	0	0.013	0.004	0	0.011	0	0	0	0	0	0	0	0	0	0	0	0	0.00583333	0.0116667	0	-0.0116667	8e-08	3.03e-06	3.03e-06	INTRON	NA	DIP-epsilon	protein_coding	CODING
DM_ROO	roo	2L	6383449	LTR	0.027	0.024	0.024	0.037	0	0	0	0	0.013	0.004	0	0.011	0	0	0	0	0	0	0	0	0	0	0	0	0.00583333	0.0116667	0	-0.0116667	8e-08	3.03e-06	3.03e-06	DOWNSTREAM	30	Nepl5	protein_coding	CODING
DM_ROO	roo	2L	6383449	LTR	0.027	0.024	0.024	0.037	0	0	0	0	0.013	0.004	0	0.011	0	0	0	0	0	0	0	0	0	0	0	0	0.00583333	0.0116667	0	-0.0116667	8e-08	3.03e-06	3.03e-06	UTR_3_PRIME	91	Nepl6	protein_coding	CODING
DMHFL1	hobo	2L	11918285	TIR	0	0	0	0	0	0	0	0	0	0	0	0	0.007	0.027	0.002	0.015	0	0	0.004	0.005	0.032	0.02	0.018	0.033	0.00679167	0.00075	0.0128333	0.0120833	3.08e-06	9.9e-06	0.000646457	INTRON	NA	Pde1c	protein_coding	CODING
DMLINEJA	jockey	2L	12341290	NON-LTR	0	0	0	0	0.011	0.008	0	0	0	0	0	0.019	0.033	0.125	0.074	0.077	0	0	0	0	0.157	0.053	0.082	0.061	0.0291667	0.00158333	0.05675	0.0551667	1.3e-07	0.000294574	0.00105103	INTERGENIC	NA	NA	NA	NA
DM_ROO	roo	2L	12466816	LTR	0	0	0	0	0.012	0.002	0	0	0	0.006	0	0.019	0.02	0.125	0.069	0.111	0	0	0	0	0.184	0.07	0.104	0.052	0.03225	0.00208333	0.0624167	0.0603333	1.01e-06	0.000359224	0.00160806	INTRON	NA	bun	protein_coding	CODING
DMW1DOC	Doc	2L	17038942	NON-LTR	0	0	0	0	0.006	0.018	0.029	0.073	0	0.002	0	0	0.072	0.13	0.116	0.175	0.002	0.031	0.005	0.025	0.143	0.013	0.072	0.08	0.0413333	0.00541667	0.07725	0.0718333	3.49e-07	0.00980018	0.0210691	INTERGENIC	NA	NA	NA	NA
DMTNFB	FB	2L	17467556	FB	0.056	0.078	0.049	0.044	0.008	0.053	0.025	0.014	0.029	0.068	0.034	0.024	0	0	0	0	0	0.016	0.014	0.002	0	0	0	0	0.0214167	0.0345	0.00833333	-0.0261667	2.12e-06	2.82e-06	0.0213746	INTRON	NA	BicD	protein_coding	CODING
F	F-element	2L	17586221	NON-LTR	0	0	0	0	0.013	0.028	0.015	0.012	0	0.002	0	0	0.083	0.115	0.089	0.155	0.007	0.048	0.002	0.055	0.122	0.005	0.06	0.065	0.0365	0.0095	0.0635	0.054	3.77e-06	0.00294012	0.00524662	INTERGENIC	NA	NA	NA	NA
JUAN	Juan	2L	17609290	NON-LTR	0	0	0	0	0.003	0.022	0.013	0.019	0	0.003	0	0	0.111	0.147	0.142	0.197	0.005	0.063	0.003	0.07	0.168	0.156	0.083	0.111	0.0548333	0.012	0.0976667	0.0856667	2.04e-08	6.49e-06	0.00109052	INTERGENIC	NA	NA	NA	NA
DM_ROO	roo	2L	17648677	LTR	0	0	0	0	0.014	0.01	0.019	0.019	0	0	0	0	0.09	0.132	0.123	0.186	0.006	0.066	0.004	0.046	0.114	0.007	0.075	0.095	0.0419167	0.0101667	0.0736667	0.0635	1.04e-06	0.00092488	0.00128411	UTR_3_PRIME	1702	CadN	protein_coding	CODING
DMW1DOC	Doc	2L	17951558	NON-LTR	0.073	0.058	0.085	0.044	0	0.039	0.01	0.01	0.049	0.085	0.034	0.027	0	0	0	0	0	0.014	0.009	0.042	0	0.004	0	0	0.0242917	0.0433333	0.00525	-0.0380833	3.14e-06	0.00238688	0.107001	INTRON	NA	lncRNA:CR44398	NA	NON_CODING
DMW1DOC	Doc	2L	17951558	NON-LTR	0.073	0.058	0.085	0.044	0	0.039	0.01	0.01	0.049	0.085	0.034	0.027	0	0	0	0	0	0.014	0.009	0.042	0	0.004	0	0	0.0242917	0.0433333	0.00525	-0.0380833	3.14e-06	0.00238688	0.107001	INTRON	NA	lncRNA:CR44397	NA	NON_CODING
DMU89994	Burdock	2L	19243362	LTR	0	0	0	0	0.013	0.024	0.015	0.036	0	0.006	0	0.004	0.115	0.138	0.1	0.168	0.232	0.119	0.041	0.034	0.146	0.15	0.204	0.13	0.0697917	0.0363333	0.10325	0.0669167	2.3e-06	6.94e-07	0.00733143	INTERGENIC	NA	NA	NA	NA
AF222049	Transpac	2L	19252930	LTR	0	0	0	0	0.021	0.025	0.025	0.032	0	0.004	0	0.002	0.107	0.166	0.119	0.184	0.253	0.104	0.048	0.049	0.178	0.144	0.2	0.152	0.0755417	0.0383333	0.11275	0.0744167	4.28e-07	2.31e-07	0.00223789	INTERGENIC	NA	NA	NA	NA
AF222049	Transpac	2L	19256102	LTR	0	0	0	0	0.02	0.016	0.037	0.015	0	0.008	0	0.003	0.115	0.157	0.097	0.202	0.234	0.105	0.071	0.032	0.16	0.134	0.185	0.192	0.0742917	0.03775	0.110833	0.0730833	1.14e-06	2.98e-07	0.0040921	INTERGENIC	NA	NA	NA	NA
TIRANT	Tirant	2L	19424716	LTR	0.122	0.163	0.105	0.139	0.026	0.011	0.028	0.014	0.042	0.075	0.056	0.233	0	0	0	0	0	0.02	0.025	0.057	0	0	0	0	0.0465	0.0864167	0.00658333	-0.0798333	3.96e-07	0.000230797	0.0806961	INTRON	NA	CG13085	protein_coding	CODING
TIRANT	Tirant	2L	19424716	LTR	0.122	0.163	0.105	0.139	0.026	0.011	0.028	0.014	0.042	0.075	0.056	0.233	0	0	0	0	0	0.02	0.025	0.057	0	0	0	0	0.0465	0.0864167	0.00658333	-0.0798333	3.96e-07	0.000230797	0.0806961	UTR_5_PRIME	2527	Alp12	protein_coding	CODING
TIRANT	Tirant	2L	19424716	LTR	0.122	0.163	0.105	0.139	0.026	0.011	0.028	0.014	0.042	0.075	0.056	0.233	0	0	0	0	0	0.02	0.025	0.057	0	0	0	0	0.0465	0.0864167	0.00658333	-0.0798333	3.96e-07	0.000230797	0.0806961	INTRON	NA	Pax	protein_coding	CODING
TIRANT	Tirant	2L	19424716	LTR	0.122	0.163	0.105	0.139	0.026	0.011	0.028	0.014	0.042	0.075	0.056	0.233	0	0	0	0	0	0.02	0.025	0.057	0	0	0	0	0.0465	0.0864167	0.00658333	-0.0798333	3.96e-07	0.000230797	0.0806961	INTRON	NA	Alp12	protein_coding	CODING
DMMDG3	mdg3	2L	19597250	LTR	0	0	0	0	0.014	0.019	0.027	0.026	0	0.002	0	0	0.094	0.168	0.103	0.162	0.209	0.101	0.036	0.057	0.19	0.129	0.139	0.16	0.0681667	0.03375	0.102583	0.0688333	1.57e-07	8.69e-08	0.000754607	INTRON	NA	Lar	protein_coding	CODING
F	F-element	2L	19687421	NON-LTR	0.107	0.183	0.156	0.154	0.031	0.007	0.029	0.016	0.042	0.087	0.061	0.102	0	0	0.037	0.002	0	0.015	0.002	0.059	0	0.002	0	0	0.0455	0.0806667	0.0103333	-0.0703333	2.39e-06	3.05e-05	0.066014	INTRON	NA	CG46244	protein_coding	CODING
F	F-element	2L	19687421	NON-LTR	0.107	0.183	0.156	0.154	0.031	0.007	0.029	0.016	0.042	0.087	0.061	0.102	0	0	0.037	0.002	0	0.015	0.002	0.059	0	0.002	0	0	0.0455	0.0806667	0.0103333	-0.0703333	2.39e-06	3.05e-05	0.066014	INTRON	NA	Lar	protein_coding	CODING
STALKER4	Stalker4	2L	20425306	LTR	0.106	0.135	0.106	0.158	0.036	0.003	0.022	0.017	0.058	0.136	0.113	0.194	0	0	0.026	0.004	0.013	0.087	0	0.018	0	0.01	0	0	0.05175	0.0936667	0.00983333	-0.0838333	2.48e-06	0.0012503	0.0766614	INTERGENIC	NA	NA	NA	NA
STALKER4	Stalker4	2L	20425306	LTR	0.106	0.135	0.106	0.158	0.036	0.003	0.022	0.017	0.058	0.136	0.113	0.194	0	0	0.026	0.004	0.013	0.087	0	0.018	0	0.01	0	0	0.05175	0.0936667	0.00983333	-0.0838333	2.48e-06	0.0012503	0.0766614	UPSTREAM	893	CG31688	protein_coding	CODING
STALKER4	Stalker4	2L	20425306	LTR	0.106	0.135	0.106	0.158	0.036	0.003	0.022	0.017	0.058	0.136	0.113	0.194	0	0	0.026	0.004	0.013	0.087	0	0.018	0	0.01	0	0	0.05175	0.0936667	0.00983333	-0.0838333	2.48e-06	0.0012503	0.0766614	UPSTREAM	646	CG15130	protein_coding	CODING
DMCOPIA	copia	2L	20520981	LTR	0.054	0.023	0.031	0.037	0	0	0	0	0	0	0	0	0	0	0	0	0	0	0	0	0	0	0	0	0.00604167	0.0120833	0	-0.0120833	2.17e-09	3.95e-11	3.95e-11	INTERGENIC	NA	NA	NA	NA
DM_ROO	roo	2L	20631306	LTR	0	0	0	0	0.021	0.024	0.029	0.022	0	0.019	0	0.003	0.076	0.145	0.147	0.198	0.25	0.067	0.067	0.074	0.194	0.151	0.177	0.154	0.07575	0.04	0.1115	0.0715	1.5e-06	2.68e-07	0.00626443	INTERGENIC	NA	NA	NA	NA
DMTRDNA	hopper	2L	20939628	TIR	0.143	0.111	0.151	0.154	0.239	0.406	0.375	0.357	0.137	0.166	0.188	0.044	0.412	0.361	0.452	0.43	0.37	0.269	0.245	0.229	0.437	0.345	0.37	0.423	0.283917	0.183917	0.383917	0.2	9.03e-08	0.00933306	0.0190902	INTERGENIC	NA	NA	NA	NA
DMW1DOC	Doc	2L	20960720	NON-LTR	0.109	0.148	0.137	0.167	0.022	0.005	0.027	0.01	0.053	0.164	0.135	0.148	0	0	0.021	0	0.006	0.019	0.004	0.039	0	0.002	0	0	0.0506667	0.0940833	0.00725	-0.0868333	1.22e-08	1.35e-05	0.00506691	INTERGENIC	NA	NA	NA	NA
412	412	2L	21084103	LTR	0.04	0.033	0.027	0.024	0	0	0	0	0	0	0	0	0	0	0	0	0	0	0	0	0	0	0	0	0.00516667	0.0103333	0	-0.0103333	1.02e-12	1.35e-14	1.35e-14	DOWNSTREAM	502	CG33509	protein_coding	CODING
412	412	2L	21084103	LTR	0.04	0.033	0.027	0.024	0	0	0	0	0	0	0	0	0	0	0	0	0	0	0	0	0	0	0	0	0.00516667	0.0103333	0	-0.0103333	1.02e-12	1.35e-14	1.35e-14	NON_SYNONYMOUS_CODING	cacttg/caRALg	CG33510	protein_coding	CODING
DMIFACA	I-element	2L	21113212	NON-LTR	0.054	0.021	0.023	0.022	0	0	0	0	0	0	0	0	0	0	0	0	0	0	0	0	0	0	0	0	0.005	0.01	0	-0.01	2.76e-07	7.52e-09	7.52e-09	INTRON	NA	Nhe2	protein_coding	CODING
DMIFACA	I-element	2L	21113212	NON-LTR	0.054	0.021	0.023	0.022	0	0	0	0	0	0	0	0	0	0	0	0	0	0	0	0	0	0	0	0	0.005	0.01	0	-0.01	2.76e-07	7.52e-09	7.52e-09	INTRON	NA	CG46307	protein_coding	CODING
PPI251	P-element	2L	21163075	TIR	0.166	0.211	0.174	0.235	0.037	0.005	0.038	0.017	0.056	0.148	0.079	0.316	0	0	0.012	0	0	0.017	0.006	0.058	0	0.006	0	0	0.065875	0.122167	0.00958333	-0.112583	1.34e-06	0.000151754	0.0180088	UTR_5_PRIME	73	Nbr	protein_coding	CODING
PPI251	P-element	2L	21163075	TIR	0.166	0.211	0.174	0.235	0.037	0.005	0.038	0.017	0.056	0.148	0.079	0.316	0	0	0.012	0	0	0.017	0.006	0.058	0	0.006	0	0	0.065875	0.122167	0.00958333	-0.112583	1.34e-06	0.000151754	0.0180088	UPSTREAM	566	CG9246	protein_coding	CODING
PPI251	P-element	2L	21163075	TIR	0.166	0.211	0.174	0.235	0.037	0.005	0.038	0.017	0.056	0.148	0.079	0.316	0	0	0.012	0	0	0.017	0.006	0.058	0	0.006	0	0	0.065875	0.122167	0.00958333	-0.112583	1.34e-06	0.000151754	0.0180088	DOWNSTREAM	796	asRNA:CR44910	NA	NON_CODING
STALKER2	Stalker2	2L	21174138	LTR	0.14	0.139	0.124	0.163	0.025	0.008	0.042	0.009	0.05	0.176	0.139	0.311	0	0	0.017	0	0.009	0.04	0.001	0.036	0	0.005	0	0	0.05975	0.110667	0.00883333	-0.101833	6.13e-07	0.000459898	0.0145007	DOWNSTREAM	44	bur	protein_coding	CODING
STALKER2	Stalker2	2L	21174138	LTR	0.14	0.139	0.124	0.163	0.025	0.008	0.042	0.009	0.05	0.176	0.139	0.311	0	0	0.017	0	0.009	0.04	0.001	0.036	0	0.005	0	0	0.05975	0.110667	0.00883333	-0.101833	6.13e-07	0.000459898	0.0145007	UTR_3_PRIME	6	CG31627	protein_coding	CODING
STALKER2	Stalker2	2L	21174138	LTR	0.14	0.139	0.124	0.163	0.025	0.008	0.042	0.009	0.05	0.176	0.139	0.311	0	0	0.017	0	0.009	0.04	0.001	0.036	0	0.005	0	0	0.05975	0.110667	0.00883333	-0.101833	6.13e-07	0.000459898	0.0145007	DOWNSTREAM	954	mAcon1	protein_coding	CODING
STALKER2	Stalker2	2L	21174138	LTR	0.14	0.139	0.124	0.163	0.025	0.008	0.042	0.009	0.05	0.176	0.139	0.311	0	0	0.017	0	0.009	0.04	0.001	0.036	0	0.005	0	0	0.05975	0.110667	0.00883333	-0.101833	6.13e-07	0.000459898	0.0145007	DOWNSTREAM	953	mAcon1	protein_coding	CODING
STALKER2	Stalker2	2L	21174138	LTR	0.14	0.139	0.124	0.163	0.025	0.008	0.042	0.009	0.05	0.176	0.139	0.311	0	0	0.017	0	0.009	0.04	0.001	0.036	0	0.005	0	0	0.05975	0.110667	0.00883333	-0.101833	6.13e-07	0.000459898	0.0145007	DOWNSTREAM	245	bur	protein_coding	CODING
DMBLPP	flea	2L	21571721	LTR	0.136	0.223	0.13	0.217	0.051	0.011	0.012	0.032	0.042	0.249	0.214	0.13	0	0	0	0	0	0.07	0	0.028	0	0	0	0	0.064375	0.119917	0.00883333	-0.111083	8.59e-07	0.000132648	0.0141366	INTERGENIC	NA	NA	NA	NA
DMRTMGD1	mdg1	2L	22056604	LTR	0.085	0.141	0.106	0.166	0.042	0.004	0.023	0.025	0.064	0.209	0.104	0.123	0	0	0.01	0	0.002	0.038	0	0.028	0	0.002	0	0	0.0488333	0.0888333	0.00883333	-0.08	4.03e-07	5.61e-05	0.00827223	INTERGENIC	NA	NA	NA	NA
DMIS297	297	2R	2525939	LTR	0	0	0	0	0.01	0.01	0.011	0.012	0	0.005	0	0	0.071	0.07	0.054	0.058	0.072	0.05	0.022	0.029	0.081	0.068	0.093	0.084	0.0333333	0.0148333	0.0518333	0.037	4.98e-10	3.67e-10	9.13e-05	INTRON	NA	MFS17	protein_coding	CODING
DM_ROO	roo	2R	5114827	LTR	0	0	0	0	0.01	0.027	0.044	0.045	0	0.07	0	0	0.154	0.136	0.376	0.32	0.333	0.107	0.063	0.101	0.359	0.313	0.384	0.293	0.130625	0.0561667	0.205083	0.148917	3.79e-06	1.78e-06	0.0510873	INTERGENIC	NA	NA	NA	NA
STALKER4	Stalker4	2R	5173239	LTR	0	0	0	0	0.039	0.076	0.052	0.062	0.033	0.061	0.058	0	0.187	0.326	0.368	0.318	0.305	0.26	0.073	0.114	0.338	0.26	0.363	0.331	0.151	0.0753333	0.226667	0.151333	5.92e-07	1.85e-07	0.0418918	INTERGENIC	NA	NA	NA	NA
DMW1DOC	Doc	2R	5456067	NON-LTR	0.073	0.129	0.128	0.136	0.04	0	0.035	0.018	0.052	0.094	0.018	0.135	0	0	0.006	0	0	0.015	0.004	0.018	0	0	0	0	0.0375417	0.0668333	0.00825	-0.0585833	3.73e-06	6.1e-05	0.0566793	UTR_3_PRIME	1054	stw	protein_coding	CODING
DMW1DOC	Doc	2R	5673525	NON-LTR	0	0	0	0	0.008	0.015	0.004	0.009	0	0	0	0	0.069	0.076	0.092	0.168	0.145	0.076	0.033	0.023	0.129	0.107	0.154	0.088	0.0498333	0.0230833	0.0765833	0.0535	7.43e-07	2.04e-07	0.00102198	DOWNSTREAM	725	kune	protein_coding	CODING
DMW1DOC	Doc	2R	5673525	NON-LTR	0	0	0	0	0.008	0.015	0.004	0.009	0	0	0	0	0.069	0.076	0.092	0.168	0.145	0.076	0.033	0.023	0.129	0.107	0.154	0.088	0.0498333	0.0230833	0.0765833	0.0535	7.43e-07	2.04e-07	0.00102198	INTERGENIC	NA	NA	NA	NA
G2	G2	2R	6759701	NON-LTR	0.046	0.082	0.062	0.082	0.017	0.003	0.011	0	0.038	0.055	0.02	0.102	0	0	0.003	0	0	0.007	0.008	0.006	0	0.003	0	0	0.0227083	0.0423333	0.00308333	-0.03925	4.66e-07	0.000159552	0.00661237	DOWNSTREAM	14	Epac	protein_coding	CODING
G2	G2	2R	6759701	NON-LTR	0.046	0.082	0.062	0.082	0.017	0.003	0.011	0	0.038	0.055	0.02	0.102	0	0	0.003	0	0	0.007	0.008	0.006	0	0.003	0	0	0.0227083	0.0423333	0.00308333	-0.03925	4.66e-07	0.000159552	0.00661237	INTERGENIC	NA	NA	NA	NA
G2	G2	2R	6759701	NON-LTR	0.046	0.082	0.062	0.082	0.017	0.003	0.011	0	0.038	0.055	0.02	0.102	0	0	0.003	0	0	0.007	0.008	0.006	0	0.003	0	0	0.0227083	0.0423333	0.00308333	-0.03925	4.66e-07	0.000159552	0.00661237	UPSTREAM	798	CG9436	protein_coding	CODING
DM_ROO	roo	2R	6916719	LTR	0.093	0.142	0.077	0.126	0.025	0.002	0.016	0.007	0.045	0.046	0.029	0.108	0	0	0.012	0	0	0.015	0.004	0.011	0	0.009	0	0	0.0319583	0.058	0.00591667	-0.0520833	9.43e-07	3.1e-05	0.00737213	INTRON	NA	CG30158	protein_coding	CODING
DM33463	S-element	2R	7531237	TIR	0	0	0	0	0.024	0.021	0.017	0.003	0	0	0	0	0.06	0.032	0.01	0.008	0	0.012	0	0	0.028	0.008	0.022	0.024	0.0112083	0.001	0.0214167	0.0204167	1.14e-06	0.572161	0.626425	INTRON	NA	Drat	protein_coding	CODING
DM33463	S-element	2R	7531237	TIR	0	0	0	0	0.024	0.021	0.017	0.003	0	0	0	0	0.06	0.032	0.01	0.008	0	0.012	0	0	0.028	0.008	0.022	0.024	0.0112083	0.001	0.0214167	0.0204167	1.14e-06	0.572161	0.626425	UPSTREAM	342	Drat	protein_coding	CODING
DMPOGOR11	pogo	2R	13921192	TIR	0	0	0	0	0.028	0.014	0.032	0.015	0	0	0	0	0	0	0	0	0	0	0	0	0	0.004	0	0	0.003875	0	0.00775	0.00775	8.1e-07	2.48e-07	2.48e-07	INTRON	NA	shot	protein_coding	CODING
QUASIMODO	Quasimodo	2R	16230383	LTR	0.05	0.031	0.062	0.032	0.006	0	0	0	0	0	0	0	0	0	0	0	0	0	0	0	0	0	0	0	0.00754167	0.0145833	0.0005	-0.0140833	1.24e-06	2.18e-09	4.05e-08	UTR_5_PRIME	5216	CG15706	protein_coding	CODING
QUASIMODO	Quasimodo	2R	16230383	LTR	0.05	0.031	0.062	0.032	0.006	0	0	0	0	0	0	0	0	0	0	0	0	0	0	0	0	0	0	0	0.00754167	0.0145833	0.0005	-0.0140833	1.24e-06	2.18e-09	4.05e-08	DOWNSTREAM	514	Tsf3	protein_coding	CODING
QUASIMODO	Quasimodo	2R	16230383	LTR	0.05	0.031	0.062	0.032	0.006	0	0	0	0	0	0	0	0	0	0	0	0	0	0	0	0	0	0	0	0.00754167	0.0145833	0.0005	-0.0140833	1.24e-06	2.18e-09	4.05e-08	INTRON	NA	CG15701	protein_coding	CODING
DMLINEJA	jockey	2R	16405459	NON-LTR	0.118	0.08	0.165	0.186	0.031	0	0.023	0.015	0.104	0.09	0.083	0.06	0.004	0.006	0	0	0.128	0.081	0.028	0.065	0.012	0.042	0.015	0.059	0.058125	0.099	0.01725	-0.08175	3.36e-07	0.0630759	0.0330406	INTRON	NA	Sema2b	protein_coding	CODING
DM_ROO	roo	2R	16463400	LTR	0.126	0.088	0.154	0.179	0.018	0.004	0.036	0.011	0.188	0.165	0.087	0.114	0.028	0.075	0.01	0.007	0.185	0.07	0.07	0.073	0.018	0.087	0.038	0.041	0.078	0.124917	0.0310833	-0.0938333	3.59e-06	0.883156	0.125207	INTERGENIC	NA	NA	NA	NA
F	F-element	2R	18942114	NON-LTR	0.011	0.004	0	0	0.184	0.08	0.187	0.181	0.064	0.033	0.019	0.061	0.161	0.199	0.146	0.108	0	0.016	0.016	0.01	0.059	0.015	0.046	0.095	0.070625	0.0195	0.12175	0.10225	5.95e-08	0.000917045	0.00660375	INTRON	NA	sano	protein_coding	CODING
DMW1DOC	Doc	2R	19087045	NON-LTR	0.003	0	0	0.002	0.149	0.07	0.115	0.115	0.027	0.012	0.005	0.027	0.129	0.102	0.096	0.072	0	0.02	0.048	0.028	0.08	0.005	0.009	0.036	0.0479167	0.0143333	0.0815	0.0671667	3.17e-06	0.0913083	0.00151344	INTRON	NA	5-HT1A	protein_coding	CODING
DMCOPIA	copia	2R	19216401	LTR	0.186	0.192	0.159	0.075	0.005	0.009	0.018	0	0.096	0.002	0.036	0.048	0	0	0	0.014	0.385	0.219	0.144	0.177	0.023	0.06	0	0.005	0.0772083	0.14325	0.0111667	-0.132083	5.73e-07	0.0020235	0.0857513	INTRON	NA	hppy	protein_coding	CODING
OPUS	opus	2R	21041381	LTR	0.003	0.002	0.003	0	0	0.007	0	0	0.086	0.098	0.139	0.091	0.025	0	0.019	0.012	0.164	0.212	0.05	0.087	0.008	0	0.015	0	0.0425417	0.0779167	0.00716667	-0.07075	2.42e-06	2.71e-05	0.00117815	INTERGENIC	NA	NA	NA	NA
DMBLPP	flea	2R	22442322	LTR	0	0	0	0	0	0.009	0	0.002	0.102	0.115	0.119	0.108	0.021	0.008	0	0.027	0.331	0.19	0.164	0.127	0.023	0.018	0.007	0	0.057125	0.104667	0.00958333	-0.0950833	6.91e-07	3.83e-07	1.74e-05	INTERGENIC	NA	NA	NA	NA
QUASIMODO	Quasimodo	3L	13087322	LTR	0	0	0	0	0.044	0	0.002	0.031	0.003	0.002	0.023	0	0.06	0.12	0.037	0.063	0	0	0	0.009	0.053	0.046	0.083	0.071	0.0269583	0.00308333	0.0508333	0.04775	1.13e-06	0.00585809	0.149615	UPSTREAM	33	CG17300	protein_coding	CODING
QUASIMODO	Quasimodo	3L	13087322	LTR	0	0	0	0	0.044	0	0.002	0.031	0.003	0.002	0.023	0	0.06	0.12	0.037	0.063	0	0	0	0.009	0.053	0.046	0.083	0.071	0.0269583	0.00308333	0.0508333	0.04775	1.13e-06	0.00585809	0.149615	UPSTREAM	169	lncRNA:CR45749	NA	NON_CODING
QUASIMODO	Quasimodo	3L	13087322	LTR	0	0	0	0	0.044	0	0.002	0.031	0.003	0.002	0.023	0	0.06	0.12	0.037	0.063	0	0	0	0.009	0.053	0.046	0.083	0.071	0.0269583	0.00308333	0.0508333	0.04775	1.13e-06	0.00585809	0.149615	INTERGENIC	NA	NA	NA	NA
F	F-element	3L	15226462	NON-LTR	0	0	0	0	0	0	0	0	0	0	0	0	0.048	0.026	0.088	0.098	0	0	0	0	0.005	0	0	0	0.0110417	0	0.0220833	0.0220833	3.19e-06	5.3e-07	5.3e-07	INTERGENIC	NA	NA	NA	NA
DMLINEJA	jockey	3L	15642246	NON-LTR	0	0	0	0	0	0	0	0	0	0	0	0	0.071	0.021	0.046	0.066	0	0	0	0	0	0	0	0	0.0085	0	0.017	0.017	3.06e-07	8.43e-09	8.43e-09	INTRON	NA	comm3	protein_coding	CODING
DMLINEJA	jockey	3L	17133810	NON-LTR	0.052	0.033	0.1	0.183	0.066	0.035	0.09	0.011	0.167	0.134	0.159	0.095	0.013	0.007	0.017	0.043	0.209	0.249	0.108	0.157	0	0	0.026	0	0.0814167	0.137167	0.0256667	-0.1115	9.19e-07	0.874366	0.0040355	INTRON	NA	Rbp6	protein_coding	CODING
PPI251	P-element	3L	17843221	TIR	0.024	0.016	0.054	0.036	0	0	0	0	0	0	0	0	0	0	0	0	0	0	0	0	0	0	0	0	0.00541667	0.0108333	0	-0.0108333	4.91e-07	1.43e-08	1.43e-08	INTRON	NA	CG5567	protein_coding	CODING
PPI251	P-element	3L	17843221	TIR	0.024	0.016	0.054	0.036	0	0	0	0	0	0	0	0	0	0	0	0	0	0	0	0	0	0	0	0	0.00541667	0.0108333	0	-0.0108333	4.91e-07	1.43e-08	1.43e-08	DOWNSTREAM	504	MED19	protein_coding	CODING
PPI251	P-element	3L	17843221	TIR	0.024	0.016	0.054	0.036	0	0	0	0	0	0	0	0	0	0	0	0	0	0	0	0	0	0	0	0	0.00541667	0.0108333	0	-0.0108333	4.91e-07	1.43e-08	1.43e-08	DOWNSTREAM	622	asRNA:CR45175	NA	NON_CODING
PPI251	P-element	3L	17843221	TIR	0.024	0.016	0.054	0.036	0	0	0	0	0	0	0	0	0	0	0	0	0	0	0	0	0	0	0	0	0.00541667	0.0108333	0	-0.0108333	4.91e-07	1.43e-08	1.43e-08	DOWNSTREAM	594	MED19	protein_coding	CODING
QUASIMODO	Quasimodo	3L	18045693	LTR	0	0	0	0	0.003	0.013	0	0.003	0.034	0.019	0.035	0.027	0	0	0	0	0.084	0.03	0.022	0.021	0	0	0	0	0.012125	0.0226667	0.00158333	-0.0210833	1.68e-06	0.00288571	2.16e-06	INTRON	NA	Eip75B	protein_coding	CODING
F	F-element	3L	18435441	NON-LTR	0	0	0	0	0	0	0	0	0	0	0	0	0.004	0	0.045	0.012	0	0	0	0	0.061	0.073	0.029	0.065	0.0120417	0	0.0240833	0.0240833	3.2e-06	7.5e-05	7.5e-05	INTERGENIC	NA	NA	NA	NA
F	F-element	3L	19285727	NON-LTR	0.033	0.03	0.019	0.015	0.086	0.125	0.097	0.141	0.023	0.074	0.021	0.031	0.118	0.108	0.086	0.059	0.075	0.018	0.046	0.03	0.137	0.108	0.118	0.073	0.069625	0.0345833	0.104667	0.0700833	6.81e-07	0.632731	0.373912	INTRON	NA	Gbs-76A	protein_coding	CODING
DMPOGOR11	pogo	3L	20065310	TIR	0.002	0	0	0	0.195	0.296	0.125	0.203	0.028	0.097	0.03	0.033	0.195	0.123	0.088	0.208	0.04	0.039	0.04	0.047	0.087	0.083	0.159	0.065	0.0909583	0.0296667	0.15225	0.122583	1.61e-08	0.138733	9.96e-05	INTRON	NA	sNPF-R	protein_coding	CODING
F	F-element	3L	20404519	NON-LTR	0.154	0.139	0.207	0.303	0.079	0.069	0.035	0.127	0.072	0.093	0.052	0.068	0.016	0.009	0.002	0.01	0.021	0.057	0.038	0.023	0	0	0.006	0.01	0.06625	0.10225	0.03025	-0.072	1.49e-06	2.01e-07	0.71277	EXON	NA	lncRNA:CR45973	NA	NON_CODING
DMCOPIA	copia	3L	27167004	LTR	0.158	0.107	0.137	0.141	0.052	0.022	0	0.054	0.079	0.065	0.016	0.029	0	0	0	0	0.013	0	0.016	0.002	0	0	0	0	0.037125	0.0635833	0.0106667	-0.0529167	2.27e-06	1.8e-06	0.0404389	INTERGENIC	NA	NA	NA	NA
412	412	3L	27380589	LTR	0	0	0	0	0	0	0	0	0	0	0	0	0.008	0	0.038	0.01	0	0	0	0	0.075	0.1	0.037	0.077	0.014375	0	0.02875	0.02875	5.49e-07	8.88e-06	8.88e-06	INTRON	NA	Dbp80	protein_coding	CODING
IVK	Ivk	3R	6465786	NON-LTR	0	0	0	0	0.05	0.025	0.062	0.015	0.004	0.033	0.003	0	0.015	0.03	0.019	0.023	0	0.022	0	0	0.025	0.061	0.038	0.049	0.01975	0.00516667	0.0343333	0.0291667	3.25e-06	0.596899	0.0857917	INTERGENIC	NA	NA	NA	NA
TABOR	Tabor	3R	6635259	LTR	0	0	0	0	0.075	0.036	0.038	0.016	0.009	0.04	0.005	0	0.009	0.015	0.036	0.025	0	0.013	0	0.002	0.034	0.047	0.041	0.054	0.020625	0.00575	0.0355	0.02975	3.07e-06	0.589387	0.0230713	INTERGENIC	NA	NA	NA	NA
DMPOGOR11	pogo	3R	7101040	TIR	0	0	0	0	0.064	0.025	0.035	0.009	0.004	0.026	0.002	0	0.004	0.014	0.009	0.019	0	0	0	0.002	0.03	0.051	0.042	0.038	0.0155833	0.00283333	0.0283333	0.0255	5.2e-07	0.580853	0.00385578	INTRON	NA	Alh	protein_coding	CODING
OPUS	opus	3R	7168174	LTR	0	0	0	0	0.069	0.035	0.052	0.013	0.004	0.032	0.003	0.004	0.01	0.031	0.011	0.023	0	0	0	0.005	0.021	0.035	0.052	0.071	0.019625	0.004	0.03525	0.03125	5.95e-07	0.824778	0.00585005	INTRON	NA	sas	protein_coding	CODING
OPUS	opus	3R	7254509	LTR	0.14	0.092	0.091	0.169	0.037	0.019	0	0.048	0.029	0.065	0.007	0.105	0	0	0	0	0.01	0.018	0.034	0.03	0	0	0	0	0.03725	0.0658333	0.00866667	-0.0571667	1.14e-06	0.000114755	0.52643	INTRON	NA	Gld	protein_coding	CODING
DMTRDNA	hopper	3R	7296844	TIR	0	0	0	0	0.059	0.039	0.043	0.016	0.006	0.032	0.003	0	0.035	0.034	0.024	0.029	0	0	0	0	0.054	0.055	0.074	0.106	0.025375	0.00341667	0.0473333	0.0439167	2.01e-09	0.198617	0.00235878	INTRON	NA	rn	protein_coding	CODING
RT1B	Rt1b	3R	7552660	NON-LTR	0.093	0.056	0.086	0.084	0.027	0.014	0	0.025	0.014	0.032	0	0.049	0	0	0	0	0.012	0.012	0.03	0.012	0	0	0	0	0.02275	0.04	0.0055	-0.0345	3.71e-06	8.29e-05	0.613993	INTERGENIC	NA	NA	NA	NA
RT1B	Rt1b	3R	7552660	NON-LTR	0.093	0.056	0.086	0.084	0.027	0.014	0	0.025	0.014	0.032	0	0.049	0	0	0	0	0.012	0.012	0.03	0.012	0	0	0	0	0.02275	0.04	0.0055	-0.0345	3.71e-06	8.29e-05	0.613993	DOWNSTREAM	362	CG45545	protein_coding	CODING
DMPOGOR11	pogo	3R	7821020	TIR	0.166	0.115	0.151	0.182	0.053	0.024	0	0.06	0.061	0.076	0.008	0.094	0	0	0	0	0.035	0.028	0.056	0.057	0	0	0	0	0.0485833	0.08575	0.0114167	-0.0743333	9.23e-08	4.92e-05	0.871573	INTRON	NA	CG34384	protein_coding	CODING
AF222049	Transpac	3R	8076803	LTR	0.234	0.181	0.151	0.144	0.047	0.017	0	0.066	0.052	0.037	0.007	0.113	0	0	0	0	0.02	0.033	0.056	0.042	0	0	0	0	0.05	0.0891667	0.0108333	-0.0783333	2.24e-07	2.48e-05	0.428745	INTRON	NA	mAChR-B	protein_coding	CODING
PPI251	P-element	3R	10886757	TIR	0	0	0	0.004	0	0	0	0.013	0	0	0.029	0	0.047	0.068	0.057	0.08	0	0	0	0	0.036	0.036	0.037	0.085	0.0205	0.00275	0.03825	0.0355	1.16e-06	0.000311907	0.000875605	DOWNSTREAM	809	Adk3	protein_coding	CODING
PPI251	P-element	3R	10886757	TIR	0	0	0	0.004	0	0	0	0.013	0	0	0.029	0	0.047	0.068	0.057	0.08	0	0	0	0	0.036	0.036	0.037	0.085	0.0205	0.00275	0.03825	0.0355	1.16e-06	0.000311907	0.000875605	INTRON	NA	Leash	protein_coding	CODING
PPI251	P-element	3R	10886757	TIR	0	0	0	0.004	0	0	0	0.013	0	0	0.029	0	0.047	0.068	0.057	0.08	0	0	0	0	0.036	0.036	0.037	0.085	0.0205	0.00275	0.03825	0.0355	1.16e-06	0.000311907	0.000875605	DOWNSTREAM	588	Adk3	protein_coding	CODING
ROVER	rover	3R	11115874	LTR	0	0	0	0	0.049	0.034	0.042	0.02	0	0	0	0	0	0.04	0	0.047	0	0.005	0.006	0.007	0.028	0.046	0.044	0.048	0.0173333	0.0015	0.0331667	0.0316667	3.75e-06	0.034021	0.33061	INTERGENIC	NA	NA	NA	NA
ROVER	rover	3R	11115874	LTR	0	0	0	0	0.049	0.034	0.042	0.02	0	0	0	0	0	0.04	0	0.047	0	0.005	0.006	0.007	0.028	0.046	0.044	0.048	0.0173333	0.0015	0.0331667	0.0316667	3.75e-06	0.034021	0.33061	UPSTREAM	168	CG6629	protein_coding	CODING
DM33463	S-element	3R	12607283	TIR	0.041	0.015	0.069	0.036	0	0	0	0	0	0	0	0	0	0	0	0	0	0	0	0	0	0	0	0	0.00670833	0.0134167	0	-0.0134167	2.9e-06	1.06e-07	1.06e-07	INTERGENIC	NA	NA	NA	NA
DM_ROO	roo	3R	13167365	LTR	0.028	0.023	0.05	0.029	0.172	0.226	0.172	0.225	0.059	0.114	0.089	0.082	0.146	0.211	0.128	0.121	0.005	0.037	0.024	0.094	0.252	0.184	0.126	0.146	0.114292	0.0528333	0.17575	0.122917	1.11e-07	0.432242	0.0197166	INTERGENIC	NA	NA	NA	NA
DMRTMGD1	mdg1	3R	13191478	LTR	0.033	0.032	0.044	0.022	0.181	0.235	0.136	0.266	0.076	0.13	0.098	0.068	0.16	0.238	0.135	0.135	0.003	0.042	0.042	0.087	0.232	0.208	0.146	0.136	0.120208	0.0564167	0.184	0.127583	2.74e-07	0.313398	0.0407225	INTERGENIC	NA	NA	NA	NA
DMRTMGD1	mdg1	3R	13191478	LTR	0.033	0.032	0.044	0.022	0.181	0.235	0.136	0.266	0.076	0.13	0.098	0.068	0.16	0.238	0.135	0.135	0.003	0.042	0.042	0.087	0.232	0.208	0.146	0.136	0.120208	0.0564167	0.184	0.127583	2.74e-07	0.313398	0.0407225	UPSTREAM	121	CG8141	protein_coding	CODING
F	F-element	3R	13524024	NON-LTR	0.009	0.012	0.02	0.021	0.065	0.093	0.051	0.06	0	0.003	0	0	0.042	0.031	0.036	0.003	0	0	0	0	0.037	0.073	0.031	0.04	0.026125	0.00541667	0.0468333	0.0414167	6e-09	8.14e-05	0.141799	UPSTREAM	489	CG12538	protein_coding	CODING
F	F-element	3R	13524024	NON-LTR	0.009	0.012	0.02	0.021	0.065	0.093	0.051	0.06	0	0.003	0	0	0.042	0.031	0.036	0.003	0	0	0	0	0.037	0.073	0.031	0.04	0.026125	0.00541667	0.0468333	0.0414167	6e-09	8.14e-05	0.141799	INTERGENIC	NA	NA	NA	NA
IVK	Ivk	3R	17270265	NON-LTR	0	0	0	0	0.004	0	0	0	0	0	0	0	0.025	0.017	0.042	0.017	0	0.004	0	0	0.059	0.11	0.015	0.054	0.0144583	0.000333333	0.0285833	0.02825	6.59e-07	0.000135507	0.000531686	INTERGENIC	NA	NA	NA	NA
IVK	Ivk	3R	17270265	NON-LTR	0	0	0	0	0.004	0	0	0	0	0	0	0	0.025	0.017	0.042	0.017	0	0.004	0	0	0.059	0.11	0.015	0.054	0.0144583	0.000333333	0.0285833	0.02825	6.59e-07	0.000135507	0.000531686	DOWNSTREAM	25	lncRNA:CR44258	NA	NON_CODING
DMLINEJA	jockey	3R	17314986	NON-LTR	0.173	0.264	0.157	0.181	0.046	0.021	0.006	0.015	0.073	0.104	0.079	0.101	0.009	0.018	0.043	0.094	0.055	0.045	0.13	0.078	0.012	0.015	0.002	0.03	0.0729583	0.12	0.0259167	-0.0940833	4.96e-07	0.0158026	0.0152284	INTERGENIC	NA	NA	NA	NA
DMIS297	297	3R	17353895	LTR	0.232	0.23	0.218	0.241	0.04	0.021	0.009	0.006	0.116	0.133	0.095	0.139	0.004	0.01	0.093	0.13	0.146	0.079	0.145	0.106	0.013	0.018	0.004	0.045	0.0947083	0.156667	0.03275	-0.123917	2.54e-07	0.166281	0.0217701	INTRON	NA	beat-IIa	protein_coding	CODING
JUAN	Juan	3R	17645245	NON-LTR	0.259	0.215	0.249	0.256	0.059	0.036	0.015	0	0.112	0.178	0.069	0.148	0.006	0.03	0.096	0.134	0.069	0.151	0.166	0.088	0.017	0.008	0	0.03	0.099625	0.163333	0.0359167	-0.127417	1.68e-06	0.071147	0.0327759	DOWNSTREAM	62	tRNA:Ala-AGC-2-6	NA	NON_CODING
JUAN	Juan	3R	17645245	NON-LTR	0.259	0.215	0.249	0.256	0.059	0.036	0.015	0	0.112	0.178	0.069	0.148	0.006	0.03	0.096	0.134	0.069	0.151	0.166	0.088	0.017	0.008	0	0.03	0.099625	0.163333	0.0359167	-0.127417	1.68e-06	0.071147	0.0327759	UTR_3_PRIME	62	CG43175	protein_coding	CODING
JUAN	Juan	3R	17645245	NON-LTR	0.259	0.215	0.249	0.256	0.059	0.036	0.015	0	0.112	0.178	0.069	0.148	0.006	0.03	0.096	0.134	0.069	0.151	0.166	0.088	0.017	0.008	0	0.03	0.099625	0.163333	0.0359167	-0.127417	1.68e-06	0.071147	0.0327759	UPSTREAM	365	tRNA:Pro-TGG-1-4	NA	NON_CODING
DM_ROO	roo	3R	17861333	LTR	0	0	0	0	0	0	0	0	0	0	0	0	0.004	0.002	0.03	0.002	0	0	0	0	0.038	0.066	0.018	0.058	0.00908333	0	0.0181667	0.0181667	1.79e-06	3.84e-05	3.84e-05	INTRON	NA	tinc	protein_coding	CODING
DMW1DOC	Doc	3R	20481717	NON-LTR	0.177	0.104	0.179	0.27	0.035	0.028	0.033	0.037	0.044	0.103	0.089	0.149	0	0.004	0.002	0.02	0.008	0.074	0.023	0.023	0	0.009	0.004	0	0.0589583	0.103583	0.0143333	-0.08925	3.31e-07	2.56e-05	0.125896	INTRON	NA	Gfrl	protein_coding	CODING
DMPOGOR11	pogo	3R	20763108	TIR	0	0	0	0	0	0.002	0	0	0	0	0	0	0.006	0	0.04	0.014	0	0	0	0	0.055	0.102	0.028	0.069	0.0131667	0	0.0263333	0.0263333	3.25e-06	0.000164478	0.000164478	UPSTREAM	739	CG31195	protein_coding	CODING
DMPOGOR11	pogo	3R	20763108	TIR	0	0	0	0	0	0.002	0	0	0	0	0	0	0.006	0	0.04	0.014	0	0	0	0	0.055	0.102	0.028	0.069	0.0131667	0	0.0263333	0.0263333	3.25e-06	0.000164478	0.000164478	INTRON	NA	Syp	protein_coding	CODING
DMHFL1	hobo	3R	20996057	TIR	0	0	0	0	0	0	0	0	0	0	0	0	0.009	0	0.028	0.028	0	0	0	0	0.053	0.067	0.018	0.065	0.0111667	0	0.0223333	0.0223333	3.22e-06	0.00015238	0.00015238	INTRON	NA	Calx	protein_coding	CODING
DMIS297	297	3R	21017099	LTR	0	0	0	0	0	0	0	0	0	0	0	0	0.011	0	0.028	0.015	0	0	0	0	0.065	0.113	0.024	0.058	0.0130833	0	0.0261667	0.0261667	2.95e-06	6.3e-05	6.3e-05	UPSTREAM	585	Rlip	protein_coding	CODING
DMIS297	297	3R	21017099	LTR	0	0	0	0	0	0	0	0	0	0	0	0	0.011	0	0.028	0.015	0	0	0	0	0.065	0.113	0.024	0.058	0.0130833	0	0.0261667	0.0261667	2.95e-06	6.3e-05	6.3e-05	UTR_3_PRIME	340	CG5697	protein_coding	CODING
DM_ROO	roo	3R	24579218	LTR	0	0	0	0	0.069	0.024	0.063	0.005	0	0	0	0	0.035	0.04	0.012	0.045	0	0	0	0	0	0.004	0	0	0.012375	0	0.02475	0.02475	1.35e-06	0.00145644	0.00145644	INTRON	NA	REPTOR	protein_coding	CODING
QUASIMODO	Quasimodo	3R	24600618	LTR	0.038	0.023	0.062	0.026	0	0	0	0	0	0	0	0	0	0	0	0	0	0	0	0	0	0	0	0	0.00620833	0.0124167	0	-0.0124167	1.05e-07	2.58e-09	2.58e-09	INTRON	NA	mld	protein_coding	CODING
DM_ROO	roo	3R	24765244	LTR	0	0	0	0	0	0	0	0	0	0	0	0	0.006	0.002	0.037	0.01	0	0	0	0	0.061	0.095	0.016	0.065	0.0121667	0	0.0243333	0.0243333	2.63e-06	8.57e-05	8.57e-05	UPSTREAM	173	AstA	protein_coding	CODING
DM_ROO	roo	3R	24765244	LTR	0	0	0	0	0	0	0	0	0	0	0	0	0.006	0.002	0.037	0.01	0	0	0	0	0.061	0.095	0.016	0.065	0.0121667	0	0.0243333	0.0243333	2.63e-06	8.57e-05	8.57e-05	INTERGENIC	NA	NA	NA	NA
DMDM11	micropia	3R	25668099	LTR	0	0	0	0	0	0	0	0	0	0	0	0	0.008	0	0.018	0.008	0	0	0	0	0.038	0.092	0.026	0.066	0.0106667	0	0.0213333	0.0213333	1.09e-06	1.32e-05	1.32e-05	INTRON	NA	Lgr3	protein_coding	CODING
DMRTMGD1	mdg1	3R	25997100	LTR	0.212	0.153	0.212	0.19	0.002	0.006	0	0.011	0.002	0	0.066	0	0	0	0	0	0.005	0.009	0.014	0.007	0	0	0	0	0.0370417	0.0725	0.00158333	-0.0709167	1.92e-07	3.66e-07	2.46e-05	INTERGENIC	NA	NA	NA	NA
DMRTMGD1	mdg1	3R	25997100	LTR	0.212	0.153	0.212	0.19	0.002	0.006	0	0.011	0.002	0	0.066	0	0	0	0	0	0.005	0.009	0.014	0.007	0	0	0	0	0.0370417	0.0725	0.00158333	-0.0709167	1.92e-07	3.66e-07	2.46e-05	UPSTREAM	104	CG43116	protein_coding	CODING
DMRTMGD1	mdg1	3R	25997100	LTR	0.212	0.153	0.212	0.19	0.002	0.006	0	0.011	0.002	0	0.066	0	0	0	0	0	0.005	0.009	0.014	0.007	0	0	0	0	0.0370417	0.0725	0.00158333	-0.0709167	1.92e-07	3.66e-07	2.46e-05	UPSTREAM	521	E(spl)mdelta-HLH	protein_coding	CODING
DMRTMGD1	mdg1	3R	26654476	LTR	0.199	0.147	0.247	0.161	0.008	0	0.018	0.039	0.027	0.16	0.06	0.026	0.002	0	0.008	0.01	0.055	0.195	0.069	0.115	0.061	0.003	0.053	0.016	0.0699583	0.12175	0.0181667	-0.103583	3.59e-06	0.0253535	0.102987	INTRON	NA	beat-VII	protein_coding	CODING
GYPSY12	gypsy12	3R	26981381	LTR	0	0	0	0	0	0	0	0	0	0	0	0	0.008	0	0.027	0.005	0	0	0	0	0.053	0.08	0.027	0.063	0.0109583	0	0.0219167	0.0219167	7.02e-07	9.64e-06	9.64e-06	INTRON	NA	CG14253	protein_coding	CODING
GYPSY12	gypsy12	3R	26981381	LTR	0	0	0	0	0	0	0	0	0	0	0	0	0.008	0	0.027	0.005	0	0	0	0	0.053	0.08	0.027	0.063	0.0109583	0	0.0219167	0.0219167	7.02e-07	9.64e-06	9.64e-06	INTRON	NA	CG46313	protein_coding	CODING
RT1B	Rt1b	3R	27404019	NON-LTR	0	0	0	0	0	0	0	0	0	0	0	0	0.005	0	0.014	0.005	0	0	0	0	0.062	0.067	0.024	0.04	0.00904167	0	0.0180833	0.0180833	1.84e-07	1.41e-06	1.41e-06	INTRON	NA	side	protein_coding	CODING
DME278684	Rt1a	3R	28665260	NON-LTR	0	0	0	0	0.012	0.019	0.002	0.002	0	0	0.004	0	0.011	0.013	0.037	0.003	0	0	0.002	0	0.047	0.053	0.015	0.051	0.0112917	0.0005	0.0220833	0.0215833	5.09e-07	0.0178278	0.0389593	INTERGENIC	NA	NA	NA	NA
DME487856	Max-element	3R	28670849	LTR	0	0	0	0	0	0	0	0	0	0	0	0	0.009	0	0.034	0.006	0	0	0	0	0.043	0.077	0.023	0.062	0.0105833	0	0.0211667	0.0211667	3.23e-06	7.15e-05	7.15e-05	DOWNSTREAM	397	CG33346	protein_coding	CODING
DME487856	Max-element	3R	28670849	LTR	0	0	0	0	0	0	0	0	0	0	0	0	0.009	0	0.034	0.006	0	0	0	0	0.043	0.077	0.023	0.062	0.0105833	0	0.0211667	0.0211667	3.23e-06	7.15e-05	7.15e-05	NON_SYNONYMOUS_CODING+CODON_DELETION	gttcaagcg/LTR	Sid	protein_coding	CODING
412	412	X	1420181	LTR	0	0	0	0	0.047	0.045	0.037	0.018	0	0	0	0	0	0	0	0	0	0	0	0	0	0	0.004	0	0.00629167	0	0.0125833	0.0125833	1.56e-07	2.61e-08	2.61e-08	INTRON	NA	futsch	protein_coding	CODING
DMIS297	297	X	1764107	LTR	0	0	0	0	0.06	0.049	0.101	0.105	0	0	0	0	0	0	0	0	0	0	0	0	0	0	0.003	0	0.01325	0	0.0265	0.0265	1.27e-08	8.38e-10	8.38e-10	INTERGENIC	NA	NA	NA	NA
DM_ROO	roo	X	2360062	LTR	0	0	0	0	0.054	0.071	0.117	0.134	0	0	0.002	0	0	0	0	0	0	0	0	0	0	0	0.006	0	0.016	0.000166667	0.0318333	0.0316667	2.84e-07	2.57e-08	1.36e-08	INTRON	NA	CG2841	protein_coding	CODING
PPI251	P-element	X	13301202	TIR	0.061	0.016	0.043	0.028	0	0	0	0	0	0	0	0	0	0	0	0	0	0	0	0	0	0	0	0	0.00616667	0.0123333	0	-0.0123333	1.2e-06	3.9e-08	3.9e-08	INTRON	NA	CG1764	protein_coding	CODING
DMMDG3	mdg3	X	16996040	LTR	0.092	0.042	0.124	0.038	0	0	0	0	0	0	0	0	0	0	0	0	0	0	0	0	0	0	0	0	0.0123333	0.0246667	0	-0.0246667	2.64e-06	9.53e-08	9.53e-08	INTRON	NA	CG45002	protein_coding	CODING

## Sheet: All insertions Carnes2015
Ensembl_Name	Flybase_Name	Flybase_ID	Sub-class	TEclass	Chromosome	Position	Strand	Cont_B1	Cont_B2	Cont_B3	Cont_B4	Cont_B5	Sel_O1	Sel_O2	Sel_O3	Sel_O4	Sel_O5	AvFreq	AvFreqC	AvFreqS	dFreq (S - C)	Df	ResidDf	F (Regime)	P (Regime)	Bonf
QUASIMODO	Quasimodo	FBte0000640	LTR	RNA	2L	13449480	F	0.184	0	0.613	0.223	0.358	0	0.09	0.176	0	0.135	0.1779	0.2756	0.0802	-0.1954	1	8	2.44786	0.156316	FALSE
DOC4	Doc4-element	FBte0001039	non-LTR	RNA	2L	16856991	R	0.344	0.501	0.196	0.191	0.382	0.41	0.692	0.608	0.56	0.694	0.4578	0.3228	0.5928	0.27	1	8	11.488	0.00950838	FALSE
G5_DM	G5	FBte0001128	non-LTR	RNA	2L	20112453	R	0.857	0.875	0.5	0.501	0.6	0.889	0.818	0.539	1	1	0.7579	0.6666	0.8492	0.1826	1	8	3.01909	0.120492	FALSE
INVADER3	invader3	FBte0000619	LTR	RNA	2L	20165721	F	0.214	0.941	0.941	0	0.577	0.854	0.868	0.924	0.665	0.458	0.6442	0.5346	0.7538	0.2192	1	8	1.00624	0.345177	FALSE
STALKER4	Stalker4	FBte0000151	LTR	RNA	2L	20635665	R	0.893	1	1	0.833	0.649	0.995	0.953	0.917	0.906	0.865	0.9011	0.875	0.9272	0.0522	1	8	0.0314845	0.863574	FALSE
DMCR1A	Cr1a	FBte0000140	non-LTR	RNA	2L	20635921	F	1	1	0.75	0	0.262	0.978	0.833	0.667	0.93	0.737	0.7157	0.6024	0.829	0.2266	1	8	0.516932	0.492617	FALSE
DME9736	Idefix	FBte0000104	LTR	RNA	2L	21406203	F	0.679	0.909	0.955	0.3	0.432	0.88	0.901	0.925	0.663	0.627	0.7271	0.655	0.7992	0.1442	1	8	0.754929	0.410228	FALSE
DME010298	GATE	FBte0000359	LTR	RNA	2L	21544892	R	0.663	1	1	0.285	0.667	1	1	0.538	1	1	0.8153	0.723	0.9076	0.1846	1	8	1.46665	0.260433	FALSE
DME487856	Max-element	FBte0000304	LTR	RNA	2L	21550491	F	1	0.667	0.5	0	0	1	1	1	1	1	0.7167	0.4334	1	0.5666	1	8	9.1496	0.0164382	FALSE
DMTHB1	HB	FBte0000414	TIR	DNA	2L	21675149	R	0.615	0.8	0.714	0.5	0.776	0.929	1	0.857	0.995	0.988	0.8174	0.681	0.9538	0.2728	1	8	21.4899	0.00167552	FALSE
MARINER2	mariner2	FBte0001033	TIR	DNA	2L	21686668	F	0.7	0.778	0.769	0	0	1	0.694	0.905	0.75	0.333	0.5929	0.4494	0.7364	0.287	1	8	2.39875	0.160024	FALSE
1360	1360	FBte0000559	TIR	DNA	2L	21725975	R	0.743	0.756	0.834	0.509	0.69	0.785	0.594	0.754	0.63	0.256	0.6551	0.7064	0.6038	-0.1026	1	8	0.915645	0.366641	FALSE
INE1	INE-1	FBte0000312	TIR	DNA	2L	21877673	F	0.276	0.297	0	0.313	0.296	0.323	0.502	0.201	0.139	0	0.2347	0.2364	0.233	-0.0034	1	8	0.00467078	0.94719	FALSE
DMCR1A	Cr1a	FBte0000140	non-LTR	RNA	2L	22201041	R	0.129	0.183	0.387	0	0	0.327	0.197	0	0	0.88	0.2103	0.1398	0.2808	0.141	1	8	0.380777	0.55434	FALSE
1360	1360	FBte0000559	TIR	DNA	2L	22251805	R	0.778	0.75	0.501	1	1	1	1	0.499	1	0.498	0.8026	0.8058	0.7994	-0.0064	1	8	0.0329752	0.860421	FALSE
RT1B	Rt1b	FBte0000603	non-LTR	RNA	2L	22263009	F	0.8	0.857	1	1	1	1	0.889	0.5	1	1	0.9046	0.9314	0.8778	-0.0536	1	8	0.0856263	0.777259	FALSE
RT1B	Rt1b	FBte0000603	non-LTR	RNA	2L	22276738	R	0	0.198	0.27	0.079	0	0.151	0.184	0.372	0.044	0.314	0.1612	0.1094	0.213	0.1036	1	8	2.15256	0.180511	FALSE
FROGGER	frogger	FBte0000314	LTR	RNA	2L	22318191	R	0.917	0.794	0.668	0.6	0.5	0.878	0.955	0.762	0.908	0.98	0.7962	0.6958	0.8966	0.2008	1	8	6.09061	0.0388364	FALSE
INVADER	invader1	FBte0000357	LTR	RNA	2L	22328279	F	0.408	0.437	0.301	0	0.081	0.671	0.607	0.89	0.91	0.873	0.5178	0.2454	0.7902	0.5448	1	8	17.2633	0.00318739	FALSE
1360	1360	FBte0000559	TIR	DNA	2L	22349545	F	0.69	0.817	0.712	0.506	0.626	0.858	0.758	0.894	0.64	0.607	0.7108	0.6702	0.7514	0.0812	1	8	1.20853	0.303603	FALSE
1360	1360	FBte0000559	TIR	DNA	2L	22350081	R	0.799	0.645	0.775	0.53	0.563	0.466	0.423	0.694	0.267	0.246	0.5408	0.6624	0.4192	-0.2432	1	8	6.17264	0.0378464	FALSE
RT1B	Rt1b	FBte0000603	non-LTR	RNA	2L	22373956	R	1	0.667	0.75	0.5	1	0.764	0.726	1	1	1	0.8407	0.7834	0.898	0.1146	1	8	0.692878	0.429334	FALSE
GYPSY8	gypsy8	FBte0000168	LTR	RNA	2L	22395607	FR	0.512	0.826	0.381	0.214	0.16	0.742	0.689	0.661	0.703	0.793	0.5681	0.4186	0.7176	0.299	1	8	5.59924	0.0455105	FALSE
Beagle2	HMS-Beagle2	FBte0001399	LTR	RNA	2L	22522632	R	0.588	0.834	1	0.286	0	0.816	0.618	0.714	0.511	0.701	0.6068	0.5416	0.672	0.1304	1	8	0.241484	0.636334	FALSE
TRANSIB4	transib4	FBte0001174	TIR	DNA	2L	22541966	F	0.301	0.725	0.409	0.164	0.254	0.456	0.37	0.536	0.456	0.359	0.403	0.3706	0.4354	0.0648	1	8	0.448883	0.521731	FALSE
1360	1360	FBte0000559	TIR	DNA	2L	22586621	F	0.637	0.7	0.75	0.333	1	1	1	1	1	1	0.842	0.684	1	0.316	1	8	12.2615	0.00805958	FALSE
INVADER4	invader4	FBte0000292	LTR	RNA	2L	22640163	R	0.6	0.846	0.823	0.375	0	0.934	0.974	0.969	0.857	0.696	0.7074	0.5288	0.886	0.3572	1	8	4.58329	0.0646896	FALSE
DMIS297	297	FBte0000675	LTR	RNA	2L	22647247	R	0.75	0.4	0.625	0	0.333	1	0.75	0.828	0.4	0.6	0.5686	0.4216	0.7156	0.294	1	8	3.15434	0.113634	FALSE
RT1C	Rt1c	FBte0000666	non-LTR	RNA	2L	22663233	R	0.25	0.124	0.238	0	0	0.243	0.158	0.838	0.22	0.193	0.2264	0.1224	0.3304	0.208	1	8	3.21307	0.110815	FALSE
F	F-element	FBte0000005	non-LTR	RNA	2L	22679819	F	1	0.875	0.501	0	1	1	0.375	0.167	0.572	1	0.649	0.6752	0.6228	-0.0524	1	8	0.000945663	0.976221	FALSE
TRANSIB3	transib3	FBte0000725	TIR	DNA	2L	22679820	R	1	1	0	0.5	0	1	0.45	0.55	0.7	1	0.62	0.5	0.74	0.24	1	8	0.809989	0.394407	FALSE
DIVER2	diver2	FBte0001178	LTR	RNA	2L	22739102	F	1	1	0.857	0.8	0.25	1	1	0.929	0.857	1	0.8693	0.7814	0.9572	0.1758	1	8	1.40406	0.270048	FALSE
BAGGINS	baggins	FBte0000906	non-LTR	RNA	2L	22775823	F	0.63	0.461	0.283	0.226	0.621	0.316	0.27	0.766	0.337	0.438	0.4348	0.4442	0.4254	-0.0188	1	8	0.0139921	0.908756	FALSE
DM_ROO	roo	FBte0000100	LTR	RNA	2L	22918760	R	0	1	0.5	0	0.714	1	1	0.813	1	1	0.7027	0.4428	0.9626	0.5198	1	8	6.55566	0.0336259	FALSE
DM_ROO	roo	FBte0000100	LTR	RNA	2L	22919016	F	1	0.714	0.667	1	1	0.909	0.933	0.889	1	1	0.9112	0.8762	0.9462	0.07	1	8	0.110913	0.747667	FALSE
BLOOD	blood	FBte0000279	LTR	RNA	2L	22943984	R	0.8	0.75	0.6	0	0.333	1	0.8	0.933	0.5	0.2	0.5916	0.4966	0.6866	0.19	1	8	1.27381	0.291759	FALSE
DMMDG3	mdg3	FBte0000010	LTR	RNA	2L	22969378	R	0.917	0.909	1	0.444	0.833	1	1	0.909	1	1	0.9012	0.8206	0.9818	0.1612	1	8	4.32599	0.0711261	FALSE
DMW1DOC	Doc	FBte0000341	non-LTR	RNA	2L	22995027	R	0.444	0.875	0.512	0.5	0.286	0.976	1	0.864	0.902	0.908	0.7267	0.5234	0.93	0.4066	1	8	16.95	0.00335787	FALSE
MARINER2	mariner2	FBte0001033	TIR	DNA	2L	23029535	R	0.385	0.853	0.366	0.222	0.4	0.856	0.943	0.915	0.724	0.787	0.6451	0.4452	0.845	0.3998	1	8	11.7981	0.00889116	FALSE
QBERT	accord2	FBte0001166	LTR	RNA	2L	23039387	R	0.5	0.75	1	0.167	1	1	1	0.405	1	1	0.7822	0.6834	0.881	0.1976	1	8	1.22576	0.30041	FALSE
Tinker	diver	FBte0000001	LTR	RNA	2L	23136300	R	0.5	1	0.857	0.143	0.801	1	0	0.947	0.889	1	0.7137	0.6602	0.7672	0.107	1	8	0.145573	0.712737	FALSE
DIVER2	diver2	FBte0001178	LTR	RNA	2L	23179278	F	0.779	0.963	0.901	0.769	0.605	0.856	0.91	0.925	0.878	0.774	0.836	0.8034	0.8686	0.0652	1	8	0.62008	0.453713	FALSE
1360	1360	FBte0000559	TIR	DNA	2L	23189400	F	0.666	0.498	0.721	0.338	0.415	0.524	0.538	0.705	0.575	0.843	0.5823	0.5276	0.637	0.1094	1	8	1.34324	0.279886	FALSE
1360	1360	FBte0000559	TIR	DNA	2L	23233703	F	0.727	0.85	0.409	0.727	0.582	0.872	0.765	0.475	0.788	0.873	0.7068	0.659	0.7546	0.0956	1	8	0.919004	0.365808	FALSE
1360	1360	FBte0000559	TIR	DNA	2L	23329205	F	0.6	0.889	0.889	0.174	0.444	0.917	0.833	0.952	1	0.818	0.7516	0.5992	0.904	0.3048	1	8	5.2079	0.0519023	FALSE
INE1	INE-1	FBte0000312	TIR	DNA	2L	23334592	F	0.418	0.15	0.253	0	0.069	0.192	0.342	0.301	0.137	0	0.1862	0.178	0.1944	0.0164	1	8	0.0315343	0.863468	FALSE
412	412	FBte0000007	LTR	RNA	2L	23429311	R	0.6	1	1	0	0.334	1	0.938	1	1	1	0.7872	0.5868	0.9876	0.4008	1	8	3.81128	0.0866904	FALSE
DOC5	Porto1	FBte0000791	non-LTR	RNA	2L	23429567	F	1	0.8	1	0	0.75	1	1	1	1	1	0.855	0.71	1	0.29	1	8	3.17686	0.112542	FALSE
CIRC	Circe	FBte0000616	LTR	RNA	2L	23434002	F	0.375	0.857	1	0	0.16	0.917	0.867	1	0.547	0.666	0.6389	0.4784	0.7994	0.321	1	8	1.71947	0.226145	FALSE
G5_DM	G5	FBte0001128	non-LTR	RNA	2R	37915	R	0.334	1	1	0.333	0	1	0.929	0.842	0.799	0.889	0.7126	0.5334	0.8918	0.3584	1	8	1.59694	0.241916	FALSE
F	F-element	FBte0000005	non-LTR	RNA	2R	44851	R	1	0.599	1	1	0.4	1	1	0.8	0.86	1	0.8659	0.7998	0.932	0.1322	1	8	0.428799	0.530951	FALSE
DOC5	Porto1	FBte0000791	non-LTR	RNA	2R	75801	R	0.568	0.362	0.52	0.333	0.373	0.569	0.644	0.64	0.451	0.49	0.495	0.4312	0.5588	0.1276	1	8	4.39402	0.0693471	FALSE
TRANSIB2	transib2	FBte0000885	TIR	DNA	2R	79457	F	0.633	0.397	0.374	0.443	0.576	0.663	0.637	0.154	0.698	0.486	0.5061	0.4846	0.5276	0.043	1	8	0.1009	0.758885	FALSE
TRANSIB2	transib2	FBte0000885	TIR	DNA	2R	98056	F	0.162	0.354	0.44	0	0.27	0.248	0.414	0.784	0.291	0.379	0.3342	0.2452	0.4232	0.178	1	8	2.2681	0.170483	FALSE
DOC5	Porto1	FBte0000791	non-LTR	RNA	2R	101021	F	0.183	0.227	0.494	0.192	0	0.054	0	0.585	0.094	0.265	0.2094	0.2192	0.1996	-0.0196	1	8	0.0489188	0.830496	FALSE
DOC3	Doc3-element	FBte0001140	non-LTR	RNA	2R	322811	R	0.889	0.933	1	0.625	0.636	1	0.9	0.971	1	1	0.8954	0.8166	0.9742	0.1576	1	8	4.07022	0.0783643	FALSE
RT1B	Rt1b	FBte0000603	non-LTR	RNA	2R	466750	R	0.67	1	1	0.111	0.149	1	1	0.756	0.654	0.612	0.6952	0.586	0.8044	0.2184	1	8	0.605303	0.458951	FALSE
RT1B	Rt1b	FBte0000603	non-LTR	RNA	2R	469592	R	0.3	0.464	0.317	0.167	0	0.358	0.575	0.553	0.462	0.577	0.3773	0.2496	0.505	0.2554	1	8	5.60955	0.0453561	FALSE
DMIFACA	I-element	FBte0000133	non-LTR	RNA	2R	510221	F	0.818	0.953	0.875	0.545	0.316	0.986	0.927	0.938	0.852	0.768	0.7978	0.7014	0.8942	0.1928	1	8	2.48372	0.153679	FALSE
DMREPG	G-element	FBte0000657	non-LTR	RNA	2R	569855	R	0	0.8	0.5	0	1	1	1	0.834	1	1	0.7134	0.46	0.9668	0.5068	1	8	6.14782	0.0381426	FALSE
1360	1360	FBte0000559	TIR	DNA	2R	635154	R	0.827	0.824	0.9	0.714	0.905	0.932	0.978	0.833	0.96	0.809	0.8682	0.834	0.9024	0.0684	1	8	2.32204	0.166057	FALSE
DMIFACA	I-element	FBte0000133	non-LTR	RNA	2R	643510	F	0.68	0.833	0.834	0.342	0.453	0.8	1	0.582	1	1	0.7524	0.6284	0.8764	0.248	1	8	5.06917	0.0544414	FALSE
GYPSY2	gypsy2	FBte0001040	LTR	RNA	2R	710991	R	1	1	0.9	0.333	1	0.909	1	0.9	1	1	0.9042	0.8466	0.9618	0.1152	1	8	0.416832	0.536596	FALSE
F	F-element	FBte0000005	non-LTR	RNA	2R	711035	F	1	1	1	0.333	0.6	1	1	0.889	1	1	0.8822	0.7866	0.9778	0.1912	1	8	1.44566	0.263604	FALSE
BAGGINS	baggins	FBte0000906	non-LTR	RNA	2R	739278	R	0.428	0.75	0.667	0	0	1	1	1	0	1	0.5845	0.369	0.8	0.431	1	8	3.37404	0.103543	FALSE
BAGGINS	baggins	FBte0000906	non-LTR	RNA	2R	741781	F	0.723	0.821	0.757	0.355	0.167	0.923	0.91	0.969	0.747	0.701	0.7073	0.5646	0.85	0.2854	1	8	4.76584	0.0605709	FALSE
GYPSY2	gypsy2	FBte0001040	LTR	RNA	2R	899101	R	0.774	1	0.748	0.6	0.429	1	0.964	0.577	1	1	0.8092	0.7102	0.9082	0.198	1	8	2.8121	0.132079	FALSE
DMCR1A	Cr1a	FBte0000140	non-LTR	RNA	2R	973770	R	0.4	1	0.755	0.096	0.301	0.833	0.733	0.897	0.693	0.366	0.6074	0.5104	0.7044	0.194	1	8	0.50278	0.498421	FALSE
FW2	Fw2	FBte0001002	non-LTR	RNA	2R	1010695	F	0.772	0.834	1	0.712	0.675	1	0.796	1	0.534	1	0.8323	0.7986	0.866	0.0674	1	8	0.835962	0.387281	FALSE
DOC3	Doc3-element	FBte0001140	non-LTR	RNA	2R	1012191	F	0.75	0.5	1	1	1	1	1	0.778	1	1	0.9028	0.85	0.9556	0.1056	1	8	0.723198	0.419819	FALSE
DOC4	Doc4-element	FBte0001039	non-LTR	RNA	2R	1096786	R	0.206	0.507	0.16	0	0.16	0.592	0.587	0.193	0.637	0.351	0.3393	0.2066	0.472	0.2654	1	8	4.68809	0.0622827	FALSE
DMCR1A	Cr1a	FBte0000140	non-LTR	RNA	2R	1114095	F	0.467	0.889	0.573	0.108	0.278	0.441	0.561	1	0.326	0	0.4643	0.463	0.4656	0.0026	1	8	0.000166002	0.990036	FALSE
DMW1DOC	Doc	FBte0000341	non-LTR	RNA	2R	1193118	F	1	1	1	1	1	1	1	0.842	1	1	0.9842	1	0.9684	-0.0316	1	8	1	0.346594	FALSE
STALKER4	Stalker4	FBte0000151	LTR	RNA	2R	1193119	R	0.429	0.889	0.714	0.222	0.666	1	0.87	0.947	0.786	0.857	0.738	0.584	0.892	0.308	1	8	6.81351	0.0311172	FALSE
DMGYPF1A	gypsy	FBte0000021	LTR	RNA	2R	1245253	R	0.4	0.889	1	0.4	0	1	1	0.765	1	1	0.7454	0.5378	0.953	0.4152	1	8	4.90526	0.0576495	FALSE
GYPSY4	gypsy4	FBte0000688	LTR	RNA	2R	1248290	F	0.692	0.779	0.749	0.654	0.645	1	1	0.922	0.909	1	0.835	0.7038	0.9662	0.2624	1	8	34.2473	0.000381861	FALSE
1360	1360	FBte0000559	TIR	DNA	2R	1268572	R	0.697	0.33	0.536	0.104	0.111	0.923	0.782	0.641	1	1	0.6124	0.3556	0.8692	0.5136	1	8	13.44	0.00634539	FALSE
1360	1360	FBte0000559	TIR	DNA	2R	1337341	F	0	0.094	0	0.144	0.076	0.313	0.129	0.524	0.059	0	0.1339	0.0628	0.205	0.1422	1	8	1.63606	0.236718	FALSE
1360	1360	FBte0000559	TIR	DNA	2R	1405535	F	1	1	0.875	0.8	0.833	0.875	0.857	0.871	0.863	1	0.8974	0.9016	0.8932	-0.0084	1	8	0.153688	0.705273	FALSE
INVADER2	invader2	FBte0001084	LTR	RNA	2R	1408466	R	0.389	0.615	0.518	0.492	0.353	0.439	0.463	0.737	0.575	0.388	0.4969	0.4734	0.5204	0.047	1	8	0.381566	0.553939	FALSE
DMTRDNA	hopper	FBte0000670	TIR	DNA	2R	1464090	R	0.8	0.987	0.6	0.308	0.333	1	0.986	0.825	1	1	0.7839	0.6056	0.9622	0.3566	1	8	8.43611	0.019755	FALSE
GYPSY6	gypsy6	FBte0001175	LTR	RNA	2R	1485516	R	0.776	0.839	0.913	0	0	0.947	0.886	0.792	0.985	0.95	0.7088	0.5056	0.912	0.4064	1	8	4.01864	0.0799377	FALSE
STALKER4	Stalker4	FBte0000151	LTR	RNA	2R	1531600	R	1	0.905	0.8	0.75	0.667	1	0.971	0.947	0.9	0.875	0.8815	0.8244	0.9386	0.1142	1	8	1.75749	0.221541	FALSE
STALKER	Stalker	FBte0001066	LTR	RNA	2R	1533781	F	0.2	0.875	0.5	0.2	0.143	0.8	0.944	0.615	0.8	1	0.6077	0.3836	0.8318	0.4482	1	8	8.03964	0.021966	FALSE
DM33463	S-element	FBte0001005	TIR	DNA	2R	1592279	F	0.332	0.177	0.277	0.115	0.085	0.257	0.233	0.176	0.188	0	0.184	0.1972	0.1708	-0.0264	1	8	0.326757	0.583274	FALSE
DMCR1A	Cr1a	FBte0000140	non-LTR	RNA	2R	1596838	F	0.313	0.262	0.408	0.165	0.429	0.317	0.268	0.454	0.075	0	0.2691	0.3154	0.2228	-0.0926	1	8	1.26128	0.293979	FALSE
1360	1360	FBte0000559	TIR	DNA	2R	1607297	F	0.909	1	0.947	0.283	0.4	0.984	1	0.917	0.833	0.8	0.8073	0.7078	0.9068	0.199	1	8	1.111	0.322655	FALSE
DIVER2	diver2	FBte0001178	LTR	RNA	2R	1620966	F	1	0.709	0.764	0.371	0.585	0.975	0.959	0.909	0.714	0.979	0.7965	0.6858	0.9072	0.2214	1	8	2.38016	0.161459	FALSE
1360	1360	FBte0000559	TIR	DNA	2R	1633485	R	0.377	0.622	0.534	0.131	0.326	0.356	0.437	0.717	0.135	0.182	0.3817	0.398	0.3654	-0.0326	1	8	0.0600751	0.812548	FALSE
TC1-2	Tc1-2	FBte0000838	TIR	DNA	2R	1652266	R	0.889	0.957	1	0.566	0	0.95	0.968	0.879	0.996	0.95	0.8155	0.6824	0.9486	0.2662	1	8	1.62458	0.238227	FALSE
DMU89994	Burdock	FBte0000739	LTR	RNA	2R	1683148	R	0.274	0.201	0	0.1	0.197	0.516	0.24	0.225	1	1	0.3753	0.1544	0.5962	0.4418	1	8	5.78788	0.0427876	FALSE
DMTHB1	HB	FBte0000414	TIR	DNA	2R	1736205	R	0.2	0.551	0.441	0	1	0.615	0.9	0.616	0.626	0.612	0.5561	0.4384	0.6738	0.2354	1	8	0.90609	0.369024	FALSE
MARINER2	mariner2	FBte0001033	TIR	DNA	2R	1777034	F	0.4	0.504	0.359	0	0.439	0.485	0.363	0.555	0.349	0.132	0.3586	0.3404	0.3768	0.0364	1	8	0.260218	0.623743	FALSE
DMIFACA	I-element	FBte0000133	non-LTR	RNA	2R	1780598	F	0.273	0.422	0.327	0.218	0	0.393	0.557	0.645	0.246	0	0.3081	0.248	0.3682	0.1202	1	8	0.36424	0.562878	FALSE
1360	1360	FBte0000559	TIR	DNA	2R	1780599	R	0.468	0.285	0.221	0.667	0.334	1	0.875	0	1	1	0.585	0.395	0.775	0.38	1	8	2.6062	0.145111	FALSE
RT1C	Rt1c	FBte0000666	non-LTR	RNA	2R	1806913	R	0.321	0.355	0.508	0.178	1	0.448	0.536	0.489	0.819	0.211	0.4865	0.4724	0.5006	0.0282	1	8	0.00833561	0.929499	FALSE
RT1C	Rt1c	FBte0000666	non-LTR	RNA	2R	1807321	F	0.617	0.36	0.301	0	0	0.241	0.687	0.522	0.517	0.395	0.364	0.2556	0.4724	0.2168	1	8	2.79629	0.133023	FALSE
BAGGINS	baggins	FBte0000906	non-LTR	RNA	2R	1858771	R	0.636	0.76	0.725	0.5	0.75	0.938	0.9	0.698	0.923	0.9	0.773	0.6742	0.8718	0.1976	1	8	10.4364	0.0120471	FALSE
DIVER2	diver2	FBte0001178	LTR	RNA	2R	1859031	F	0.75	1	0.846	1	0.286	1	0.857	0.691	0.852	1	0.8282	0.7764	0.88	0.1036	1	8	0.25732	0.625652	FALSE
QBERT	accord2	FBte0001166	LTR	RNA	2R	1864086	F	0.727	1	0.778	0.5	1	1	0.857	0.917	1	1	0.8779	0.801	0.9548	0.1538	1	8	1.65018	0.23488	FALSE
QBERT	accord2	FBte0001166	LTR	RNA	2R	1865157	R	0.822	0.833	0.846	0.125	0.8	0.918	0.933	1	0.852	0.696	0.7825	0.6852	0.8798	0.1946	1	8	2.35346	0.16355	FALSE
STALKER4	Stalker4	FBte0000151	LTR	RNA	2R	1882001	R	0.714	1	0.571	0.666	0	0.556	0.715	0.75	0.666	0.166	0.5804	0.5902	0.5706	-0.0196	1	8	0.00726054	0.934189	FALSE
1360	1360	FBte0000559	TIR	DNA	2R	1891107	R	0.416	0.482	0.382	0.28	0.563	0.299	0.411	0.565	0.429	0.497	0.4324	0.4246	0.4402	0.0156	1	8	0.058537	0.81491	FALSE
IVK	Ivk	FBte0000608	non-LTR	RNA	2R	1901651	R	0.4	0.937	1	0.5	0.4	1	0.923	0.9	0.571	0.25	0.6881	0.6474	0.7288	0.0814	1	8	0.119091	0.738921	FALSE
1360	1360	FBte0000559	TIR	DNA	2R	1921743	F	0.291	0.381	0.294	0.573	0.525	0.875	1	0.174	0.889	1	0.6002	0.4128	0.7876	0.3748	1	8	5.47036	0.0474987	FALSE
DMCR1A	Cr1a	FBte0000140	non-LTR	RNA	2R	1981856	R	0.214	0.234	0.085	0.132	0.277	0.195	0.108	0.428	0	0	0.1673	0.1884	0.1462	-0.0422	1	8	0.937453	0.36129	FALSE
INE1	INE-1	FBte0000312	TIR	DNA	2R	2049539	F	0.253	0.344	0	0	0.125	0.641	0.549	0.417	0.549	0.168	0.3046	0.1444	0.4648	0.3204	1	8	7.82655	0.023284	FALSE
DMTRDNA	hopper	FBte0000670	TIR	DNA	2R	2050920	R	0.5	1	0.889	0	0	0.456	0.225	0.875	0	0.273	0.4218	0.4778	0.3658	-0.112	1	8	0.10064	0.759184	FALSE
DMIFACA	I-element	FBte0000133	non-LTR	RNA	2R	2083415	F	0.526	0.955	0.826	0.294	0.378	1	0.911	0.88	0.822	0.81	0.7402	0.5958	0.8846	0.2888	1	8	4.36962	0.0699785	FALSE
MARINER2	mariner2	FBte0001033	TIR	DNA	2R	2108922	F	1	1	1	1	0.499	1	1	0.75	1	1	0.9249	0.8998	0.95	0.0502	1	8	0.0773754	0.78794	FALSE
DMIS297	297	FBte0000675	LTR	RNA	2R	2125482	F	0	0.189	0.387	0.138	0.083	0.695	0.965	0.386	0	0	0.2843	0.1594	0.4092	0.2498	1	8	0.718274	0.421341	FALSE
1360	1360	FBte0000559	TIR	DNA	2R	2257582	F	0.487	0.5	0.636	0.294	0.217	0.575	0.777	0.75	0.625	0.802	0.5663	0.4268	0.7058	0.279	1	8	10.0335	0.013243	FALSE
DME487856	Max-element	FBte0000304	LTR	RNA	2R	2322731	R	1	0.667	1	1	0.5	1	1	1	1	1	0.9167	0.8334	1	0.1666	1	8	2.60255	0.145356	FALSE
QUASIMODO	Quasimodo	FBte0000640	LTR	RNA	2R	2337967	R	0.667	0.167	0	0	0.5	0	0.636	0.875	0.1	0	0.2945	0.2668	0.3222	0.0554	1	8	0.034405	0.857465	FALSE
DME9736	Idefix	FBte0000104	LTR	RNA	2R	2374704	R	0.609	0.586	0.652	0.775	0.232	0.714	0.765	0.855	0.323	0.429	0.594	0.5708	0.6172	0.0464	1	8	0.153468	0.705472	FALSE
DMTRDNA	hopper	FBte0000670	TIR	DNA	2R	2492970	R	0.714	0.833	0.333	1	1	1	1	0.909	0.857	1	0.8646	0.776	0.9532	0.1772	1	8	1.54764	0.248698	FALSE
DOC2	Doc2-element	FBte0000103	non-LTR	RNA	2R	2514397	R	0.462	0.833	0.8	0.154	0.364	1	1	0.952	0.875	1	0.744	0.5226	0.9654	0.4428	1	8	16.1954	0.00381794	FALSE
1360	1360	FBte0000559	TIR	DNA	2R	2534720	R	0.5	1	1	0	0	1	1	0.75	1	1	0.725	0.5	0.95	0.45	1	8	3.44898	0.10037	FALSE
RT1C	Rt1c	FBte0000666	non-LTR	RNA	2R	2535721	R	0.303	0.745	0.468	0	0.286	0.667	0.461	0.833	0.667	1	0.543	0.3604	0.7256	0.3652	1	8	4.90964	0.0575605	FALSE
DME487856	Max-element	FBte0000304	LTR	RNA	2R	2616100	R	0.734	0.452	0.319	0.167	0	1	1	0.422	0.789	1	0.5883	0.3344	0.8422	0.5078	1	8	9.25358	0.0160153	FALSE
DMCR1A	Cr1a	FBte0000140	non-LTR	RNA	2R	2642868	F	0.786	0.895	0.752	0.36	0.568	0.899	0.934	0.914	0.547	0.736	0.7391	0.6722	0.806	0.1338	1	8	1.41222	0.268767	FALSE
Beagle2	HMS-Beagle2	FBte0001399	LTR	RNA	2R	2645445	R	0.437	0.632	0.818	0	0.154	0.538	0.438	0.8	0.273	0.22	0.431	0.4082	0.4538	0.0456	1	8	0.207443	0.660887	FALSE
DMRTMGD1	mdg1	FBte0000015	LTR	RNA	2R	2666171	F	0.422	0.691	1	0	0.322	0.736	0.87	0.201	0.603	0.172	0.5017	0.487	0.5164	0.0294	1	8	0.0103766	0.92137	FALSE
ROOA_LTR	rooA	FBte0000765	LTR	RNA	2R	2692730	FR	0.633	0.899	0.817	0.219	0.174	1	0.98	0.871	0.9	0.944	0.7437	0.5484	0.939	0.3906	1	8	8.32598	0.0203398	FALSE
QUASIMODO	Quasimodo	FBte0000640	LTR	RNA	2R	2701393	F	0.643	1	0.857	0	0.572	0.9	0.884	0.92	1	1	0.7776	0.6144	0.9408	0.3264	1	8	3.02891	0.119976	FALSE
GYPSY3	gypsy3	FBte0001030	LTR	RNA	2R	2706016	F	0.333	0.375	0.428	0	0	0.167	0.375	0.7	0.084	0	0.2462	0.2272	0.2652	0.038	1	8	0.104534	0.754745	FALSE
ROXELEMENT	X-element	FBte0001160	non-LTR	RNA	2R	2738528	R	0	0.176	0.123	0	0.157	0.138	0.027	0.195	0.124	0.174	0.1114	0.0912	0.1316	0.0404	1	8	1.14347	0.316119	FALSE
GYPSY11	gypsy11	FBte0001041	LTR	RNA	2R	2773778	R	0.667	1	0.667	0.333	0	1	0.95	0.941	1	1	0.7558	0.5334	0.9782	0.4448	1	8	6.25182	0.0369211	FALSE
GYPSY10	gypsy10	FBte0000351	LTR	RNA	2R	2775688	R	0.375	0.833	0.667	0.25	0.143	1	0.909	0.714	1	1	0.6891	0.4536	0.9246	0.471	1	8	13.4124	0.00637999	FALSE
TRANSIB2	transib2	FBte0000885	TIR	DNA	2R	2782895	R	0.667	0.692	0.565	0	0.25	0.595	0.703	0.862	0.527	0	0.4861	0.4348	0.5374	0.1026	1	8	0.168911	0.69187	FALSE
1360	1360	FBte0000559	TIR	DNA	2R	2784153	FR	0.635	0.717	0.6	0.583	0.763	0.833	0.987	0.443	1	1	0.7561	0.6596	0.8526	0.193	1	8	4.35319	0.0704079	FALSE
DME9736	Idefix	FBte0000104	LTR	RNA	2R	2801897	F	1	0.857	0.504	0	1	1	1	0.5	1	1	0.7861	0.6722	0.9	0.2278	1	8	1.37653	0.274439	FALSE
GYPSY10	gypsy10	FBte0000351	LTR	RNA	2R	2872104	R	1	0.705	0.707	0.286	0.333	1	1	0.759	0	1	0.679	0.6062	0.7518	0.1456	1	8	0.334075	0.579171	FALSE
1360	1360	FBte0000559	TIR	DNA	2R	2994079	R	0.5	0.778	1	0.25	0.75	0.917	0.913	0.923	0.75	1	0.7781	0.6556	0.9006	0.245	1	8	2.25669	0.171439	FALSE
DME010298	GATE	FBte0000359	LTR	RNA	2R	2994140	F	0	0.333	0	0	0	0	0.143	0.786	0	0	0.1262	0.0666	0.1858	0.1192	1	8	0.494255	0.501978	FALSE
MARINER2	mariner2	FBte0001033	TIR	DNA	2R	3070808	R	1	1	1	0.499	0.833	1	1	1	0.834	1	0.9166	0.8664	0.9668	0.1004	1	8	0.769689	0.405888	FALSE
FW2	Fw2	FBte0001002	non-LTR	RNA	2R	3096462	R	0	1	0.759	0	0	1	1	0.809	1	1	0.6568	0.3518	0.9618	0.61	1	8	7.69739	0.0241316	FALSE
DMIS297	297	FBte0000675	LTR	RNA	2R	3111464	F	0.875	0.455	0.501	0.429	0.103	0.594	0.636	0.875	0	0.439	0.4907	0.4726	0.5088	0.0362	1	8	0.00106877	0.974721	FALSE
DMIS297	297	FBte0000675	LTR	RNA	2R	3112005	R	1	1	1	1	0	1	1	1	1	1	0.9	0.8	1	0.2	1	8	1	0.346594	FALSE
JOCKEY2	jockey2	FBte0001092	non-LTR	RNA	2R	3117228	R	0.148	0.246	0.223	0	0	0.375	0.499	0.564	0.784	0.603	0.3442	0.1234	0.565	0.4416	1	8	17.7075	0.00296383	FALSE
GYPSY10	gypsy10	FBte0000351	LTR	RNA	2R	3160542	R	0.917	0.917	0.6	0.571	0.222	0.933	0.981	0.83	0.852	1	0.7823	0.6454	0.9192	0.2738	1	8	4.80409	0.0597509	FALSE
DMIFACA	I-element	FBte0000133	non-LTR	RNA	2R	3163295	R	1	0.8	0.692	0.286	0.5	1	1	0.813	0.948	0.667	0.7706	0.6556	0.8856	0.23	1	8	2.21171	0.175281	FALSE
DMW1DOC	Doc	FBte0000341	non-LTR	RNA	2R	3181963	F	0	0	0	0	0	0.328	0.245	0.026	0.144	0	0.0743	0	0.1486	0.1486	1	8	8.87506	0.0176245	FALSE
INE1	INE-1	FBte0000312	TIR	DNA	2R	3190299	F	0.117	0.315	0	0.131	0.062	0.292	0.212	0.079	0.5	0.42	0.2128	0.125	0.3006	0.1756	1	8	3.71648	0.0900232	FALSE
FROGGER	frogger	FBte0000314	LTR	RNA	2R	3201870	F	0.111	0.449	0.214	0.434	0.222	0.333	0.471	0.565	0.404	0.495	0.3698	0.286	0.4536	0.1676	1	8	4.65878	0.0629442	FALSE
DMIS297	297	FBte0000675	LTR	RNA	2R	3203079	R	0	0	0	0	0	0	0.449	0.321	0.205	0	0.0975	0	0.195	0.195	1	8	5.55374	0.0462001	FALSE
DMCR1A	Cr1a	FBte0000140	non-LTR	RNA	2R	3341945	F	1	1	1	1	1	1	1	1	1	1	1	1	1	0	1	8	1	0.346594	FALSE
GYPSY2	gypsy2	FBte0001040	LTR	RNA	2R	3348702	F	0.875	0.8	0.75	0	0.5	0.875	1	0.667	1	1	0.7467	0.585	0.9084	0.3234	1	8	4.66288	0.0628511	FALSE
ROXELEMENT	X-element	FBte0001160	non-LTR	RNA	2R	3456101	R	0.26	0.347	0.282	0	0	0.205	0.13	0.263	0	0.417	0.1904	0.1778	0.203	0.0252	1	8	0.148558	0.709964	FALSE
DME010298	GATE	FBte0000359	LTR	RNA	2R	3464861	F	0.868	0.571	0.456	0	0	0.886	0	0.915	0	0.984	0.468	0.379	0.557	0.178	1	8	0.323828	0.584934	FALSE
G3	G3	FBte0001171	non-LTR	RNA	2R	3480259	F	0.2	0.952	0.638	0.429	0.333	1	1	0.8	0.907	1	0.7259	0.5104	0.9414	0.431	1	8	10.9467	0.0107208	FALSE
1360	1360	FBte0000559	TIR	DNA	2R	3493904	R	1	0.857	0.778	0.667	0.727	0.846	0.967	0.967	0.909	1	0.8718	0.8058	0.9378	0.132	1	8	2.28099	0.169411	FALSE
DMCR1A	Cr1a	FBte0000140	non-LTR	RNA	2R	3526424	R	0.323	0.426	0.441	0.275	0.365	0.576	0.42	0.758	0.354	0.312	0.425	0.366	0.484	0.118	1	8	1.80752	0.21568	FALSE
DMIS176	17.6	FBte0000109	LTR	RNA	2R	3562382	F	0.79	0.966	0.86	0.4	0.631	0.914	0.955	0.892	0.795	0.762	0.7965	0.7294	0.8636	0.1342	1	8	1.33549	0.281176	FALSE
INVADER2	invader2	FBte0001084	LTR	RNA	2R	3663854	R	0.991	0.97	0.844	0.6	0.778	0.857	1	0.715	1	1	0.8755	0.8366	0.9144	0.0778	1	8	1.25551	0.295011	FALSE
DOC3	Doc3-element	FBte0001140	non-LTR	RNA	2R	3821542	F	0.375	0.601	0.404	0	0.071	0.801	0.726	0.301	0.876	0.902	0.5057	0.2902	0.7212	0.431	1	8	7.08115	0.0287589	FALSE
1360	1360	FBte0000559	TIR	DNA	2R	3878949	R	0.979	0.917	0.857	0.75	0.9	0.909	0.841	0.962	0.921	0.929	0.8965	0.8806	0.9124	0.0318	1	8	0.330417	0.581214	FALSE
DOC3	Doc3-element	FBte0001140	non-LTR	RNA	2R	3879197	F	0.988	1	0.928	0.889	0.75	0.958	0.897	0.973	0.903	0.86	0.9146	0.911	0.9182	0.0072	1	8	0.0952817	0.765452	FALSE
DMCR1A	Cr1a	FBte0000140	non-LTR	RNA	2R	3880503	F	0.667	1	1	0.572	0	1	0.917	0.882	1	1	0.8038	0.6478	0.9598	0.312	1	8	2.26345	0.170871	FALSE
1360	1360	FBte0000559	TIR	DNA	2R	3902672	R	0.737	1	0.9	0.445	0.5	1	0.9	0.727	1	1	0.8209	0.7164	0.9254	0.209	1	8	2.83956	0.13046	FALSE
1360	1360	FBte0000559	TIR	DNA	2R	3920269	R	0.383	0.199	0.421	0.26	0.367	0.686	0.716	0.594	0.671	0.818	0.5115	0.326	0.697	0.371	1	8	40.0789	0.000225203	FALSE
G5A	G5A	FBte0000174	non-LTR	RNA	2R	3921857	R	0.323	0.207	0.216	0.25	0.421	0.304	0.239	0.036	0.452	0.8	0.3248	0.2834	0.3662	0.0828	1	8	0.190481	0.674056	FALSE
ROOA_LTR	rooA	FBte0000765	LTR	RNA	2R	3938028	R	0.837	0.923	0.553	0.16	0.3	1	0.991	0.824	0.968	1	0.7556	0.5546	0.9566	0.402	1	8	9.69655	0.0143599	FALSE
ROOA_LTR	rooA	FBte0000765	LTR	RNA	2R	4031891	F	0.635	0.987	0.75	0.194	0.543	0.744	0.935	0.627	0.923	0.619	0.6957	0.6218	0.7696	0.1478	1	8	0.662889	0.439103	FALSE
TC1	Tc1	FBte0000927	TIR	DNA	2R	4166382	R	0.231	0.875	0.8	0.177	0	0.745	0.933	0.944	0.331	0.619	0.5655	0.4166	0.7144	0.2978	1	8	2.21575	0.174931	FALSE
GYPSY7	gypsy7	FBte0000171	LTR	RNA	2R	4194837	R	0.5	1	0.75	0	0.286	0.917	1	0.938	1	1	0.7391	0.5072	0.971	0.4638	1	8	6.20501	0.0374647	FALSE
DMTHB1	HB	FBte0000414	TIR	DNA	2R	4200585	F	0	1	0.6	0.286	0.333	1	1	0.933	0.833	1	0.6985	0.4438	0.9532	0.5094	1	8	6.85933	0.0306966	FALSE
1360	1360	FBte0000559	TIR	DNA	2R	4244382	R	0.636	1	1	0.444	0.222	0.875	0.901	0.47	0.938	0.885	0.7371	0.6604	0.8138	0.1534	1	8	0.153186	0.705727	FALSE
1360	1360	FBte0000559	TIR	DNA	2R	4264792	R	0.615	0.8	0.333	0.222	0.6	1	0.9	0	1	1	0.647	0.514	0.78	0.266	1	8	1.46744	0.260315	FALSE
IVK	Ivk	FBte0000608	non-LTR	RNA	2R	4284023	R	0.444	0.75	1	0.333	0.333	1	0.875	1	1	1	0.7735	0.572	0.975	0.403	1	8	8.87083	0.0176436	FALSE
GYPSY12	gypsy12	FBte0001136	LTR	RNA	2R	4284280	F	0.333	1	0.5	0	0.125	1	0.75	0.846	1	1	0.6554	0.3916	0.9192	0.5276	1	8	6.31462	0.0362075	FALSE
DMIS297	297	FBte0000675	LTR	RNA	2R	4294597	R	0.64	0.861	0.74	0.626	0.496	0.859	0.864	0.828	0.802	0.73	0.7446	0.6726	0.8166	0.144	1	8	4.70301	0.0619495	FALSE
GYPSY8	gypsy8	FBte0000168	LTR	RNA	2R	4295390	R	0.636	0.515	1	0.333	0.428	0.836	0.778	0.473	0.579	0.407	0.5985	0.5824	0.6146	0.0322	1	8	0.0059001	0.940659	FALSE
GYPSY8	gypsy8	FBte0000168	LTR	RNA	2R	4312366	F	0	0.298	0.271	0	0.153	0.219	0.274	0.363	0.17	0.13	0.1878	0.1444	0.2312	0.0868	1	8	1.92899	0.20231	FALSE
1360	1360	FBte0000559	TIR	DNA	2R	4339994	R	0.569	0.636	0.588	0.129	0.4	0.414	0.651	0.065	0.504	0.5	0.4456	0.4644	0.4268	-0.0376	1	8	0.0918687	0.769547	FALSE
DME278684	Rt1a	FBte0000457	non-LTR	RNA	2R	4364240	F	1	0.667	0.667	0.429	0.727	1	1	0.882	1	1	0.8372	0.698	0.9764	0.2784	1	8	8.34788	0.0202218	FALSE
DOC4	Doc4-element	FBte0001039	non-LTR	RNA	2R	4368652	R	0.25	0.938	1	0.25	0.5	1	1	1	0.889	0.889	0.7716	0.5876	0.9556	0.368	1	8	4.57827	0.0648077	FALSE
INE1	INE-1	FBte0000312	TIR	DNA	2R	4387371	R	0.125	0.7	0.333	0.286	0.2	1	0.895	0.522	1	1	0.6061	0.3288	0.8834	0.5546	1	8	16.6134	0.00355399	FALSE
BAGGINS	baggins	FBte0000906	non-LTR	RNA	2R	4398043	F	0.289	0.646	0.657	0.21	0.421	0.655	0.49	0.815	0.228	0.287	0.4698	0.4446	0.495	0.0504	1	8	0.13842	0.719519	FALSE
DMCR1A	Cr1a	FBte0000140	non-LTR	RNA	2R	4404315	R	1	0.9	0.857	0.667	1	0.833	1	1	1	1	0.9257	0.8848	0.9666	0.0818	1	8	1.54409	0.249197	FALSE
GYPSY2	gypsy2	FBte0001040	LTR	RNA	2R	4414463	F	0.567	0.848	0.772	1	0.557	0.804	0.784	0.944	0.677	0.711	0.7664	0.7488	0.784	0.0352	1	8	0.000122928	0.991425	FALSE
RT1B	Rt1b	FBte0000603	non-LTR	RNA	2R	4479466	R	0.5	0.5	0.167	0.143	0.5	1	0.833	0	0.714	1	0.5357	0.362	0.7094	0.3474	1	8	1.98768	0.196255	FALSE
DOC3	Doc3-element	FBte0001140	non-LTR	RNA	2R	4506262	R	0.571	0.556	0.4	0	0.5	1	0.909	1	1	1	0.6936	0.4054	0.9818	0.5764	1	8	25.7768	0.000956571	FALSE
TRANSIB4	transib4	FBte0001174	TIR	DNA	2R	4549695	R	0.667	1	1	0.4	0	1	1	1	0.911	0.636	0.7614	0.6134	0.9094	0.296	1	8	1.73591	0.224138	FALSE
DOC2	Doc2-element	FBte0000103	non-LTR	RNA	2R	4552559	F	0.333	0.7	0.732	0.334	0.334	0.334	0.778	0.5	0.714	0.75	0.5509	0.4866	0.6152	0.1286	1	8	1.04168	0.3373	FALSE
1360	1360	FBte0000559	TIR	DNA	2R	4562683	F	0.464	0.091	0.086	0.124	0.161	0.083	0.123	0.268	0.101	0.267	0.1768	0.1852	0.1684	-0.0168	1	8	0.0169455	0.899642	FALSE
QUASIMODO	Quasimodo	FBte0000640	LTR	RNA	2R	4632844	R	0.731	0.559	0.597	0.51	0.6	0.799	1	0.754	1	1	0.755	0.5994	0.9106	0.3112	1	8	14.7719	0.00492322	FALSE
TC3	Tc3	FBte0000044	TIR	DNA	2R	4715815	R	0.444	0.889	0.846	0	0.583	0.917	0.912	0.397	1	1	0.6988	0.5524	0.8452	0.2928	1	8	3.01203	0.120864	FALSE
DOC2	Doc2-element	FBte0000103	non-LTR	RNA	2R	4732804	F	0.822	0.913	0.585	0.273	0.584	1	1	0.639	0.962	1	0.7778	0.6354	0.9202	0.2848	1	8	6.89473	0.0303765	FALSE
GYPSY8	gypsy8	FBte0000168	LTR	RNA	2R	4876696	R	0	0.383	0.381	0.143	0	0	0.168	0.692	0.393	0.535	0.2695	0.1814	0.3576	0.1762	1	8	1.07872	0.329353	FALSE
INVADER2	invader2	FBte0001084	LTR	RNA	2R	4912888	R	0.509	0.802	1	0	0.75	0.864	0.416	0.895	1	0.371	0.6607	0.6122	0.7092	0.097	1	8	0.289951	0.604907	FALSE
DMIS297	297	FBte0000675	LTR	RNA	2R	4913945	R	0.01	0.396	0	0	0	0.772	0.866	0.194	0.855	0	0.3093	0.0812	0.5374	0.4562	1	8	5.26374	0.0509231	FALSE
G7	G7	FBte0000690	non-LTR	RNA	2R	4932001	R	0.495	0.824	0.441	0.647	0.125	0.754	0.626	0.874	0.445	0.939	0.617	0.5064	0.7276	0.2212	1	8	2.39974	0.159948	FALSE
F	F-element	FBte0000005	non-LTR	RNA	2R	4995050	R	0.857	0.75	0.917	0.333	0.8	1	1	0.81	1	1	0.8467	0.7314	0.962	0.2306	1	8	8.87993	0.0176025	FALSE
ROOA_LTR	rooA	FBte0000765	LTR	RNA	2R	5018804	F	0.591	0.701	0.665	0.425	0.143	0.398	0.471	0.842	0.554	0.499	0.5289	0.505	0.5528	0.0478	1	8	0.194205	0.671105	FALSE
DOC3	Doc3-element	FBte0001140	non-LTR	RNA	2R	5034579	F	1	1	1	0.444	1	1	1	0.857	0.889	1	0.919	0.8888	0.9492	0.0604	1	8	0.0143259	0.907679	FALSE
INVADER	invader1	FBte0000357	LTR	RNA	2R	5044676	R	0.286	0.98	0.798	0	0.5	1	1	0.896	1	1	0.746	0.5128	0.9792	0.4664	1	8	8.37281	0.0200885	FALSE
DIVER2	diver2	FBte0001178	LTR	RNA	2R	5056989	R	1	1	0.714	0	1	1	1	0.889	1	1	0.8603	0.7428	0.9778	0.235	1	8	1.31141	0.28524	FALSE
DIVER2	diver2	FBte0001178	LTR	RNA	2R	5057248	F	1	1	0.858	0.75	1	1	1	0.933	0.834	1	0.9375	0.9216	0.9534	0.0318	1	8	0.101982	0.757644	FALSE
DIVER2	diver2	FBte0001178	LTR	RNA	2R	5058966	R	0	0.527	0.454	0	0.023	0.783	0.768	0.63	1	1	0.5185	0.2008	0.8362	0.6354	1	8	15.8612	0.00404692	FALSE
DIVER2	diver2	FBte0001178	LTR	RNA	2R	5060068	F	0.37	1	1	0.167	0.341	0.8	1	1	0.863	0.923	0.7464	0.5756	0.9172	0.3416	1	8	2.00056	0.194959	FALSE
BAGGINS	baggins	FBte0000906	non-LTR	RNA	2R	5100622	F	0.59	0.784	0.778	0	0.601	0.791	0.957	0.921	0.546	0.545	0.6513	0.5506	0.752	0.2014	1	8	1.64276	0.235844	FALSE
FW2	Fw2	FBte0001002	non-LTR	RNA	2R	5106939	R	0.667	0.813	0.5	0.333	0.75	0.971	0.867	0.833	1	0.944	0.7678	0.6126	0.923	0.3104	1	8	12.7925	0.00722323	FALSE
GYPSY10	gypsy10	FBte0000351	LTR	RNA	2R	5161938	F	0.75	0.5	0.333	0.125	0.4	1	0.75	0.444	0.667	1	0.5969	0.4216	0.7722	0.3506	1	8	5.48344	0.047292	FALSE
MARINER2	mariner2	FBte0001033	TIR	DNA	2R	5182322	R	0	0.75	1	0	0.667	1	1	0.638	1	0.833	0.6888	0.4834	0.8942	0.4108	1	8	3.60873	0.0940163	FALSE
ROOA_LTR	rooA	FBte0000765	LTR	RNA	2R	5236901	F	0.234	0.889	0.819	0.285	0.161	0.917	0.858	0.915	1	0.877	0.6955	0.4776	0.9134	0.4358	1	8	8.44636	0.0197016	FALSE
G4_DM	G4	FBte0000290	non-LTR	RNA	2R	5277158	F	0.5	1	0.833	0.286	0.167	1	1	0.789	1	1	0.7575	0.5572	0.9578	0.4006	1	8	6.3442	0.0358774	FALSE
ROOA_LTR	rooA	FBte0000765	LTR	RNA	2R	5330527	F	0.8	0.6	1	0.375	0	0.933	1	0.826	0.935	1	0.7469	0.555	0.9388	0.3838	1	8	3.87091	0.0846752	FALSE
DME010298	GATE	FBte0000359	LTR	RNA	2R	5367451	F	1	0.889	0	0.25	0.667	1	1	0.92	0.667	1	0.7393	0.5612	0.9174	0.3562	1	8	3.16569	0.113082	FALSE
TRANSIB3	transib3	FBte0000725	TIR	DNA	2R	5470734	R	0.721	0.738	0.924	0	0	1	0.774	0.642	0.8	1	0.6599	0.4766	0.8432	0.3666	1	8	3.58689	0.0948535	FALSE
1360	1360	FBte0000559	TIR	DNA	2R	5530813	F	0.951	0.763	0.8	0.975	0.357	0.512	0.803	0.875	0.857	0	0.6893	0.7692	0.6094	-0.1598	1	8	0.91765	0.366143	FALSE
GYPSY3	gypsy3	FBte0001030	LTR	RNA	2R	5590385	F	0.857	0.889	1	0.4	0.333	1	1	1	1	1	0.8479	0.6958	1	0.3042	1	8	8.1994	0.0210393	FALSE
GYPSY3	gypsy3	FBte0001030	LTR	RNA	2R	5596887	R	1	0.5	0.333	1	0.5	1	0.667	0.81	0.702	1	0.7512	0.6666	0.8358	0.1692	1	8	0.500695	0.499287	FALSE
QBERT	accord2	FBte0001166	LTR	RNA	2R	5599341	F	0.333	1	1	0.333	0.75	1	1	0.875	0.875	1	0.8166	0.6832	0.95	0.2668	1	8	2.18844	0.177314	FALSE
DMCR1A	Cr1a	FBte0000140	non-LTR	RNA	2R	5614735	R	0.714	0.846	0.543	1	0	0.99	1	0.509	0.975	0.989	0.7566	0.6206	0.8926	0.272	1	8	2.11103	0.184311	FALSE
ROXELEMENT	X-element	FBte0001160	non-LTR	RNA	2R	5614950	F	0.382	0.8	0.612	0.139	0	0.951	1	0.891	0.722	0.981	0.6478	0.3866	0.909	0.5224	1	8	10.7757	0.0111439	FALSE
DMCR1A	Cr1a	FBte0000140	non-LTR	RNA	2R	6258776	R	1	1	1	0.475	1	0.6	0.846	0.9	0.143	0.4	0.7364	0.895	0.5778	-0.3172	1	8	5.55963	0.0461101	FALSE
RT1B	Rt1b	FBte0000603	non-LTR	RNA	2R	6261062	R	1	0.592	0.529	0	0	0.658	0.688	0.5	0.179	0.499	0.4645	0.4242	0.5048	0.0806	1	8	0.182366	0.680608	FALSE
ROOA_LTR	rooA	FBte0000765	LTR	RNA	2R	6327837	R	0.5	0.354	0.6	0	0	0.571	0.135	0.847	0.274	0.172	0.3453	0.2908	0.3998	0.109	1	8	0.775388	0.404232	FALSE
ROOA_LTR	rooA	FBte0000765	LTR	RNA	2R	6328103	F	0.833	0.231	0.5	0.085	0.2	0.5	0.544	0.762	0.459	0.507	0.4621	0.3698	0.5544	0.1846	1	8	1.61134	0.239984	FALSE
1360	1360	FBte0000559	TIR	DNA	2R	6488848	R	0.373	0.135	0.152	0	0	0.33	0.304	0	0.612	0.272	0.2178	0.132	0.3036	0.1716	1	8	1.56172	0.246734	FALSE
ACCORD	accord	FBte0000956	LTR	RNA	2R	12862292	F	0.32	0.407	0.312	0.17	0.536	0.657	0.273	0.663	0.684	0.258	0.428	0.349	0.507	0.158	1	8	1.84273	0.211683	FALSE
DMCR1A	Cr1a	FBte0000140	non-LTR	RNA	3L	9445592	F	0.061	0.104	0	0.077	0.07	0.397	0.335	0	0.282	0.318	0.1644	0.0624	0.2664	0.204	1	8	3.76226	0.0883934	FALSE
DM_ROO	roo	FBte0000100	LTR	RNA	3L	9640218	F	0	0.393	0.066	0.19	0	0.123	0.052	0	0	0	0.0824	0.1298	0.035	-0.0948	1	8	1.12144	0.320533	FALSE
AY561850	TART-A	FBte0001206	non-LTR	RNA	3L	16577258	R	0.51	0.759	0.617	0.373	0.474	0.661	0.693	0.615	0.673	0.362	0.5737	0.5466	0.6008	0.0542	1	8	0.339438	0.576202	FALSE
RT1B	Rt1b	FBte0000603	non-LTR	RNA	3L	20324687	R	0.375	0.636	0	0	0.222	0.825	0.667	0.7	0.563	1	0.4988	0.2466	0.751	0.5044	1	8	9.55013	0.0148822	FALSE
G4_DM	G4	FBte0000290	non-LTR	RNA	3L	22641428	F	0.882	0.966	0.833	0.376	0.666	1	1	0.974	0.953	1	0.865	0.7446	0.9854	0.2408	1	8	9.98109	0.0134094	FALSE
DMCR1A	Cr1a	FBte0000140	non-LTR	RNA	3L	23053216	R	0.857	0.917	1	0	1	1	0.8	0.875	1	1	0.8449	0.7548	0.935	0.1802	1	8	0.856271	0.38185	FALSE
TRANSIB3	transib3	FBte0000725	TIR	DNA	3L	23057386	R	0	0.667	1	0.4	0.5	0.666	0.75	1	1	1	0.6983	0.5134	0.8832	0.3698	1	8	3.54667	0.0964206	FALSE
DMTHB1	HB	FBte0000414	TIR	DNA	3L	23070714	R	0.299	0.172	0.486	0.131	0.133	0.037	0.14	0.848	0	0	0.2246	0.2442	0.205	-0.0392	1	8	0.451424	0.520586	FALSE
DMCR1A	Cr1a	FBte0000140	non-LTR	RNA	3L	23109510	R	1	0.659	0.678	0.305	0.327	0.8	0.689	0.538	0.601	0.79	0.6387	0.5938	0.6836	0.0898	1	8	0.0518147	0.825645	FALSE
DMCR1A	Cr1a	FBte0000140	non-LTR	RNA	3L	23111141	R	0	0.059	0.043	0.056	0	0.116	0.126	0.223	0.034	0.091	0.0748	0.0316	0.118	0.0864	1	8	7.06534	0.0288918	FALSE
ROOA_LTR	rooA	FBte0000765	LTR	RNA	3L	23122972	F	0.128	0.1	0.081	0.074	0.168	0.197	0.126	0.045	0.148	0.216	0.1283	0.1102	0.1464	0.0362	1	8	0.777561	0.403603	FALSE
G6_DM	G6	FBte0000958	non-LTR	RNA	3L	23200947	R	0.454	1	0.909	0.111	0.5	1	1	1	0.8	0.667	0.7441	0.5948	0.8934	0.2986	1	8	2.6754	0.140548	FALSE
DMCR1A	Cr1a	FBte0000140	non-LTR	RNA	3L	23209196	R	0.818	0.842	0.791	0.625	0.857	0.976	0.937	0.878	0.923	0.991	0.8638	0.7866	0.941	0.1544	1	8	13.4171	0.00637414	FALSE
Beagle2	HMS-Beagle2	FBte0001399	LTR	RNA	3L	23235826	F	0.75	1	0.558	0.176	0.493	0.376	0.79	0.598	0.703	0.708	0.6152	0.5954	0.635	0.0396	1	8	0.0015431	0.969628	FALSE
GYPSY2	gypsy2	FBte0001040	LTR	RNA	3L	23365970	R	1	1	0.75	0.75	1	1	0.962	0.906	1	1	0.9368	0.9	0.9736	0.0736	1	8	0.563562	0.474328	FALSE
F	F-element	FBte0000005	non-LTR	RNA	3L	23366000	F	0.778	0.9	1	0.75	0.429	1	0.947	0.895	1	1	0.8699	0.7714	0.9684	0.197	1	8	4.33647	0.0708481	FALSE
STALKER4	Stalker4	FBte0000151	LTR	RNA	3L	23398202	FR	0.795	0.768	0.864	0.451	0.537	0.933	0.873	0.761	0.932	0.857	0.7771	0.683	0.8712	0.1882	1	8	5.39064	0.0487841	FALSE
1360	1360	FBte0000559	TIR	DNA	3L	23411189	FR	0.857	0.817	0.718	0.414	0.561	0.762	0.816	0.889	0.74	0.75	0.7324	0.6734	0.7914	0.118	1	8	1.71967	0.22612	FALSE
QUASIMODO	Quasimodo	FBte0000640	LTR	RNA	3L	23418072	R	0.667	1	1	0.667	0.595	0.972	1	0.789	1	1	0.869	0.7858	0.9522	0.1664	1	8	1.94586	0.200544	FALSE
ROOA_LTR	rooA	FBte0000765	LTR	RNA	3L	23453949	R	0.882	1	0.302	0.475	0.385	1	1	0.742	0.773	1	0.7559	0.6088	0.903	0.2942	1	8	3.18619	0.112094	FALSE
DMCR1A	Cr1a	FBte0000140	non-LTR	RNA	3L	23467447	R	0.875	0.5	0.6	0.417	0.7	0.873	0.778	0.864	1	1	0.7607	0.6184	0.903	0.2846	1	8	9.11822	0.0165686	FALSE
1360	1360	FBte0000559	TIR	DNA	3L	23488507	F	1	0.833	0.875	1	0.778	1	1	1	1	1	0.9486	0.8972	1	0.1028	1	8	5.77625	0.0429494	FALSE
INVADER	invader1	FBte0000357	LTR	RNA	3L	23553829	R	0.386	0.886	0.632	0.4	0.5	0.973	1	0.887	0.944	0.75	0.7358	0.5608	0.9108	0.35	1	8	11.6303	0.00921868	FALSE
TC1-2	Tc1-2	FBte0000838	TIR	DNA	3L	23557573	F	0.62	0.852	1	0.637	0.664	0.981	0.903	0.946	0.886	0.86	0.8349	0.7546	0.9152	0.1606	1	8	1.84905	0.210975	FALSE
DMMDG3	mdg3	FBte0000010	LTR	RNA	3L	23560312	F	0.186	0.73	0.721	0.398	0.47	0.33	0.492	0.78	0.247	0.218	0.4572	0.501	0.4134	-0.0876	1	8	0.333619	0.579425	FALSE
INVADER4	invader4	FBte0000292	LTR	RNA	3L	23598709	F	1	1	0.8	0.5	0.25	1	0.692	0.882	0.333	0	0.6457	0.71	0.5814	-0.1286	1	8	0.471029	0.511911	FALSE
DM_ROO	roo	FBte0000100	LTR	RNA	3L	23600008	F	0.889	0.95	0.895	0.591	0.857	0.97	0.945	0.968	0.86	0.89	0.8815	0.8364	0.9266	0.0902	1	8	2.19411	0.176815	FALSE
McCLINTOCK	McClintock	FBte0000926	LTR	RNA	3L	23613030	R	0.577	0.682	0.449	0.318	0.161	0	0.532	0.544	0	0.156	0.3419	0.4374	0.2464	-0.191	1	8	2.14405	0.181281	FALSE
TC1	Tc1	FBte0000927	TIR	DNA	3L	23620618	R	0.8	0.667	1	0	1	0.929	1	1	1	1	0.8396	0.6934	0.9858	0.2924	1	8	2.64211	0.142719	FALSE
DMW1DOC	Doc	FBte0000341	non-LTR	RNA	3L	23620637	F	1	1	0.9	0.833	0.75	1	1	1	1	1	0.9483	0.8966	1	0.1034	1	8	5.47802	0.0473774	FALSE
1360	1360	FBte0000559	TIR	DNA	3L	23648120	R	0.917	0.965	0.91	0.65	0.778	0.993	0.948	0.851	0.85	0.917	0.8779	0.844	0.9118	0.0678	1	8	1.06205	0.332895	FALSE
1360	1360	FBte0000559	TIR	DNA	3L	23650483	F	0.909	0.933	0.883	0.68	0.898	1	0.942	0.945	0.852	0.72	0.8762	0.8606	0.8918	0.0312	1	8	0.556012	0.477206	FALSE
DM33463	S-element	FBte0001005	TIR	DNA	3L	23731027	F	0.568	1	0.499	0.31	1	1	0.875	0.958	0	1	0.721	0.6754	0.7666	0.0912	1	8	0.0368929	0.852469	FALSE
TC1	Tc1	FBte0000927	TIR	DNA	3L	23910814	R	0	0.5	0.8	0	0	0.401	0.842	1	0.848	0.742	0.5133	0.26	0.7666	0.5066	1	8	7.29654	0.0270233	FALSE
DME278684	Rt1a	FBte0000457	non-LTR	RNA	3L	23977608	F	0.667	1	1	0.5	0.6	1	1	0.875	0.666	1	0.8308	0.7534	0.9082	0.1548	1	8	1.07444	0.330257	FALSE
BAGGINS	baggins	FBte0000906	non-LTR	RNA	3L	24005790	R	1	0.281	0.2	0.481	0.247	0.475	0.723	0.414	0.643	1	0.5464	0.4418	0.651	0.2092	1	8	0.729433	0.417906	FALSE
TC3	Tc3	FBte0000044	TIR	DNA	3L	24089008	R	0.577	0.954	0.917	0.1	0.556	1	1	0.852	1	1	0.7956	0.6208	0.9704	0.3496	1	8	7.75357	0.0237582	FALSE
DIVER2	diver2	FBte0001178	LTR	RNA	3L	24117851	R	1	0.667	0.75	0	0.25	0.5	0.667	1	0.333	0	0.5167	0.5334	0.5	-0.0334	1	8	0.00863627	0.928243	FALSE
DMIS297	297	FBte0000675	LTR	RNA	3L	24120270	R	0.496	0.846	0.863	0.394	0.249	0.679	0.689	0.971	0.442	0.536	0.6165	0.5696	0.6634	0.0938	1	8	0.395053	0.547177	FALSE
GTWIN	gtwin	FBte0001062	LTR	RNA	3L	24127875	F	1	0.923	0.636	0.818	0.486	1	0.947	0.667	0.875	0.839	0.8191	0.7726	0.8656	0.093	1	8	0.400501	0.544492	FALSE
R1-2	R1-2	FBte0000720	non-LTR	RNA	3L	24163671	F	0	0.721	0.356	0.429	0.5	0.845	0.639	0.878	1	1	0.6368	0.4012	0.8724	0.4712	1	8	9.79046	0.0140371	FALSE
DMCR1A	Cr1a	FBte0000140	non-LTR	RNA	3L	24176793	R	0.7	0.872	1	0.75	0.751	0.93	0.88	0.81	0.81	0.661	0.8164	0.8146	0.8182	0.0036	1	8	0.0642317	0.80632	FALSE
GYPSY11	gypsy11	FBte0001041	LTR	RNA	3L	24272111	F	0.833	1	0.9	0	1	1	0.773	1	0.8	0.8	0.8106	0.7466	0.8746	0.128	1	8	0.324904	0.584324	FALSE
TRANSIB1	transib1	FBte0000626	TIR	DNA	3L	24282021	R	0.534	0.734	0.628	0.103	0.333	0.492	0.534	0.868	0.419	0.414	0.5059	0.4664	0.5454	0.079	1	8	0.407799	0.540935	FALSE
LOOPER1_DM	looper1	FBte0000323	TIR	DNA	3L	24302326	F	0.69	0.936	0.857	0.161	0.278	0.92	0.906	0.92	0.769	1	0.7437	0.5844	0.903	0.3186	1	8	4.399	0.0692192	FALSE
RT1C	Rt1c	FBte0000666	non-LTR	RNA	3L	24310044	F	0.75	0.846	0.667	0.4	0.559	0.939	0.964	0.947	0.933	0.891	0.7896	0.6444	0.9348	0.2904	1	8	19.0276	0.00240598	FALSE
GYPSY2	gypsy2	FBte0001040	LTR	RNA	3L	24313164	F	0.389	0.272	0.457	0	0	0.572	0.516	0.322	0.143	0.412	0.3083	0.2236	0.393	0.1694	1	8	2.27918	0.169561	FALSE
BAGGINS	baggins	FBte0000906	non-LTR	RNA	3L	24316545	F	0.233	0.395	0	0.103	0	0.331	0.179	0.535	0.091	0.095	0.1962	0.1462	0.2462	0.1	1	8	1.37675	0.274404	FALSE
DM33463	S-element	FBte0001005	TIR	DNA	3L	24327138	R	0.501	0.5	1	0.249	1	0.834	1	0.25	1	1	0.7334	0.65	0.8168	0.1668	1	8	0.58826	0.465123	FALSE
1360	1360	FBte0000559	TIR	DNA	3L	24328886	R	1	0.75	1	0.75	1	1	0.833	0	1	1	0.8333	0.9	0.7666	-0.1334	1	8	0.327398	0.582913	FALSE
1360	1360	FBte0000559	TIR	DNA	3L	24378558	FR	0.693	0.822	0.889	0.523	0.75	0.876	0.831	0.56	0.646	0.789	0.7379	0.7354	0.7404	0.005	1	8	0.00260117	0.960575	FALSE
RT1C	Rt1c	FBte0000666	non-LTR	RNA	3L	24378858	F	0.75	1	1	0	0	1	0.929	0.857	1	1	0.7536	0.55	0.9572	0.4072	1	8	2.72176	0.137598	FALSE
DMMDG3	mdg3	FBte0000010	LTR	RNA	3L	24388071	F	0.937	0.867	0.777	0.375	0.545	1	1	0.93	1	1	0.8431	0.7002	0.986	0.2858	1	8	14.456	0.00522101	FALSE
QUASIMODO	Quasimodo	FBte0000640	LTR	RNA	3L	24416599	R	0.909	0.857	0.875	0	0.501	1	0.955	0.951	0.928	1	0.7976	0.6284	0.9668	0.3384	1	8	4.86892	0.0583932	FALSE
1360	1360	FBte0000559	TIR	DNA	3L	24446708	R	0.756	0.923	0.947	0.667	0.611	0.5	1	0.867	0.813	1	0.8084	0.7808	0.836	0.0552	1	8	0.680892	0.433194	FALSE
RT1B	Rt1b	FBte0000603	non-LTR	RNA	3L	24486399	R	0.42	0.696	0.664	0.278	0.192	0.523	0.514	0.398	0.533	0.719	0.4937	0.45	0.5374	0.0874	1	8	0.626776	0.451374	FALSE
1360	1360	FBte0000559	TIR	DNA	3L	24489767	R	0.889	1	1	0.4	0.333	1	1	1	1	1	0.8622	0.7244	1	0.2756	1	8	4.41577	0.0687905	FALSE
1360	1360	FBte0000559	TIR	DNA	3L	24497506	F	0.706	0.835	0.779	0.4	0.62	0.649	0.796	0.892	0.372	0.518	0.6567	0.668	0.6454	-0.0226	1	8	0.0182772	0.895799	FALSE
1360	1360	FBte0000559	TIR	DNA	3L	24504619	F	0.8	0.982	1	1	0.5	0.857	0.909	1	0.429	0.799	0.8276	0.8564	0.7988	-0.0576	1	8	0.376719	0.55641	FALSE
DMIS297	297	FBte0000675	LTR	RNA	3L	24509685	R	0.8	1	1	0.4	0.501	1	1	0.477	1	1	0.8178	0.7402	0.8954	0.1552	1	8	1.14562	0.315695	FALSE
INE1	INE-1	FBte0000312	TIR	DNA	3L	24725603	R	0.204	0.279	0.317	0	0.382	0.423	0.234	0.087	0.244	0.847	0.3017	0.2364	0.367	0.1306	1	8	0.921753	0.365129	FALSE
DIVER2	diver2	FBte0001178	LTR	RNA	3L	24861941	F	0.436	0.857	0.857	0.17	0.333	1	0.953	0.667	1	1	0.7273	0.5306	0.924	0.3934	1	8	8.82985	0.0178301	FALSE
G4_DM	G4	FBte0000290	non-LTR	RNA	3L	24891844	R	0.796	0.802	0.858	0.215	0.455	0.896	0.864	0.759	0.803	0.841	0.7289	0.6252	0.8326	0.2074	1	8	2.73951	0.136489	FALSE
TRANSIB2	transib2	FBte0000885	TIR	DNA	3L	24952838	R	1	1	0.85	0.8	0.157	0.947	0.986	0.879	0.911	0.9	0.843	0.7614	0.9246	0.1632	1	8	0.408873	0.540416	FALSE
RT1B	Rt1b	FBte0000603	non-LTR	RNA	3L	24953096	F	0.75	0.829	1	0.222	0	0.844	0.96	0.828	0.912	0.839	0.7184	0.5602	0.8766	0.3164	1	8	1.78787	0.217956	FALSE
GYPSY2	gypsy2	FBte0001040	LTR	RNA	3L	24980590	R	0.333	1	0.5	0.667	0	1	1	0.933	0.852	0	0.6285	0.5	0.757	0.257	1	8	0.772456	0.405083	FALSE
STALKER4	Stalker4	FBte0000151	LTR	RNA	3L	25030592	R	0.8	1	1	0.5	0.5	1	0.917	1	0.636	0.75	0.8103	0.76	0.8606	0.1006	1	8	0.268421	0.618413	FALSE
DM_ROO	roo	FBte0000100	LTR	RNA	3L	25030667	F	1	1	0.818	1	1	1	0.929	1	1	1	0.9747	0.9636	0.9858	0.0222	1	8	0.109553	0.749156	FALSE
DMIS297	297	FBte0000675	LTR	RNA	3L	25074343	R	0.546	0.226	0.097	0.385	0.223	0.714	0.803	0	0.555	0.865	0.4414	0.2954	0.5874	0.292	1	8	1.3385	0.280674	FALSE
1360	1360	FBte0000559	TIR	DNA	3L	25077997	F	0.909	1	1	1	0.801	1	0.963	0.944	0.889	1	0.9506	0.942	0.9592	0.0172	1	8	3.10557e-05	0.99569	FALSE
Beagle2	HMS-Beagle2	FBte0001399	LTR	RNA	3L	25126352	F	1	1	1	0.143	0.5	0.633	0.609	1	0.576	0.773	0.7234	0.7286	0.7182	-0.0104	1	8	0.159979	0.699643	FALSE
1360	1360	FBte0000559	TIR	DNA	3L	25191251	R	0.85	0.947	0.786	0.526	0.689	0.95	0.933	0.923	0.936	0.962	0.8502	0.7596	0.9408	0.1812	1	8	7.5948	0.0248328	FALSE
DMCR1A	Cr1a	FBte0000140	non-LTR	RNA	3L	25199630	R	1	0.958	0.933	0.75	0.75	0.954	0.986	0.977	0.925	0.907	0.914	0.8782	0.9498	0.0716	1	8	0.687913	0.430926	FALSE
DMCR1A	Cr1a	FBte0000140	non-LTR	RNA	3L	25209485	R	0.658	0.576	0.604	0.143	0.527	0.721	0.604	0.679	0.607	0.699	0.5818	0.5016	0.662	0.1604	1	8	2.74998	0.135842	FALSE
1360	1360	FBte0000559	TIR	DNA	3L	25305432	R	0.298	0.278	0.558	0.306	0.129	0.463	0.476	0.529	0.609	0	0.3646	0.3138	0.4154	0.1016	1	8	0.103712	0.755674	FALSE
DMCR1A	Cr1a	FBte0000140	non-LTR	RNA	3L	25306436	F	0.882	1	1	0.749	0.857	0.952	0.971	0.909	0.929	1	0.9249	0.8976	0.9522	0.0546	1	8	0.242798	0.635431	FALSE
DMCR1A	Cr1a	FBte0000140	non-LTR	RNA	3L	25338298	F	0.75	1	0.5	1	0	1	1	0.833	1	1	0.8083	0.65	0.9666	0.3166	1	8	2.62638	0.14376	FALSE
DOC5	Porto1	FBte0000791	non-LTR	RNA	3L	25342189	F	0.297	0.238	0.256	0	0.311	0.474	0.431	0.396	0.506	0.473	0.3382	0.2204	0.456	0.2356	1	8	7.02163	0.0292632	FALSE
DMTN1731	1731	FBte0000003	LTR	RNA	3L	25373334	R	0.913	0.97	0.977	0.364	0.8	1	1	0.934	1	1	0.8958	0.8048	0.9868	0.182	1	8	5.41039	0.0484615	FALSE
DME010298	GATE	FBte0000359	LTR	RNA	3L	25373402	F	1	1	0.688	0.333	0.5	1	1	0.9	1	1	0.8421	0.7042	0.98	0.2758	1	8	3.70124	0.0905747	FALSE
DME010298	GATE	FBte0000359	LTR	RNA	3L	25378989	F	1	1	1	0	0.143	1	0.778	0.8	0.6	0.8	0.7121	0.6286	0.7956	0.167	1	8	0.130191	0.727576	FALSE
DMW1DOC	Doc	FBte0000341	non-LTR	RNA	3L	25406623	F	0.8	0.946	0.652	0.371	0.267	0.935	0.986	0.758	0.846	0.846	0.7407	0.6072	0.8742	0.267	1	8	3.85466	0.0852184	FALSE
DMW1DOC	Doc	FBte0000341	non-LTR	RNA	3L	25411061	R	0.714	1	1	1	0.333	1	1	0.833	1	1	0.888	0.8094	0.9666	0.1572	1	8	1.06003	0.333328	FALSE
1360	1360	FBte0000559	TIR	DNA	3L	25411318	F	1	1	0.8	0.6	1	1	1	1	1	1	0.94	0.88	1	0.12	1	8	2.51154	0.151675	FALSE
DMCR1A	Cr1a	FBte0000140	non-LTR	RNA	3L	25435923	R	0.75	1	0.789	0.123	0.528	1	1	0.7	1	0.821	0.7711	0.638	0.9042	0.2662	1	8	2.77547	0.134281	FALSE
TRANSIB2	transib2	FBte0000885	TIR	DNA	3L	25446337	F	0.467	0.521	0.444	0.24	0.227	0.408	0.558	0.609	0.321	0.403	0.4198	0.3798	0.4598	0.08	1	8	1.01829	0.342468	FALSE
DME487856	Max-element	FBte0000304	LTR	RNA	3L	25456448	R	0.345	0.307	0.427	0	0.179	0.237	0.27	0.21	0.207	0.245	0.2427	0.2516	0.2338	-0.0178	1	8	0.0610426	0.811078	FALSE
1360	1360	FBte0000559	TIR	DNA	3L	25457289	R	1	0.906	0.97	0.27	0.482	0.834	0.776	0.942	0.761	0.498	0.7439	0.7256	0.7622	0.0366	1	8	0.0174416	0.898193	FALSE
INVADER	invader1	FBte0000357	LTR	RNA	3L	25493635	F	0.5	0.095	0.568	0.248	0.2	0.436	0	0.425	0.501	0.572	0.3545	0.3222	0.3868	0.0646	1	8	0.0220645	0.885592	FALSE
DME9736	Idefix	FBte0000104	LTR	RNA	3L	25537928	R	0.667	0.869	0.835	0.333	0	1	0.806	0.893	0.65	0.862	0.6915	0.5408	0.8422	0.3014	1	8	3.02582	0.120138	FALSE
1360	1360	FBte0000559	TIR	DNA	3L	25598431	F	0.666	1	1	1	1	0.941	1	0.6	1	1	0.9207	0.9332	0.9082	-0.025	1	8	0.119463	0.73853	FALSE
DMCR1A	Cr1a	FBte0000140	non-LTR	RNA	3L	25678219	R	0.5	1	1	0.333	0.249	1	0.625	1	1	1	0.7707	0.6164	0.925	0.3086	1	8	2.55595	0.148547	FALSE
DMIFACA	I-element	FBte0000133	non-LTR	RNA	3L	25696059	F	0.8	0.9	0.667	1	0	1	0.945	0.692	0.983	0.9	0.7887	0.6734	0.904	0.2306	1	8	1.439	0.264621	FALSE
DMIS297	297	FBte0000675	LTR	RNA	3L	25703058	R	0	0.714	0.787	0	0	1	0.909	0.626	1	1	0.6036	0.3002	0.907	0.6068	1	8	11.0366	0.0105067	FALSE
F	F-element	FBte0000005	non-LTR	RNA	3L	25705750	R	0.25	1	1	0	0	1	0.249	0.759	0	0	0.4258	0.45	0.4016	-0.0484	1	8	0.0481397	0.831827	FALSE
DMCR1A	Cr1a	FBte0000140	non-LTR	RNA	3L	25727238	F	0.52	0.61	0.616	0.574	0.7	0.458	0.467	0.791	0.484	0.375	0.5595	0.604	0.515	-0.089	1	8	1.14328	0.316158	FALSE
QBERT	accord2	FBte0001166	LTR	RNA	3L	25750234	R	0.714	0.714	0.5	0.25	0.501	1	0.714	0.75	1	1	0.7143	0.5358	0.8928	0.357	1	8	10.9588	0.0106918	FALSE
DMGYPF1A	gypsy	FBte0000021	LTR	RNA	3L	25768294	F	0.371	0.698	0.437	0	0	0.442	0.489	0.545	0.082	0.099	0.3163	0.3012	0.3314	0.0302	1	8	0.245693	0.633453	FALSE
1360	1360	FBte0000559	TIR	DNA	3L	25799598	F	0.299	0.505	0.403	0.097	0	0.722	0.201	0.786	0.3	0	0.3313	0.2608	0.4018	0.141	1	8	0.404253	0.542657	FALSE
FROGGER	frogger	FBte0000314	LTR	RNA	3L	25895016	R	0.587	0.892	0.655	0.196	0.217	0.629	0.648	0.81	0.705	0.828	0.6167	0.5094	0.724	0.2146	1	8	2.09609	0.185704	FALSE
DM_ROO	roo	FBte0000100	LTR	RNA	3L	25914777	F	1	0.846	0.873	0.75	1	1	1	0.886	0.929	1	0.9284	0.8938	0.963	0.0692	1	8	1.04197	0.337237	FALSE
STALKER4	Stalker4	FBte0000151	LTR	RNA	3L	25931518	F	0	0.964	0.911	1	1	1	0.749	0.534	0.799	1	0.7957	0.775	0.8164	0.0414	1	8	0.0382047	0.849906	FALSE
RT1B	Rt1b	FBte0000603	non-LTR	RNA	3L	25980778	R	0.5	0.333	0.5	0	0	1	0.973	0.623	1	0.848	0.5777	0.2666	0.8888	0.6222	1	8	16.0994	0.00388203	FALSE
1360	1360	FBte0000559	TIR	DNA	3L	25980842	F	0.81	1	0.889	0.524	0.8	0.833	0.984	0.947	1	0.759	0.8546	0.8046	0.9046	0.1	1	8	0.87552	0.376812	FALSE
G3	G3	FBte0001171	non-LTR	RNA	3L	26019770	F	0.393	0.82	0.727	0.594	0	1	0.813	0.84	0.499	0.344	0.603	0.5068	0.6992	0.1924	1	8	1.43844	0.264706	FALSE
CIRC	Circe	FBte0000616	LTR	RNA	3L	26020492	F	0.7	0.582	0.827	0.416	0.434	0.753	0.777	0.813	0.369	0.597	0.6268	0.5918	0.6618	0.07	1	8	0.376178	0.556688	FALSE
G3	G3	FBte0001171	non-LTR	RNA	3L	26029777	F	0.535	0.546	0.243	0.073	0	0.782	0.51	0.099	0.717	0.475	0.398	0.2794	0.5166	0.2372	1	8	2.15105	0.180647	FALSE
GYPSY8	gypsy8	FBte0000168	LTR	RNA	3L	26030184	F	0.112	0.668	0.652	0.137	0.206	0.363	0.5	0.303	0.173	0.249	0.3363	0.355	0.3176	-0.0374	1	8	0.0266198	0.874442	FALSE
DMCR1A	Cr1a	FBte0000140	non-LTR	RNA	3L	26058021	F	0.901	0.763	0.612	0.417	0.397	0.616	0.719	0.923	0.611	0.441	0.64	0.618	0.662	0.044	1	8	0.106281	0.752783	FALSE
STALKER4	Stalker4	FBte0000151	LTR	RNA	3L	26177749	R	1	1	0.7	1	1	1	1	0.8	1	1	0.95	0.94	0.96	0.02	1	8	0.0244199	0.879693	FALSE
DMW1DOC	Doc	FBte0000341	non-LTR	RNA	3L	26287968	R	0.455	0.494	0.514	0.195	0.266	0.479	0.358	0.3	1	0.477	0.4538	0.3848	0.5228	0.138	1	8	1.07393	0.330366	FALSE
FW3	Fw3	FBte0000636	non-LTR	RNA	3L	26304943	R	0	0.675	0.784	0.5	0.333	1	0.996	0.633	0.8	1	0.6721	0.4584	0.8858	0.4274	1	8	7.6362	0.0245468	FALSE
1360	1360	FBte0000559	TIR	DNA	3L	26372798	R	0.618	0.703	0.507	0.538	0.363	0.733	0.693	0.739	0.686	0.572	0.6152	0.5458	0.6846	0.1388	1	8	4.69744	0.0620736	FALSE
DM88	Dm88	FBte0000267	LTR	RNA	3L	26466293	R	0.524	0.658	0.657	0.207	0.907	0.928	0.953	0.483	0.623	0.8	0.674	0.5906	0.7574	0.1668	1	8	1.40287	0.270237	FALSE
BAGGINS	baggins	FBte0000906	non-LTR	RNA	3L	26544649	F	0.647	0.944	0.8	0	0.167	1	1	1	1	1	0.7558	0.5116	1	0.4884	1	8	11.2617	0.00999319	FALSE
INVADER2	invader2	FBte0001084	LTR	RNA	3L	26567596	F	0.694	0.685	0	0	0	0.993	0.905	0.606	0.735	1	0.5618	0.2758	0.8478	0.572	1	8	9.84288	0.0138609	FALSE
GYPSY7	gypsy7	FBte0000171	LTR	RNA	3L	26671549	FR	0.156	0.9	0.822	0.083	0.1	1	0.948	0.898	0.916	1	0.6823	0.4122	0.9524	0.5402	1	8	10.5216	0.011812	FALSE
TC1-2	Tc1-2	FBte0000838	TIR	DNA	3L	26712247	R	0.667	0.6	1	0.2	0.273	0.891	1	0.813	1	0.738	0.7182	0.548	0.8884	0.3404	1	8	3.4883	0.0987556	FALSE
TC1-2	Tc1-2	FBte0000838	TIR	DNA	3L	26719189	F	0.362	0.368	0.571	0.367	0.318	0.473	0.347	0.582	0.374	0.26	0.4022	0.3972	0.4072	0.01	1	8	0.0155089	0.903964	FALSE
TC1-2	Tc1-2	FBte0000838	TIR	DNA	3L	26720758	R	0.372	0.481	0.471	0.295	0.06	0.502	0.507	0.672	0.5	0.382	0.4242	0.3358	0.5126	0.1768	1	8	3.50826	0.097949	FALSE
QUASIMODO	Quasimodo	FBte0000640	LTR	RNA	3L	26755599	R	0.25	1	0.857	0.111	0.4	0.997	1	0.917	0.833	1	0.7365	0.5236	0.9494	0.4258	1	8	5.29191	0.0504382	FALSE
DOC3	Doc3-element	FBte0001140	non-LTR	RNA	3L	26755632	F	0.333	1	0.75	0	0.333	0.498	0.455	0.905	0	0	0.4274	0.4832	0.3716	-0.1116	1	8	0.356497	0.566968	FALSE
DMAURA	aurora-element	FBte0000112	LTR	RNA	3L	26800144	R	1	0.8	0.656	0.313	0.357	1	1	0.6	1	1	0.7726	0.6252	0.92	0.2948	1	8	4.25617	0.0730134	FALSE
GYPSY12	gypsy12	FBte0001136	LTR	RNA	3L	26816855	R	0	0.4	0.296	0	0.2	0	0.279	0.507	0.143	0	0.1825	0.1792	0.1858	0.0066	1	8	0.000150493	0.990513	FALSE
1360	1360	FBte0000559	TIR	DNA	3L	26817126	F	0.518	0.431	0.447	0.25	0.128	0	0.271	0.334	0	0	0.2379	0.3548	0.121	-0.2338	1	8	5.8195	0.0423517	FALSE
1360	1360	FBte0000559	TIR	DNA	3L	26820637	R	0.889	0.857	0.763	0.5	0.6	0.875	1	0.5	1	1	0.7984	0.7218	0.875	0.1532	1	8	3.08799	0.116932	FALSE
INVADER	invader1	FBte0000357	LTR	RNA	3L	26824945	F	0.4	1	0.625	0.501	0.6	1	0.923	0.714	1	1	0.7763	0.6252	0.9274	0.3022	1	8	5.07853	0.0542651	FALSE
INVADER4	invader4	FBte0000292	LTR	RNA	3L	26848632	R	0.25	0.334	0.499	0	0.5	1	0.8	0.8	1	1	0.6183	0.3166	0.92	0.6034	1	8	21.0596	0.00178073	FALSE
1360	1360	FBte0000559	TIR	DNA	3L	27087213	F	0.533	0.696	0.67	0.525	0.536	0.823	0.785	0.697	0.815	0.922	0.7002	0.592	0.8084	0.2164	1	8	15.8645	0.00404453	FALSE
BAGGINS	baggins	FBte0000906	non-LTR	RNA	3L	27116936	R	0.714	0.875	0.8	0	0.333	0.8	0.938	0.895	0.667	0.6	0.6622	0.5444	0.78	0.2356	1	8	1.77384	0.219602	FALSE
DMCR1A	Cr1a	FBte0000140	non-LTR	RNA	3L	27117010	F	1	1	0.5	0.75	0.667	1	0.909	0.2	0.789	0.941	0.7756	0.7834	0.7678	-0.0156	1	8	0.0293977	0.868122	FALSE
TRANSIB1	transib1	FBte0000626	TIR	DNA	3L	27127896	F	0.8	0.766	0.638	0.166	0.948	1	0.961	0.625	0.841	1	0.7745	0.6636	0.8854	0.2218	1	8	3.01823	0.120537	FALSE
DMTHB1	HB	FBte0000414	TIR	DNA	3L	27149264	F	1	0.5	0.667	0.166	0.4	1	1	1	1	1	0.7733	0.5466	1	0.4534	1	8	12.7439	0.00729519	FALSE
GYPSY2	gypsy2	FBte0001040	LTR	RNA	3L	27162248	R	0.75	0.822	1	0.5	0.4	0.857	0.871	0.79	0.239	0.521	0.675	0.6944	0.6556	-0.0388	1	8	0.173179	0.688241	FALSE
1360	1360	FBte0000559	TIR	DNA	3L	27197154	F	0.667	0.7	0.3	0.343	0.326	0.8	0.602	0.167	0.152	0	0.4057	0.4672	0.3442	-0.123	1	8	0.764688	0.40735	FALSE
1360	1360	FBte0000559	TIR	DNA	3L	27289081	R	0.818	0.931	0.952	1	0.875	0.929	0.895	0.971	0.8	1	0.9171	0.9152	0.919	0.0038	1	8	0.0101174	0.922355	FALSE
BAGGINS	baggins	FBte0000906	non-LTR	RNA	3L	27326307	R	0.487	0.722	0.537	0.364	0.26	0.558	0.603	0.84	0.448	0.398	0.5217	0.474	0.5694	0.0954	1	8	0.783731	0.401827	FALSE
DM33463	S-element	FBte0001005	TIR	DNA	3L	27389100	R	0.7	0.949	0.846	0.556	0.538	0.96	0.892	0.95	0.89	0.928	0.8209	0.7178	0.924	0.2062	1	8	6.53517	0.0338361	FALSE
DM33463	S-element	FBte0001005	TIR	DNA	3L	27395768	F	0.167	0.587	0.458	0	0	0.231	0.529	0.387	0.242	0.089	0.269	0.2424	0.2956	0.0532	1	8	0.581173	0.467732	FALSE
STALKER4	Stalker4	FBte0000151	LTR	RNA	3L	27411910	F	0.765	0.975	0.96	0.5	1	0.952	0.964	0.978	0.928	0.909	0.8931	0.84	0.9462	0.1062	1	8	0.514657	0.493541	FALSE
DOC2	Doc2-element	FBte0000103	non-LTR	RNA	3L	27647689	F	0.429	0.778	0.654	0.5	0.167	0.884	1	1	1	1	0.7412	0.5056	0.9768	0.4712	1	8	29.3775	0.000630725	FALSE
DOC2	Doc2-element	FBte0000103	non-LTR	RNA	3L	27652297	R	0.5	0.908	0.911	0.833	0.5	1	0.842	0.818	0.857	0.683	0.7852	0.7304	0.84	0.1096	1	8	1.07508	0.330121	FALSE
DOC5	Porto1	FBte0000791	non-LTR	RNA	3L	27678645	F	0.333	0.947	1	0.499	0.722	1	0.937	1	1	0.957	0.8395	0.7002	0.9788	0.2786	1	8	5.03152	0.0551576	FALSE
1360	1360	FBte0000559	TIR	DNA	3L	27869059	FR	1	0.862	1	0.714	0.833	0.855	1	0.75	0.875	0.958	0.8847	0.8818	0.8876	0.0058	1	8	0.0252226	0.87775	FALSE
ROOA_LTR	rooA	FBte0000765	LTR	RNA	3L	27902900	FR	0.722	0.773	0.875	0.386	0.6	1	0.982	0.9	1	1	0.8238	0.6712	0.9764	0.3052	1	8	20.9281	0.00181451	FALSE
Beagle	HMS-Beagle	FBte0000726	LTR	RNA	3L	27909272	R	1	0.667	0.8	0.2	0.6	0.875	0.923	0.692	0.854	1	0.7611	0.6534	0.8688	0.2154	1	8	1.51404	0.253474	FALSE
1360	1360	FBte0000559	TIR	DNA	3L	27986740	FR	0.702	0.74	0.822	0.547	0.537	0.909	0.798	0.892	0.817	0.343	0.7107	0.6696	0.7518	0.0822	1	8	0.686527	0.431372	FALSE
1360	1360	FBte0000559	TIR	DNA	3L	27989833	F	0.812	0.81	0.929	1	0.923	0.947	0.962	0.9	1	1	0.9283	0.8948	0.9618	0.067	1	8	1.79042	0.217659	FALSE
DMCR1A	Cr1a	FBte0000140	non-LTR	RNA	3L	27993728	R	0.5	0.8	0.5	0.625	0.692	1	0.833	0.501	1	1	0.7451	0.6234	0.8668	0.2434	1	8	5.97815	0.0402478	FALSE
1360	1360	FBte0000559	TIR	DNA	3L	28002979	R	0.429	0.583	0.5	0.333	0.739	0.724	1	0.468	1	0.245	0.6021	0.5168	0.6874	0.1706	1	8	1.58059	0.244137	FALSE
GYPSY7	gypsy7	FBte0000171	LTR	RNA	3L	28039786	F	1	0.857	0	0.333	0.25	0.75	0.895	0.96	0.385	0.334	0.5764	0.488	0.6648	0.1768	1	8	0.454631	0.519148	FALSE
DMCR1A	Cr1a	FBte0000140	non-LTR	RNA	3L	28093916	F	0.85	0.988	0.499	0.647	1	0.985	0.857	0	1	1	0.7826	0.7968	0.7684	-0.0284	1	8	0.00827127	0.929771	FALSE
1360	1360	FBte0000559	TIR	DNA	3R	97126	F	0.327	0.324	0.157	0.084	0.125	0.588	0.297	0.708	0.571	0.48	0.3661	0.2034	0.5288	0.3254	1	8	14.1606	0.00552015	FALSE
1360	1360	FBte0000559	TIR	DNA	3R	98266	R	1	0.988	0.724	0.333	1	1	1	0.676	1	1	0.8721	0.809	0.9352	0.1262	1	8	0.820397	0.391527	FALSE
DM_ROO	roo	FBte0000100	LTR	RNA	3R	210360	R	0.909	0.917	1	0.571	1	1	0.904	0.821	1	1	0.9122	0.8794	0.945	0.0656	1	8	0.482605	0.506916	FALSE
STALKER4	Stalker4	FBte0000151	LTR	RNA	3R	267278	F	1	0.893	0.836	0	0.75	0.923	0.889	0.69	0.929	1	0.791	0.6958	0.8862	0.1904	1	8	0.938232	0.361101	FALSE
GYPSY3	gypsy3	FBte0001030	LTR	RNA	3R	364956	F	0.75	1	1	0.249	0	1	1	1	1	0.8	0.7799	0.5998	0.96	0.3602	1	8	2.8186	0.131693	FALSE
STALKER4	Stalker4	FBte0000151	LTR	RNA	3R	433170	R	1	0.85	1	0.333	0	0.818	0.791	0.882	0.517	0.202	0.6393	0.6366	0.642	0.0054	1	8	0.0167383	0.900253	FALSE
TRANSIB1	transib1	FBte0000626	TIR	DNA	3R	450582	R	0.442	0.583	0.488	0.326	0.219	0.381	0.281	0.747	0.578	0.8	0.4845	0.4116	0.5574	0.1458	1	8	1.54248	0.249423	FALSE
F	F-element	FBte0000005	non-LTR	RNA	3R	451681	R	0	0.714	0.401	0	0.298	0.47	0.539	0.562	0.313	0	0.3297	0.2826	0.3768	0.0942	1	8	0.352248	0.56924	FALSE
CIRC	Circe	FBte0000616	LTR	RNA	3R	486168	R	0.654	0.557	0.682	0	0	1	0.678	0.439	0.536	0.457	0.5003	0.3786	0.622	0.2434	1	8	2.2596	0.171194	FALSE
MARINER2	mariner2	FBte0001033	TIR	DNA	3R	557643	F	0.25	0.455	0.8	0.376	0.367	0.223	0.506	0.889	0.328	0	0.4194	0.4496	0.3892	-0.0604	1	8	0.249005	0.631207	FALSE
DMIS297	297	FBte0000675	LTR	RNA	3R	560313	R	0	0.8	1	0.5	0.333	0.667	1	1	1	1	0.73	0.5266	0.9334	0.4068	1	8	4.80099	0.0598169	FALSE
1360	1360	FBte0000559	TIR	DNA	3R	560570	F	1	1	1	0.5	1	1	1	1	1	1	0.95	0.9	1	0.1	1	8	1	0.346594	FALSE
GYPSY10	gypsy10	FBte0000351	LTR	RNA	3R	605182	FR	0.392	0.804	0.755	0.267	0.27	0.875	0.938	0.974	0.929	1	0.7204	0.4976	0.9432	0.4456	1	8	17.4071	0.00311276	FALSE
BAGGINS	baggins	FBte0000906	non-LTR	RNA	3R	641352	R	0.856	0.881	0.568	0.096	0.066	0.973	0.825	0.909	0.866	0.667	0.6707	0.4934	0.848	0.3546	1	8	3.81141	0.0866859	FALSE
QUASIMODO	Quasimodo	FBte0000640	LTR	RNA	3R	643465	R	0.362	0.872	0.593	0.111	0.2	0.683	0.524	0.944	1	0.312	0.5601	0.4276	0.6926	0.265	1	8	2.21602	0.174908	FALSE
1360	1360	FBte0000559	TIR	DNA	3R	671689	FR	0.756	1	0.902	0.72	0.623	0.99	1	0.95	0.85	1	0.8791	0.8002	0.958	0.1578	1	8	3.65775	0.0921717	FALSE
DOC3	Doc3-element	FBte0001140	non-LTR	RNA	3R	759421	F	0	0.72	0.708	0.072	0.071	0.521	1	0.865	1	1	0.5957	0.3142	0.8772	0.563	1	8	10.3763	0.0122167	FALSE
1360	1360	FBte0000559	TIR	DNA	3R	801187	R	0.807	0.841	0.871	0.592	0.883	0.828	0.786	0.948	0.598	0.646	0.78	0.7988	0.7612	-0.0376	1	8	0.135461	0.722384	FALSE
DMIS297	297	FBte0000675	LTR	RNA	3R	846511	F	0.16	0.211	0.316	0.238	0.179	0.228	0.247	0.304	0.106	0.174	0.2163	0.2208	0.2118	-0.009	1	8	0.0646425	0.805716	FALSE
1360	1360	FBte0000559	TIR	DNA	3R	866578	R	0.667	1	1	0	0.667	1	1	0.9	1	1	0.8234	0.6668	0.98	0.3132	1	8	2.82974	0.131036	FALSE
DMCR1A	Cr1a	FBte0000140	non-LTR	RNA	3R	876439	F	0.608	0.928	0.787	0.2	0.204	0.591	0.615	0.79	0.219	0	0.4942	0.5454	0.443	-0.1024	1	8	0.446297	0.522901	FALSE
DOC2	Doc2-element	FBte0000103	non-LTR	RNA	3R	889742	R	1	1	0	0.5	1	1	1	1	1	1	0.85	0.7	1	0.3	1	8	2.25	0.172003	FALSE
G5_DM	G5	FBte0001128	non-LTR	RNA	3R	900646	R	0.656	1	0.706	0.107	0.19	0.643	0.806	0.905	0.652	0.882	0.6547	0.5318	0.7776	0.2458	1	8	1.01645	0.34288	FALSE
DM33463	S-element	FBte0001005	TIR	DNA	3R	943008	R	0.392	0.9	0	0.427	0.667	1	0.631	0.522	1	1	0.6539	0.4772	0.8306	0.3534	1	8	4.42213	0.0686287	FALSE
1360	1360	FBte0000559	TIR	DNA	3R	945434	R	0.333	0.833	1	0.572	0.649	0.812	0.714	0.897	0.373	0.401	0.6584	0.6774	0.6394	-0.038	1	8	0.173452	0.688011	FALSE
DOC3	Doc3-element	FBte0001140	non-LTR	RNA	3R	950175	F	1	1	0.75	0.375	0.5	1	0.875	0.667	0.818	0.89	0.7875	0.725	0.85	0.125	1	8	0.184907	0.678539	FALSE
1360	1360	FBte0000559	TIR	DNA	3R	971010	F	1	1	0.5	0.666	0.6	1	1	1	1	1	0.8766	0.7532	1	0.2468	1	8	5.85386	0.0418844	FALSE
GYPSY2	gypsy2	FBte0001040	LTR	RNA	3R	991015	R	1	0.867	0.857	0	1	0.8	1	1	0.498	0	0.7022	0.7448	0.6596	-0.0852	1	8	0.0568253	0.817578	FALSE
RT1C	Rt1c	FBte0000666	non-LTR	RNA	3R	1011034	R	0.393	0.207	0.215	0.084	0.127	0.562	0.253	0.415	0.382	0.191	0.2829	0.2052	0.3606	0.1554	1	8	3.6218	0.0935199	FALSE
DOC4	Doc4-element	FBte0001039	non-LTR	RNA	3R	1028004	F	0.902	0.94	0.87	0.293	0	1	0.96	0.871	0.965	1	0.7801	0.601	0.9592	0.3582	1	8	4.30115	0.0717903	FALSE
DOC4	Doc4-element	FBte0001039	non-LTR	RNA	3R	1030472	R	0.5	1	0.975	0.091	0.111	1	1	0.721	1	1	0.7398	0.5354	0.9442	0.4088	1	8	4.06038	0.0786613	FALSE
RT1C	Rt1c	FBte0000666	non-LTR	RNA	3R	1033025	R	0.328	0.471	0.42	0.088	0.055	0.181	0.348	0.584	0.223	0.439	0.3137	0.2724	0.355	0.0826	1	8	0.687963	0.43091	FALSE
DME9736	Idefix	FBte0000104	LTR	RNA	3R	1033432	F	0.144	0.327	0.078	0.329	0	0.167	0.273	0.591	0.079	0	0.1988	0.1756	0.222	0.0464	1	8	0.068191	0.800586	FALSE
GYPSY9	gypsy9	FBte0000764	LTR	RNA	3R	1156828	R	0.667	1	1	0.75	0.25	0.75	0.667	0.2	0.8	1	0.7084	0.7334	0.6834	-0.05	1	8	0.154618	0.704431	FALSE
GYPSY9	gypsy9	FBte0000764	LTR	RNA	3R	1157092	F	1	1	1	0	0.5	1	1	1	1	1	0.85	0.7	1	0.3	1	8	2.25	0.172003	FALSE
GYPSY9	gypsy9	FBte0000764	LTR	RNA	3R	1159214	F	0.6	1	1	0	0.5	1	0.667	1	1	1	0.7767	0.62	0.9334	0.3134	1	8	2.34631	0.164116	FALSE
DOC4	Doc4-element	FBte0001039	non-LTR	RNA	3R	1165020	F	1	0.333	0.667	0	0.333	1	1	1	1	1	0.7333	0.4666	1	0.5334	1	8	10.2139	0.0126899	FALSE
DOC4	Doc4-element	FBte0001039	non-LTR	RNA	3R	1166468	F	0.3	0.888	0.561	0	0.266	0.406	0.811	0.469	0.63	0.356	0.4687	0.403	0.5344	0.1314	1	8	0.707925	0.424568	FALSE
DMIS176	17.6	FBte0000109	LTR	RNA	3R	1273204	F	0.447	0.756	0.504	0.295	0.387	0.872	0.706	0.712	0.498	0.387	0.5564	0.4778	0.635	0.1572	1	8	1.8555	0.210258	FALSE
DIVER2	diver2	FBte0001178	LTR	RNA	3R	1289359	F	1	1	1	1	1	1	1	1	1	1	1	1	1	0	1	8	1	0.346594	FALSE
F	F-element	FBte0000005	non-LTR	RNA	3R	1305670	R	0.667	1	1	0.5	0.167	1	1	0.769	1	1	0.8103	0.6668	0.9538	0.287	1	8	2.75851	0.135317	FALSE
1360	1360	FBte0000559	TIR	DNA	3R	1323354	F	0.5	0	1	0.204	0.716	0.73	0.592	0.805	0.417	0.369	0.5333	0.484	0.5826	0.0986	1	8	0.149761	0.708855	FALSE
DM33463	S-element	FBte0001005	TIR	DNA	3R	1345420	R	0.43	0.569	0.634	0.343	0.257	0.538	0.358	0.685	0.308	0.43	0.4552	0.4466	0.4638	0.0172	1	8	0.0365986	0.853051	FALSE
FROGGER	frogger	FBte0000314	LTR	RNA	3R	1354934	R	0.544	0.625	0.556	0.102	0.333	0.818	0.606	0.889	0.295	0.37	0.5138	0.432	0.5956	0.1636	1	8	1.3159	0.284476	FALSE
FROGGER	frogger	FBte0000314	LTR	RNA	3R	1357255	R	1	1	1	0.667	0.6	1	1	0.95	1	1	0.9217	0.8534	0.99	0.1366	1	8	1.67886	0.231208	FALSE
DMCR1A	Cr1a	FBte0000140	non-LTR	RNA	3R	1391414	R	0.5	0.776	0.673	0.36	0.457	0.686	0.575	0.567	0.697	0.645	0.5936	0.5532	0.634	0.0808	1	8	0.917797	0.366107	FALSE
BS3	BS3	FBte0000420	non-LTR	RNA	3R	1418283	F	1	0.857	1	0.2	0	1	1	0.853	1	1	0.791	0.6114	0.9706	0.3592	1	8	2.73645	0.13668	FALSE
DMIS297	297	FBte0000675	LTR	RNA	3R	1421459	R	0.2	1	1	0.444	0.4	0.889	1	0.727	1	1	0.766	0.6088	0.9232	0.3144	1	8	2.20766	0.175633	FALSE
G5_DM	G5	FBte0001128	non-LTR	RNA	3R	1428936	F	0.976	0.999	0.895	0.566	0.686	0.965	1	0.917	0.951	0.895	0.885	0.8244	0.9456	0.1212	1	8	1.27105	0.292247	FALSE
G5_DM	G5	FBte0001128	non-LTR	RNA	3R	1431103	R	0.347	0.576	0.577	0.614	0.639	0.6	0.649	0.812	0.557	0.803	0.6174	0.5506	0.6842	0.1336	1	8	3.3453	0.104795	FALSE
1360	1360	FBte0000559	TIR	DNA	3R	1439323	R	0.066	0.261	0.181	0.069	0.186	0	0.135	0.363	0.062	0	0.1323	0.1526	0.112	-0.0406	1	8	1.01272	0.343717	FALSE
1360	1360	FBte0000559	TIR	DNA	3R	1444243	F	0.789	0.847	0.505	0.326	0.369	0.59	0.75	0.747	0.462	0.603	0.5988	0.5672	0.6304	0.0632	1	8	0.206604	0.661522	FALSE
GYPSY10	gypsy10	FBte0000351	LTR	RNA	3R	1449824	R	0.591	0.614	0.761	0.502	0.394	0.433	0.524	0.632	0.366	0.447	0.5264	0.5724	0.4804	-0.092	1	8	1.47361	0.259394	FALSE
1360	1360	FBte0000559	TIR	DNA	3R	1493756	FR	1	1	0.763	0.857	0.5	0.679	0.8	0.776	0.458	0.625	0.7458	0.824	0.6676	-0.1564	1	8	2.73031	0.137062	FALSE
DOC3	Doc3-element	FBte0001140	non-LTR	RNA	3R	1588025	R	0.308	0.58	0.705	0	0.3	0.2	0.407	0.644	0.262	0.361	0.3767	0.3786	0.3748	-0.0038	1	8	0.0635054	0.807392	FALSE
DM_ROO	roo	FBte0000100	LTR	RNA	3R	1616585	F	0	0.937	0	0	0	0.909	0.793	0.882	0.429	0.334	0.4284	0.1874	0.6694	0.482	1	8	5.93475	0.0408098	FALSE
BAGGINS	baggins	FBte0000906	non-LTR	RNA	3R	1645007	F	0.75	0.933	0.667	0	0.6	1	1	1	1	0.889	0.7839	0.59	0.9778	0.3878	1	8	8.17536	0.0211755	FALSE
DM33463	S-element	FBte0001005	TIR	DNA	3R	1690431	F	1	1	1	1	0.666	1	1	1	1	1	0.9666	0.9332	1	0.0668	1	8	1	0.346594	FALSE
DMCR1A	Cr1a	FBte0000140	non-LTR	RNA	3R	1714899	R	0.382	0.605	1	0.922	0.432	0.822	0.543	0.941	0.479	0.549	0.6675	0.6682	0.6668	-0.0014	1	8	0.0570908	0.817162	FALSE
DME010298	GATE	FBte0000359	LTR	RNA	3R	1817448	R	0.125	0.889	0.658	0.7	0.5	0.786	0.674	1	0.775	1	0.7107	0.5744	0.847	0.2726	1	8	4.02565	0.0797213	FALSE
BS3	BS3	FBte0000420	non-LTR	RNA	3R	1829406	R	0.41	0.671	0.4	0.098	0.261	0.422	0.383	0.653	0.252	0.37	0.392	0.368	0.416	0.048	1	8	0.23133	0.643418	FALSE
TRANSIB3	transib3	FBte0000725	TIR	DNA	3R	1835484	F	0.567	0.816	0.559	0	0.155	0.472	0.497	0.802	0.979	0.497	0.5344	0.4194	0.6494	0.23	1	8	1.87308	0.208318	FALSE
DMCR1A	Cr1a	FBte0000140	non-LTR	RNA	3R	1842667	R	0.377	0.384	0.803	0.121	0.31	0.309	0.681	0.778	0.441	0.495	0.4699	0.399	0.5408	0.1418	1	8	1.02186	0.341671	FALSE
G4_DM	G4	FBte0000290	non-LTR	RNA	3R	1864413	R	0.588	0.79	0.707	0.384	0.468	0.595	0.607	0.795	0.756	0.634	0.6324	0.5874	0.6774	0.09	1	8	1.05345	0.334743	FALSE
DMGYPF1A	gypsy	FBte0000021	LTR	RNA	3R	1869744	R	0.272	0.301	0.319	0.158	0	0.141	0.154	0.332	0.085	0.191	0.1953	0.21	0.1806	-0.0294	1	8	0.000380016	0.984924	FALSE
DMCR1A	Cr1a	FBte0000140	non-LTR	RNA	3R	1913611	F	0.411	0.268	0.228	0.201	0.142	0.146	0.127	0.207	0.153	0.169	0.2052	0.25	0.1604	-0.0896	1	8	3.85002	0.0853741	FALSE
DMCR1A	Cr1a	FBte0000140	non-LTR	RNA	3R	1915242	R	0.714	0.8	0.769	0.538	0.556	0.993	0.941	0.7	0.833	0.936	0.778	0.6754	0.8806	0.2052	1	8	7.64619	0.0244784	FALSE
DIVER2	diver2	FBte0001178	LTR	RNA	3R	1922186	R	0.8	1	1	0	1	0.75	0.833	1	0.361	1	0.7744	0.76	0.7888	0.0288	1	8	0.00869133	0.928015	FALSE
DIVER2	diver2	FBte0001178	LTR	RNA	3R	1922463	F	0	0.958	0.953	1	0.2	1	0.8	0.673	0.884	1	0.7468	0.6222	0.8714	0.2492	1	8	1.04849	0.335819	FALSE
RT1B	Rt1b	FBte0000603	non-LTR	RNA	3R	1944487	R	0.192	0.44	0.197	0.17	0.239	0.441	0.584	0.447	0.454	0.762	0.3926	0.2476	0.5376	0.29	1	8	13.5543	0.00620467	FALSE
TRANSIB2	transib2	FBte0000885	TIR	DNA	3R	1961681	F	0.39	0.428	0.318	0.09	0.14	0.256	0.165	0.304	0.024	0	0.2115	0.2732	0.1498	-0.1234	1	8	2.03401	0.191649	FALSE
STALKER4	Stalker4	FBte0000151	LTR	RNA	3R	1965655	R	0.102	0.115	0.273	0	0.154	0.281	0.275	0.134	0.517	0.667	0.2518	0.1288	0.3748	0.246	1	8	5.62435	0.0451356	FALSE
DMTOM1_LTR	Tom1	FBte0000400	LTR	RNA	3R	1966257	R	0.75	0.917	0.8	0	0.25	1	1	0.923	1	1	0.764	0.5434	0.9846	0.4412	1	8	8.99013	0.0171146	FALSE
DMTNFB	FB	FBte0000288	FB	DNA	3R	1972429	F	0.533	0.739	0.782	0.667	0.667	0.515	0.541	0.77	0.705	0.496	0.6415	0.6776	0.6054	-0.0722	1	8	1.03057	0.339741	FALSE
DMCR1A	Cr1a	FBte0000140	non-LTR	RNA	3R	1977149	F	0.66	0.673	0.729	0.452	0.408	0.396	0.661	0.604	0.609	0.466	0.5658	0.5844	0.5472	-0.0372	1	8	0.225685	0.647441	FALSE
ACCORD	accord	FBte0000956	LTR	RNA	3R	1994882	R	0.585	1	0.917	0.5	0.455	0.959	0.86	0.875	0.766	0.595	0.7512	0.6914	0.811	0.1196	1	8	0.264599	0.620883	FALSE
ROXELEMENT	X-element	FBte0001160	non-LTR	RNA	3R	1996430	R	0	0.71	0.593	0.502	0	1	0.795	0.619	0.667	0.719	0.5605	0.361	0.76	0.399	1	8	5.25266	0.0511156	FALSE
SPRINGER	springer	FBte0000333	LTR	RNA	3R	2117522	F	0.314	0.472	0.429	0	0.226	0.352	0.356	0.287	0.107	0.197	0.274	0.2882	0.2598	-0.0284	1	8	0.00925527	0.925725	FALSE
TRANSIB3	transib3	FBte0000725	TIR	DNA	3R	2117984	F	0.613	0.537	0.818	0.179	0.2	0.704	0.638	0.857	0.545	0.708	0.5799	0.4694	0.6904	0.221	1	8	2.6662	0.141143	FALSE
GYPSY12	gypsy12	FBte0001136	LTR	RNA	3R	2123657	F	1	1	0.333	0.25	0	0.75	1	0.8	1	1	0.7133	0.5166	0.91	0.3934	1	8	2.41358	0.158892	FALSE
GYPSY12	gypsy12	FBte0001136	LTR	RNA	3R	2133095	F	0.5	0.833	0.75	0.286	0	0.833	0.75	0.667	0.25	0.429	0.5298	0.4738	0.5858	0.112	1	8	0.518179	0.492111	FALSE
GYPSY11	gypsy11	FBte0001041	LTR	RNA	3R	2162394	F	0.25	0.75	0.5	0.143	0.239	1	0.833	1	0.624	1	0.6339	0.3764	0.8914	0.515	1	8	15.0163	0.00470738	FALSE
INVADER3	invader3	FBte0000619	LTR	RNA	3R	2179950	F	0.764	0.909	0.743	0.342	0.098	0.735	0.751	0.885	0.681	0.512	0.642	0.5712	0.7128	0.1416	1	8	0.681166	0.433105	FALSE
DOC3	Doc3-element	FBte0001140	non-LTR	RNA	3R	2206801	R	1	1	1	0.4	0	1	0.684	0.852	1	1	0.7936	0.68	0.9072	0.2272	1	8	0.727287	0.418563	FALSE
DMCR1A	Cr1a	FBte0000140	non-LTR	RNA	3R	2219099	R	1	1	1	1	0.667	1	1	0.778	1	1	0.9445	0.9334	0.9556	0.0222	1	8	0.0250417	0.878185	FALSE
RT1C	Rt1c	FBte0000666	non-LTR	RNA	3R	2318822	F	0.399	0.875	0.652	0.143	0	0.951	1	0.927	0.93	1	0.6877	0.4138	0.9616	0.5478	1	8	12.3608	0.00789435	FALSE
DIVER2	diver2	FBte0001178	LTR	RNA	3R	2392869	F	0.649	1	0.934	0.375	0.282	1	0.947	0.901	0.972	0.94	0.8	0.648	0.952	0.304	1	8	3.44003	0.100742	FALSE
DIVER2	diver2	FBte0001178	LTR	RNA	3R	2396130	F	0.501	1	1	0	1	0.663	0.435	0.917	0.49	0.753	0.6759	0.7002	0.6516	-0.0486	1	8	0.192053	0.672806	FALSE
DIVER2	diver2	FBte0001178	LTR	RNA	3R	2398182	R	1	0.833	1	1	0.462	1	1	0.727	0.889	1	0.8911	0.859	0.9232	0.0642	1	8	0.125237	0.732569	FALSE
DOC4	Doc4-element	FBte0001039	non-LTR	RNA	3R	2398439	F	0	1	0.857	0.334	0.334	1	1	1	1	1	0.7525	0.505	1	0.495	1	8	8.2632	0.020683	FALSE
1360	1360	FBte0000559	TIR	DNA	3R	2403076	F	0.25	0.75	0.6	0.4	0	0.857	0.889	0.909	0	0.749	0.5404	0.4	0.6808	0.2808	1	8	1.11702	0.321429	FALSE
1360	1360	FBte0000559	TIR	DNA	3R	2422253	F	0.2	1	1	0.4	0.571	1	1	0.917	0.646	1	0.7734	0.6342	0.9126	0.2784	1	8	1.84092	0.211886	FALSE
1360	1360	FBte0000559	TIR	DNA	3R	2433851	R	0.5	1	1	1	0.75	0.8	0.937	0.9	0.777	1	0.8664	0.85	0.8828	0.0328	1	8	0.0559445	0.818968	FALSE
1360	1360	FBte0000559	TIR	DNA	3R	2445645	R	0.786	1	0.8	0.833	0.751	0.867	1	0.867	0.857	0.334	0.8095	0.834	0.785	-0.049	1	8	0.0496469	0.829262	FALSE
1360	1360	FBte0000559	TIR	DNA	3R	2447477	R	1	0.857	1	1	0.501	1	0.929	1	1	1	0.9287	0.8716	0.9858	0.1142	1	8	1.18672	0.307715	FALSE
1360	1360	FBte0000559	TIR	DNA	3R	2450904	F	0.4	0.474	0.243	0.281	0.786	0.292	0.514	0.412	0.539	0.787	0.4728	0.4368	0.5088	0.072	1	8	0.31546	0.589733	FALSE
DOC5	Porto1	FBte0000791	non-LTR	RNA	3R	2455160	R	0.857	0	0.914	0.4	0	1	0.762	0.815	0.808	0.817	0.6373	0.4342	0.8404	0.4062	1	8	3.87991	0.0843764	FALSE
S2	S2	FBte0000709	TIR	DNA	3R	2474625	F	0.504	0.566	0.701	0.2	0.32	0.555	0.783	0.814	0.593	0.533	0.5569	0.4582	0.6556	0.1974	1	8	3.42894	0.101206	FALSE
S2	S2	FBte0000709	TIR	DNA	3R	2476318	R	0.185	0.833	0.833	0.285	0.214	0.959	1	1	0.839	0.739	0.6887	0.47	0.9074	0.4374	1	8	9.00517	0.0170493	FALSE
DMCR1A	Cr1a	FBte0000140	non-LTR	RNA	3R	2489443	F	0.498	0.334	0.347	0	0.126	0.452	0.604	0.496	0.502	1	0.4359	0.261	0.6108	0.3498	1	8	5.20839	0.0518936	FALSE
DMCR1A	Cr1a	FBte0000140	non-LTR	RNA	3R	2491619	F	0.626	0.652	0.577	0.267	0	0.48	0	0.738	0.464	0	0.3804	0.4244	0.3364	-0.088	1	8	0.26045	0.623591	FALSE
DOC5	Porto1	FBte0000791	non-LTR	RNA	3R	2503500	R	0.24	0.904	0.667	0.333	0.184	0.531	0.421	0.954	0.604	1	0.5838	0.4656	0.702	0.2364	1	8	1.88525	0.20699	FALSE
DMCR1A	Cr1a	FBte0000140	non-LTR	RNA	3R	2516853	F	0.714	0.77	0.946	0.25	0	0.946	0.873	0.87	0.923	0.911	0.7203	0.536	0.9046	0.3686	1	8	3.95275	0.0820074	FALSE
DM_ROO	roo	FBte0000100	LTR	RNA	3R	2541736	R	0.499	0.496	0.412	0.667	0.429	0.75	0.609	0.579	0.583	0.5	0.5524	0.5006	0.6042	0.1036	1	8	2.84472	0.130159	FALSE
DMCR1A	Cr1a	FBte0000140	non-LTR	RNA	3R	2541992	F	0.122	0.57	0.488	0.451	0.194	0.924	0.477	0.495	0.506	0.411	0.4638	0.365	0.5626	0.1976	1	8	2.48361	0.153687	FALSE
DMCR1A	Cr1a	FBte0000140	non-LTR	RNA	3R	2561835	F	0.283	0.681	0.558	0.177	0.079	0.646	0.489	0.752	0.579	0.258	0.4502	0.3556	0.5448	0.1892	1	8	1.89633	0.20579	FALSE
GYPSY11	gypsy11	FBte0001041	LTR	RNA	3R	2581707	F	1	1	0.499	0.666	1	1	1	1	1	1	0.9165	0.833	1	0.167	1	8	2.60278	0.145341	FALSE
GYPSY11	gypsy11	FBte0001041	LTR	RNA	3R	2582045	R	0.499	0.749	0	0	0	1	1	0.833	1	1	0.6081	0.2496	0.9666	0.717	1	8	21.2595	0.00173086	FALSE
BAGGINS	baggins	FBte0000906	non-LTR	RNA	3R	2640919	F	0.833	1	1	0.714	0.778	1	1	1	1	1	0.9325	0.865	1	0.135	1	8	5.79513	0.0426871	FALSE
DIVER2	diver2	FBte0001178	LTR	RNA	3R	2653745	F	0.164	0.692	0.419	0.333	0	0.341	0.587	0.537	0	0.697	0.377	0.3216	0.4324	0.1108	1	8	0.240433	0.637058	FALSE
DMCR1A	Cr1a	FBte0000140	non-LTR	RNA	3R	2657706	F	0.35	0.222	0.195	0.103	0.126	0.082	0.181	0.333	0.078	0.122	0.1792	0.1992	0.1592	-0.04	1	8	0.490289	0.503649	FALSE
MARINER2	mariner2	FBte0001033	TIR	DNA	3R	2679054	R	0.806	0.863	0.954	0.25	0.361	0.719	0.756	0.897	0.472	0.652	0.673	0.6468	0.6992	0.0524	1	8	0.0392894	0.847821	FALSE
BAGGINS	baggins	FBte0000906	non-LTR	RNA	3R	2687786	F	0.77	0.846	0.561	0.222	0.589	0.677	0.64	0.784	0	0.526	0.5615	0.5976	0.5254	-0.0722	1	8	0.336238	0.57797	FALSE
DIVER2	diver2	FBte0001178	LTR	RNA	3R	2693615	F	0.501	0.875	0.833	0.286	0.666	0.965	1	0.842	0.942	0.875	0.7785	0.6322	0.9248	0.2926	1	8	8.21442	0.0209547	FALSE
DOC3	Doc3-element	FBte0001140	non-LTR	RNA	3R	2725704	F	1	0.742	0.571	0	0	0.827	0.859	0.9	0.398	1	0.6297	0.4626	0.7968	0.3342	1	8	1.96028	0.199051	FALSE
DOC3	Doc3-element	FBte0001140	non-LTR	RNA	3R	2761776	F	0.333	1	1	0	0	1	1	1	0.499	1	0.6832	0.4666	0.8998	0.4332	1	8	2.93752	0.124892	FALSE
DMCR1A	Cr1a	FBte0000140	non-LTR	RNA	3R	2771897	R	0	0.608	0.557	0.111	0.141	1	0.124	0.811	0.341	0	0.3693	0.2834	0.4552	0.1718	1	8	0.560729	0.475405	FALSE
DMRTMGD1	mdg1	FBte0000015	LTR	RNA	3R	2816623	F	1	1	0.818	1	1	1	0.944	0.923	1	1	0.9685	0.9636	0.9734	0.0098	1	8	0.0212096	0.887812	FALSE
ROOA_LTR	rooA	FBte0000765	LTR	RNA	3R	2823084	F	0.793	0.929	0.75	0	0.28	0.834	0.781	0.933	0.51	0.67	0.648	0.5504	0.7456	0.1952	1	8	1.07043	0.331107	FALSE
ROOA_LTR	rooA	FBte0000765	LTR	RNA	3R	2824362	R	0.625	0.75	0.727	0	0.365	1	1	0.941	1	0.945	0.7353	0.4934	0.9772	0.4838	1	8	13.546	0.00621477	FALSE
1360	1360	FBte0000559	TIR	DNA	3R	2824380	F	1	1	0.667	0.333	0	1	0.875	1	1	0.742	0.7617	0.6	0.9234	0.3234	1	8	1.98105	0.196926	FALSE
DME010298	GATE	FBte0000359	LTR	RNA	3R	2872491	R	0	0.498	0.601	0.078	0.352	0.304	0.314	0.553	0.116	0.248	0.3064	0.3058	0.307	0.0012	1	8	0.105891	0.75322	FALSE
1360	1360	FBte0000559	TIR	DNA	3R	2974224	F	0.833	0.857	0.556	0.111	0.206	1	1	0.692	0.47	0.838	0.6563	0.5126	0.8	0.2874	1	8	3.02484	0.120189	FALSE
BAGGINS	baggins	FBte0000906	non-LTR	RNA	3R	2981375	F	0.464	0.58	0.653	0.223	0.524	0.315	0.495	0.844	0.31	0.362	0.477	0.4888	0.4652	-0.0236	1	8	0.0146355	0.906692	FALSE
RT1B	Rt1b	FBte0000603	non-LTR	RNA	3R	3022490	R	0.5	1	1	0.6	0	1	1	1	1	1	0.81	0.62	1	0.38	1	8	4.34225	0.0706955	FALSE
1360	1360	FBte0000559	TIR	DNA	3R	3026471	R	0.553	0.558	0.749	0.353	0.257	0.446	0.44	0.776	0.43	0.387	0.4949	0.494	0.4958	0.0018	1	8	0.00184762	0.966768	FALSE
GYPSY9	gypsy9	FBte0000764	LTR	RNA	3R	3080508	F	0	0.5	1	0.2	0.5	1	1	0	1	1	0.62	0.44	0.8	0.36	1	8	1.74357	0.223211	FALSE
TRANSIB3	transib3	FBte0000725	TIR	DNA	3R	3119055	F	0.667	0.75	1	1	1	1	0.833	0.889	0.8	0.5	0.8439	0.8834	0.8044	-0.079	1	8	0.854923	0.382207	FALSE
STALKER4	Stalker4	FBte0000151	LTR	RNA	3R	3177996	R	0.408	0.243	0.131	0	0	0.714	0.766	0.284	0.83	1	0.4376	0.1564	0.7188	0.5624	1	8	12.6062	0.00750374	FALSE
Beagle2	HMS-Beagle2	FBte0001399	LTR	RNA	3R	3185626	R	0.909	0.83	0.943	0.833	0	0.634	0.937	0.688	0.761	0.563	0.7098	0.703	0.7166	0.0136	1	8	0.0327502	0.860892	FALSE
DME9736	Idefix	FBte0000104	LTR	RNA	3R	3194405	R	0	0	0.392	0	0	0.156	0.29	0.254	0.363	0.208	0.1663	0.0784	0.2542	0.1758	1	8	7.5845	0.0249047	FALSE
CIRC	Circe	FBte0000616	LTR	RNA	3R	3225850	F	0.283	0.694	0.69	0.179	0.123	0.522	0.284	0.838	0.647	0.184	0.4444	0.3938	0.495	0.1012	1	8	0.39636	0.54653	FALSE
CIRC	Circe	FBte0000616	LTR	RNA	3R	3253210	R	0.175	0.487	0.55	0.393	0.142	0.722	0.631	0.666	0.715	0.786	0.5267	0.3494	0.704	0.3546	1	8	15.7285	0.00414254	FALSE
MARINER2	mariner2	FBte0001033	TIR	DNA	3R	3268052	R	0.258	0.278	0.767	0.262	0.171	0.199	0.324	0.33	0.514	1	0.4103	0.3472	0.4734	0.1262	1	8	0.669139	0.437036	FALSE
1360	1360	FBte0000559	TIR	DNA	3R	3283919	R	0.333	0.75	1	0	0	0	0.513	0.95	0	0	0.3546	0.4166	0.2926	-0.124	1	8	0.280922	0.610488	FALSE
QUASIMODO	Quasimodo	FBte0000640	LTR	RNA	3R	3298480	F	0	0.667	0.714	0	0	1	1	0.893	1	0.352	0.5626	0.2762	0.849	0.5728	1	8	9.38951	0.0154829	FALSE
GYPSY11	gypsy11	FBte0001041	LTR	RNA	3R	3356322	F	0.604	0.263	0.567	0.333	0.179	0.544	0.344	0.37	0.5	0.993	0.4697	0.3892	0.5502	0.161	1	8	1.35175	0.278479	FALSE
QBERT	accord2	FBte0001166	LTR	RNA	3R	3395192	R	1	1	1	0	1	1	1	1	1	1	0.9	0.8	1	0.2	1	8	1	0.346594	FALSE
1360	1360	FBte0000559	TIR	DNA	3R	3453982	F	1	1	1	0.499	1	1	1	1	1	1	0.9499	0.8998	1	0.1002	1	8	1	0.346594	FALSE
MARINER2	mariner2	FBte0001033	TIR	DNA	3R	3470107	R	0.455	0.846	0.727	0.273	0.647	1	1	0.8	1	0.857	0.7605	0.5896	0.9314	0.3418	1	8	11.8027	0.00888242	FALSE
STALKER4	Stalker4	FBte0000151	LTR	RNA	3R	3478300	F	1	1	0.8	1	0.667	1	1	0.95	1	0.834	0.9251	0.8934	0.9568	0.0634	1	8	0.298274	0.599862	FALSE
1360	1360	FBte0000559	TIR	DNA	3R	3480978	F	0.833	0.889	1	1	1	1	1	1	1	1	0.9722	0.9444	1	0.0556	1	8	2.61682	0.144398	FALSE
CIRC	Circe	FBte0000616	LTR	RNA	3R	3640178	R	1	0.875	1	0	1	1	1	0.727	1	1	0.8602	0.775	0.9454	0.1704	1	8	0.730388	0.417614	FALSE
INVADER2	invader2	FBte0001084	LTR	RNA	3R	3766452	R	0.869	0.878	0.862	0.25	0.833	0.803	0.731	0.929	0.679	0.676	0.751	0.7384	0.7636	0.0252	1	8	0.0159936	0.902484	FALSE
1360	1360	FBte0000559	TIR	DNA	3R	3842081	F	0.687	0.953	0.933	0.875	0.429	0.841	0.978	0.939	0.876	0.887	0.8398	0.7754	0.9042	0.1288	1	8	1.49887	0.255673	FALSE
1360	1360	FBte0000559	TIR	DNA	3R	3843061	R	0.833	0.8	0.9	0.75	0.444	0.949	0.882	0.941	0.772	0.809	0.808	0.7454	0.8706	0.1252	1	8	2.38274	0.161259	FALSE
1360	1360	FBte0000559	TIR	DNA	3R	3898748	R	0.6	0.75	0.25	0.875	0.857	1	1	0.75	1	1	0.8082	0.6664	0.95	0.2836	1	8	9.21706	0.0161622	FALSE
DIVER2	diver2	FBte0001178	LTR	RNA	3R	3940659	F	0.5	1	1	0.4	0.5	1	0.929	1	0.75	0.75	0.7829	0.68	0.8858	0.2058	1	8	0.957462	0.356486	FALSE
GYPSY7	gypsy7	FBte0000171	LTR	RNA	3R	3963846	FR	0.7	0.5	0.667	0.083	0.125	0.751	0.95	0.817	0.8	1	0.6393	0.415	0.8636	0.4486	1	8	10.1715	0.0128173	FALSE
1360	1360	FBte0000559	TIR	DNA	3R	4021383	FR	0.644	0.667	0.667	0.4	0.357	0.5	0.571	0.954	0.5	0.5	0.576	0.547	0.605	0.058	1	8	0.369208	0.560285	FALSE
1360	1360	FBte0000559	TIR	DNA	3R	4037545	R	1	0.5	1	0	0.372	0.667	0.701	0.813	0.8	0.667	0.652	0.5744	0.7296	0.1552	1	8	0.1345	0.723322	FALSE
STALKER4	Stalker4	FBte0000151	LTR	RNA	3R	4055288	R	1	1	0.938	0.6	0.5	1	0.964	0.941	0.995	1	0.8938	0.8076	0.98	0.1724	1	8	1.94685	0.20044	FALSE
DME9736	Idefix	FBte0000104	LTR	RNA	3R	4153493	F	0.499	0.331	0.679	0.075	0.379	0.282	0.432	0.764	0.242	0.329	0.4012	0.3926	0.4098	0.0172	1	8	0.0447469	0.83776	FALSE
INE1	INE-1	FBte0000312	TIR	DNA	3R	4193608	F	0.301	0.934	0.325	0.182	0.379	1	0.889	0	1	0.828	0.5838	0.4242	0.7434	0.3192	1	8	1.37215	0.275147	FALSE
DM33463	S-element	FBte0001005	TIR	DNA	3R	4490733	F	0.84	0.833	0.84	0.695	0.492	0.874	0.953	0.856	0.907	0.674	0.7964	0.74	0.8528	0.1128	1	8	2.2075	0.175647	FALSE
DM33463	S-element	FBte0001005	TIR	DNA	3R	4716207	R	0.75	0.833	1	0.25	0.125	1	1	0.947	1	1	0.7905	0.5916	0.9894	0.3978	1	8	7.02099	0.0292687	FALSE
INE1	INE-1	FBte0000312	TIR	DNA	3R	7274853	R	0.217	0.137	0.069	0.137	0.15	0.09	0.07	0.162	0.064	0.104	0.12	0.142	0.098	-0.044	1	8	2.24342	0.172561	FALSE
DM33463	S-element	FBte0001005	TIR	DNA	3R	12501998	R	0.727	1	0.625	0.3	0.625	1	0.907	0.88	0.629	0.663	0.7356	0.6554	0.8158	0.1604	1	8	0.84728	0.38424	FALSE
DM_ROO	roo	FBte0000100	LTR	RNA	3R	23684754	F	0.503	0.257	0.377	0.342	0	0.557	0.302	0.338	0.117	0	0.2793	0.2958	0.2628	-0.033	1	8	0.0459271	0.83567	FALSE
DMLINEJA	jockey	FBte0000088	non-LTR	RNA	3R	28102113	F	0.424	0.444	0	0.105	0	0.177	0.286	0.313	0.099	0.084	0.1932	0.1946	0.1918	-0.0028	1	8	0.25882	0.624662	FALSE
G5A	G5A	FBte0000174	non-LTR	RNA	X	2426471	R	0.8	1	1	0.8	0.25	0.834	0.883	0.694	0.665	0.857	0.7783	0.77	0.7866	0.0166	1	8	0.147493	0.71095	FALSE
1360	1360	FBte0000559	TIR	DNA	X	21776446	R	0.75	0.741	0.85	0.667	0.545	0.962	0.982	0.942	0.875	1	0.8314	0.7106	0.9522	0.2416	1	8	20.8022	0.00184762	FALSE
GYPSY11	gypsy11	FBte0001041	LTR	RNA	X	21792867	R	0.8	1	0.5	0.333	0.333	0	1	0.5	1	1	0.6466	0.5932	0.7	0.1068	1	8	0.196368	0.669407	FALSE
412	412	FBte0000007	LTR	RNA	X	21949871	R	0.312	0.248	0.306	0	0	0.196	0.095	0.451	0.35	0.157	0.2115	0.1732	0.2498	0.0766	1	8	1.13699	0.317409	FALSE
TC1-2	Tc1-2	FBte0000838	TIR	DNA	X	22255801	R	0.667	0.714	0.667	0	1	0.534	0.749	0.859	1	1	0.719	0.6096	0.8284	0.2188	1	8	1.35582	0.277809	FALSE
DMREPG	G-element	FBte0000657	non-LTR	RNA	X	22399408	R	0.259	0.489	0.374	0.333	0.094	0.347	0.308	0.68	0.6	0.191	0.3675	0.3098	0.4252	0.1154	1	8	1.05073	0.335332	FALSE
G4_DM	G4	FBte0000290	non-LTR	RNA	X	22404263	R	0.619	0.906	0.8	0.421	0.689	0.977	0.993	0.945	0.897	0.917	0.8164	0.687	0.9458	0.2588	1	8	12.1776	0.00820276	FALSE
DMHFL1	hobo	FBte0000154	TIR	DNA	X	22406655	F	0.275	0.311	0.325	0	0.09	0.354	0.546	0.517	0.421	0.246	0.3085	0.2002	0.4168	0.2166	1	8	4.95306	0.0566894	FALSE
DM33463	S-element	FBte0001005	TIR	DNA	X	22441999	R	0.923	1	0.952	0.75	0.818	1	0.971	0.937	1	1	0.9351	0.8886	0.9816	0.093	1	8	3.87882	0.0844127	FALSE
TRANSIB4	transib4	FBte0001174	TIR	DNA	X	22510801	R	1	0.722	0.75	0.333	0.333	1	0.941	0.882	0.784	0.667	0.7412	0.6276	0.8548	0.2272	1	8	1.5959	0.242057	FALSE
MARINER2	mariner2	FBte0001033	TIR	DNA	X	22517249	R	0.75	0.887	0.911	0.281	0.533	0.98	0.959	0.752	0.968	0.923	0.7944	0.6724	0.9164	0.244	1	8	4.64091	0.0633518	FALSE
HEL	Helena	FBte0000984	non-LTR	RNA	X	22727173	R	0.666	0.75	1	0.333	0.333	0.8	1	0.842	1	1	0.7724	0.6164	0.9284	0.312	1	8	4.4758	0.0672836	FALSE
1360	1360	FBte0000559	TIR	DNA	X	22728192	F	0	0.7	0.556	0	0.749	0.644	0.388	0.944	0.411	0.509	0.4901	0.401	0.5792	0.1782	1	8	1.35054	0.278678	FALSE
F	F-element	FBte0000005	non-LTR	RNA	X	22765845	R	0	0	0.4	0.368	0	0.211	0.026	0	0.171	0.373	0.1549	0.1536	0.1562	0.0026	1	8	0.147073	0.711339	FALSE
DMIS297	297	FBte0000675	LTR	RNA	X	22771524	F	0	0	0	0	0	0.56	0.968	0.674	0.209	0	0.2411	0	0.4822	0.4822	1	8	9.79734	0.0140138	FALSE
1360	1360	FBte0000559	TIR	DNA	X	22945043	F	0.198	0.062	0.038	0.319	0	0.249	0.159	0.021	0.158	0.08	0.1284	0.1234	0.1334	0.01	1	8	0.185333	0.678193	FALSE
DMIS297	297	FBte0000675	LTR	RNA	X	22948447	FR	0.722	0.875	0.834	0.575	0.582	1	0.979	1	0.95	0.95	0.8467	0.7176	0.9758	0.2582	1	8	24.1806	0.00116787	FALSE
DMIS297	297	FBte0000675	LTR	RNA	X	22969954	R	1	0.666	1	0.667	1	1	1	0.572	1	1	0.8905	0.8666	0.9144	0.0478	1	8	0.24927	0.631028	FALSE
DMIS297	297	FBte0000675	LTR	RNA	X	22971509	FR	0.778	0.875	0.75	0.35	0.417	0.929	1	0.5	0.972	1	0.7571	0.634	0.8802	0.2462	1	8	4.56107	0.0652151	FALSE
Tinker	diver	FBte0000001	LTR	RNA	X	23062345	R	0.889	0.871	0.706	0.727	0	1	0.986	0.915	0.919	0.844	0.7857	0.6386	0.9328	0.2942	1	8	3.6878	0.0910645	FALSE
DMRER2DM	R2-element	FBte0000030	non-LTR	RNA	X	23200795	R	0.7	0.65	0.769	0	0.341	0.794	0.564	0.785	0.867	0.399	0.5869	0.492	0.6818	0.1898	1	8	1.41879	0.26774	FALSE
DMRER2DM	R2-element	FBte0000030	non-LTR	RNA	X	23201072	F	0.763	0.486	0.509	0.227	0.605	0.518	0.479	0.852	0.517	0.321	0.5277	0.518	0.5374	0.0194	1	8	0.0404508	0.845621	FALSE
DMRER2DM	R2-element	FBte0000030	non-LTR	RNA	X	23206574	F	1	1	0.979	0.4	1	1	1	0.774	0.867	1	0.902	0.8758	0.9282	0.0524	1	8	0.0256246	0.876789	FALSE
DME487856	Max-element	FBte0000304	LTR	RNA	X	23264307	F	1	1	1	0	1	1	0.833	1	1	0.5	0.8333	0.8	0.8666	0.0666	1	8	0.0428917	0.841104	FALSE
GYPSY6	gypsy6	FBte0001175	LTR	RNA	X	23433788	F	0	0.653	0.5	0.25	0.667	0.2	0.672	0.8	0.8	0.5	0.5042	0.414	0.5944	0.1804	1	8	1.28273	0.290194	FALSE
1360	1360	FBte0000559	TIR	DNA	4	53615	F	0.9	1	0.5	1	0.9	0.917	0.875	0.75	0.857	0.889	0.8588	0.86	0.8576	-0.0024	1	8	0.406107	0.541756	FALSE
1360	1360	FBte0000559	TIR	DNA	4	295767	R	0.706	0.7	0.9	0.556	0.9	0.9	1	0.963	1	1	0.8625	0.7524	0.9726	0.2202	1	8	14.9975	0.00472354	FALSE
TC1-2	Tc1-2	FBte0000838	TIR	DNA	4	346857	F	0.857	1	0.8	0.75	1	1	1	0.933	1	1	0.934	0.8814	0.9866	0.1052	1	8	3.13534	0.114566	FALSE
DMTHB1	HB	FBte0000414	TIR	DNA	4	849258	R	0.269	0.856	0.481	0	0	0	0.443	0.632	0	0	0.2681	0.3212	0.215	-0.1062	1	8	0.306214	0.595135	FALSE
1360	1360	FBte0000559	TIR	DNA	4	932228	R	1	1	1	1	0.6	0.834	1	1	1	1	0.9434	0.92	0.9668	0.0468	1	8	0.108952	0.749818	FALSE
1360	1360	FBte0000559	TIR	DNA	4	932493	F	0.75	1	1	0.333	1	0.5	1	1	1	1	0.8583	0.8166	0.9	0.0834	1	8	0.309794	0.59303	FALSE
TC1	Tc1	FBte0000927	TIR	DNA	4	1164676	F	0.07	0.261	0.099	0	0.127	0.308	0.243	0.045	0.101	0.091	0.1345	0.1114	0.1576	0.0462	1	8	0.677073	0.434436	FALSE
INE1	INE-1	FBte0000312	TIR	DNA	4	1234242	F	0.129	0.306	0	0	0	0.485	0.23	0.352	0.459	0.303	0.2264	0.087	0.3658	0.2788	1	8	11.9715	0.00856802	FALSE

## Sheet: All insertions Fabian2018
Ensembl_Name	Flybase_Name	Flybase_ID	Sub-class	TEclass	Chromosome	Position	Strand	Cont_Ra	Cont_Rb	Sel_La	Sel_Lb	Sel_2La	Sel_2Lb	AvFreq	AvFreqC	AvFreqS	dFreq (S - C)	Df	ResidDf	F (Regime)	P (Regime)	Bonf
INE1	INE-1	FBte0000312	TIR	DNA	2L	24410	F	0.142	0.146	0.109	0.132	0.117	0.11	0.126	0.144	0.117	-0.027	1	4	10.6706	0.0308882	FALSE
INE1	INE-1	FBte0000312	TIR	DNA	2L	60693	R	0	0.026	0.032	0.038	0.03	0.008	0.0223333	0.013	0.027	0.014	1	4	1.66385	0.266608	FALSE
ROXELEMENT	X-element	FBte0001160	non-LTR	RNA	2L	64388	F	0.844	0.84	0.838	0.826	0.902	0.856	0.851	0.842	0.8555	0.0135	1	4	0.31256	0.605933	FALSE
412	412	FBte0000007	LTR	RNA	2L	65376	FR	0	0	0.474	0	0	0	0.079	0	0.1185	0.1185	1	4	0.444444	0.54147	FALSE
PPI251	P-element	FBte0000037	TIR	DNA	2L	67037	FR	0	0.223	0	0	0	0	0.0371667	0.1115	0	-0.1115	1	4	2.66667	0.177808	FALSE
INVADER	invader1	FBte0000357	LTR	RNA	2L	71896	FR	0	0.129	0	0	0	0	0.0215	0.0645	0	-0.0645	1	4	2.66667	0.177808	FALSE
DM_ROO	roo	FBte0000100	LTR	RNA	2L	86338	FR	0	0.035	0	0	0	0	0.00583333	0.0175	0	-0.0175	1	4	2.66667	0.177808	FALSE
DMPOGOR11	pogo	FBte0000568	TIR	DNA	2L	92057	FR	0	0	0.029	0.423	0	0.061	0.0855	0	0.12825	0.12825	1	4	1.54768	0.2814	FALSE
McCLINTOCK	McClintock	FBte0000926	LTR	RNA	2L	123776	R	0	0	0.002	0.047	0.017	0.05	0.0193333	0	0.029	0.029	1	4	5.88129	0.07236	FALSE
DM_ROO	roo	FBte0000100	LTR	RNA	2L	130217	FR	0.411	0	0	0.001	0	0	0.0686667	0.2055	0.00025	-0.20525	1	4	2.53898	0.186288	FALSE
DM23420	3S18	FBte0000266	LTR	RNA	2L	138227	FR	0	0.336	0	0	0	0	0.056	0.168	0	-0.168	1	4	2.66667	0.177808	FALSE
DMIFACA	I-element	FBte0000133	non-LTR	RNA	2L	176542	FR	0.235	0.25	0.214	0.28	0.232	0.254	0.244167	0.2425	0.245	0.0025	1	4	0.009488	0.927089	FALSE
PPI251	P-element	FBte0000037	TIR	DNA	2L	221987	FR	0	0	0	0	0.464	0.337	0.1335	0	0.20025	0.20025	1	4	1.3097	0.316276	FALSE
DM33463	S-element	FBte0001005	TIR	DNA	2L	244312	FR	0	0	0	0	0.288	0.193	0.0801667	0	0.12025	0.12025	1	4	1.30222	0.317488	FALSE
PPI251	P-element	FBte0000037	TIR	DNA	2L	246733	FR	0	0.046	0	0	0	0	0.00766667	0.023	0	-0.023	1	4	2.66667	0.177808	FALSE
PPI251	P-element	FBte0000037	TIR	DNA	2L	249449	FR	0.425	0.116	0	0	0	0	0.0901667	0.2705	0	-0.2705	1	4	22.6918	0.00888175	FALSE
DM_ROO	roo	FBte0000100	LTR	RNA	2L	255422	FR	0	0	0.033	0.392	0	0.069	0.0823333	0	0.1235	0.1235	1	4	1.71978	0.259931	FALSE
BLOOD	blood	FBte0000279	LTR	RNA	2L	290566	FR	0	0	0.04	0.565	0	0.112	0.1195	0	0.17925	0.17925	1	4	1.63695	0.269918	FALSE
DMTNFB	FB	FBte0000288	FB	DNA	2L	451399	FR	0	0	0.426	0	0	0	0.071	0	0.1065	0.1065	1	4	0.444444	0.54147	FALSE
DM33463	S-element	FBte0001005	TIR	DNA	2L	470312	FR	0	0	0	0	0.225	0.226	0.0751667	0	0.11275	0.11275	1	4	1.33333	0.312501	FALSE
DMHFL1	hobo	FBte0000154	TIR	DNA	2L	479158	FR	0	0	0.398	0	0	0	0.0663333	0	0.0995	0.0995	1	4	0.444444	0.54147	FALSE
DM_ROO	roo	FBte0000100	LTR	RNA	2L	505084	FR	0	0	0	0	0.455	0.241	0.116	0	0.174	0.174	1	4	1.25113	0.325972	FALSE
DMIS297	297	FBte0000675	LTR	RNA	2L	505787	FR	0	0	0.032	0.051	0	0	0.0138333	0	0.02075	0.02075	1	4	1.29744	0.318266	FALSE
DMIFACA	I-element	FBte0000133	non-LTR	RNA	2L	553326	FR	0	0.088	0.018	0.036	0	0	0.0236667	0.044	0.0135	-0.0305	1	4	0.348086	0.586916	FALSE
DM_ROO	roo	FBte0000100	LTR	RNA	2L	658903	FR	0	0	0	0	0.368	0.289	0.1095	0	0.16425	0.16425	1	4	1.32073	0.314505	FALSE
DMLINEJA	jockey	FBte0000088	non-LTR	RNA	2L	774261	FR	0	0.104	0.405	0.442	0	0.083	0.172333	0.052	0.2325	0.1805	1	4	0.892885	0.398201	FALSE
DM_ROO	roo	FBte0000100	LTR	RNA	2L	890136	FR	0	0.162	0.05	0	0	0	0.0353333	0.081	0.0125	-0.0685	1	4	0.977804	0.378719	FALSE
DMHFL1	hobo	FBte0000154	TIR	DNA	2L	922010	FR	0	0.343	0	0	0	0	0.0571667	0.1715	0	-0.1715	1	4	2.66667	0.177808	FALSE
DM_ROO	roo	FBte0000100	LTR	RNA	2L	940744	FR	0.472	0	0	0	0	0	0.0786667	0.236	0	-0.236	1	4	2.66667	0.177808	FALSE
DMLINEJA	jockey	FBte0000088	non-LTR	RNA	2L	1049705	F	0.504	0	0	0.044	0	0	0.0913333	0.252	0.011	-0.241	1	4	1.80636	0.250115	FALSE
DM_ROO	roo	FBte0000100	LTR	RNA	2L	1090757	R	0	0	0	0.051	0	0	0.0085	0	0.01275	0.01275	1	4	0.444444	0.54147	FALSE
PPI251	P-element	FBte0000037	TIR	DNA	2L	1172844	FR	0	0.255	0	0	0	0	0.0425	0.1275	0	-0.1275	1	4	2.66667	0.177808	FALSE
DMRTMGD1	mdg1	FBte0000015	LTR	RNA	2L	1216638	FR	0	0	0	0	0.367	0.327	0.115667	0	0.1735	0.1735	1	4	1.33037	0.312969	FALSE
DMW1DOC	Doc	FBte0000341	non-LTR	RNA	2L	1228802	R	0.076	0	0	0	0	0	0.0126667	0.038	0	-0.038	1	4	2.66667	0.177808	FALSE
DM_ROO	roo	FBte0000100	LTR	RNA	2L	1233365	FR	0	0.105	0.443	0.382	0	0.082	0.168667	0.0525	0.22675	0.17425	1	4	0.868293	0.404177	FALSE
DM_ROO	roo	FBte0000100	LTR	RNA	2L	1319787	FR	0	0	0	0.04	0	0	0.00666667	0	0.01	0.01	1	4	0.444444	0.54147	FALSE
DMRTMGD1	mdg1	FBte0000015	LTR	RNA	2L	1339634	FR	0	0	0	0	0.29	0.227	0.0861667	0	0.12925	0.12925	1	4	1.32124	0.314423	FALSE
TABOR	Tabor	FBte0000974	LTR	RNA	2L	1371301	FR	0	0	0	0.546	0	0	0.091	0	0.1365	0.1365	1	4	0.444444	0.54147	FALSE
AF222049	Transpac	FBte0001377	LTR	RNA	2L	1433991	FR	0.462	0	0	0	0	0	0.077	0.231	0	-0.231	1	4	2.66667	0.177808	FALSE
BLOOD	blood	FBte0000279	LTR	RNA	2L	1452715	FR	0	0	0	0.51	0	0	0.085	0	0.1275	0.1275	1	4	0.444444	0.54147	FALSE
1360	1360	FBte0000559	TIR	DNA	2L	1458229	FR	0	0	0	0	0	0.063	0.0105	0	0.01575	0.01575	1	4	0.444444	0.54147	FALSE
DM_ROO	roo	FBte0000100	LTR	RNA	2L	1534252	FR	0.002	0	0	0	0.367	0.249	0.103	0.001	0.154	0.153	1	4	1.10798	0.351905	FALSE
DM_ROO	roo	FBte0000100	LTR	RNA	2L	1664474	FR	0	0.132	0.387	0	0	0.078	0.0995	0.066	0.11625	0.05025	1	4	0.0397901	0.851622	FALSE
Beagle	HMS-Beagle	FBte0000726	LTR	RNA	2L	1761955	FR	0	0.16	0.467	0	0	0.081	0.118	0.08	0.137	0.057	1	4	0.034185	0.86231	FALSE
DM_ROO	roo	FBte0000100	LTR	RNA	2L	1762843	F	0	0	0.132	0	0	0	0.022	0	0.033	0.033	1	4	0.444444	0.54147	FALSE
F	F-element	FBte0000005	non-LTR	RNA	2L	1853978	FR	0	0.217	0	0	0	0	0.0361667	0.1085	0	-0.1085	1	4	2.66667	0.177808	FALSE
DMTNFB	FB	FBte0000288	FB	DNA	2L	1905353	FR	0	0.257	0	0	0	0	0.0428333	0.1285	0	-0.1285	1	4	2.66667	0.177808	FALSE
DMIS297	297	FBte0000675	LTR	RNA	2L	1909709	FR	0	0	0	0	0.27	0.203	0.0788333	0	0.11825	0.11825	1	4	1.31733	0.315049	FALSE
BS	BS	FBte0000780	non-LTR	RNA	2L	1922669	FR	0.208	0.042	0.226	0	0.248	0.235	0.159833	0.125	0.17725	0.05225	1	4	0.0385548	0.853906	FALSE
DM_ROO	roo	FBte0000100	LTR	RNA	2L	1959705	FR	0	0	0	0	0	0.11	0.0183333	0	0.0275	0.0275	1	4	0.444444	0.54147	FALSE
DMCOPIA	copia	FBte0000023	LTR	RNA	2L	2021530	FR	0	0.15	0.358	0	0	0.058	0.0943333	0.075	0.104	0.029	1	4	0.00749877	0.935155	FALSE
412	412	FBte0000007	LTR	RNA	2L	2044339	FR	0	0	0	0.4	0	0	0.0666667	0	0.1	0.1	1	4	0.444444	0.54147	FALSE
OPUS	opus	FBte0000918	LTR	RNA	2L	2121041	FR	0	0	0	0	0	0.289	0.0481667	0	0.07225	0.07225	1	4	0.444444	0.54147	FALSE
AF222049	Transpac	FBte0001377	LTR	RNA	2L	2174907	FR	0	0	0	0	0	0.273	0.0455	0	0.06825	0.06825	1	4	0.444444	0.54147	FALSE
AF222049	Transpac	FBte0001377	LTR	RNA	2L	2238734	FR	0	0	0	0.497	0	0	0.0828333	0	0.12425	0.12425	1	4	0.444444	0.54147	FALSE
DM_ROO	roo	FBte0000100	LTR	RNA	2L	2333122	FR	0	0	0	0	0.404	0.084	0.0813333	0	0.122	0.122	1	4	1.00809	0.372171	FALSE
DMTRDNA	hopper	FBte0000670	TIR	DNA	2L	2345792	FR	0	0	0	0.481	0.451	0.257	0.198167	0	0.29725	0.29725	1	4	3.65422	0.128508	FALSE
DM_ROO	roo	FBte0000100	LTR	RNA	2L	2415533	FR	0	0	0	0	0.369	0.06	0.0715	0	0.10725	0.10725	1	4	0.948666	0.385211	FALSE
DMCOPIA	copia	FBte0000023	LTR	RNA	2L	2479971	FR	0	0	0	0	0	0.225	0.0375	0	0.05625	0.05625	1	4	0.444444	0.54147	FALSE
DMLINEJA	jockey	FBte0000088	non-LTR	RNA	2L	2505675	FR	0	0	0	0	0.269	0.05	0.0531667	0	0.07975	0.07975	1	4	0.991916	0.375643	FALSE
DMLINEJA	jockey	FBte0000088	non-LTR	RNA	2L	2518726	R	0	0	0	0	0.572	0.134	0.117667	0	0.1765	0.1765	1	4	1.02012	0.369625	FALSE
F	F-element	FBte0000005	non-LTR	RNA	2L	2529830	F	0.785	0	0	0	0	0	0.130833	0.3925	0	-0.3925	1	4	2.66667	0.177808	FALSE
DMHFL1	hobo	FBte0000154	TIR	DNA	2L	2539984	R	0	0.024	0	0	0	0	0.004	0.012	0	-0.012	1	4	2.66667	0.177808	FALSE
DMIS297	297	FBte0000675	LTR	RNA	2L	2565482	F	0.378	0.129	0	0	0	0	0.0845	0.2535	0	-0.2535	1	4	32.5273	0.00467199	FALSE
DMIS297	297	FBte0000675	LTR	RNA	2L	2571723	R	0.285	0.147	0	0	0	0	0.072	0.216	0	-0.216	1	4	84.7707	0.000773134	FALSE
BS	BS	FBte0000780	non-LTR	RNA	2L	2621706	FR	0.112	0	0	0	0.086	0.059	0.0428333	0.056	0.03625	-0.01975	1	4	0.0486707	0.836196	FALSE
G6_DM	G6	FBte0000958	non-LTR	RNA	2L	2681215	F	0	0	0	0	0	0.163	0.0271667	0	0.04075	0.04075	1	4	0.444444	0.54147	FALSE
DMREPG	G-element	FBte0000657	non-LTR	RNA	2L	2681251	R	0	0	0	0	0	0.3	0.05	0	0.075	0.075	1	4	0.444444	0.54147	FALSE
DMLINEJA	jockey	FBte0000088	non-LTR	RNA	2L	2685415	FR	0	0	0	0	0	0.122	0.0203333	0	0.0305	0.0305	1	4	0.444444	0.54147	FALSE
DMHFL1	hobo	FBte0000154	TIR	DNA	2L	2689039	FR	0	0	0	0.361	0	0.176	0.0895	0	0.13425	0.13425	1	4	1.23783	0.328243	FALSE
DM_ROO	roo	FBte0000100	LTR	RNA	2L	2715709	FR	0	0.154	0	0	0	0	0.0256667	0.077	0	-0.077	1	4	2.66667	0.177808	FALSE
PPI251	P-element	FBte0000037	TIR	DNA	2L	2753166	FR	0	0.305	0	0	0	0	0.0508333	0.1525	0	-0.1525	1	4	2.66667	0.177808	FALSE
PPI251	P-element	FBte0000037	TIR	DNA	2L	2755661	FR	0	0.102	0	0	0	0	0.017	0.051	0	-0.051	1	4	2.66667	0.177808	FALSE
DMLINEJA	jockey	FBte0000088	non-LTR	RNA	2L	2800849	FR	0	0	0	0	0	0.086	0.0143333	0	0.0215	0.0215	1	4	0.444444	0.54147	FALSE
BS	BS	FBte0000780	non-LTR	RNA	2L	2834935	FR	0.37	0	0	0	0	0	0.0616667	0.185	0	-0.185	1	4	2.66667	0.177808	FALSE
DMLINEJA	jockey	FBte0000088	non-LTR	RNA	2L	2855509	FR	0.387	0	0	0	0	0	0.0645	0.1935	0	-0.1935	1	4	2.66667	0.177808	FALSE
DMPOGOR11	pogo	FBte0000568	TIR	DNA	2L	2933378	F	0.582	0	0	0	0.542	0.339	0.243833	0.291	0.22025	-0.07075	1	4	0.029681	0.871582	FALSE
DMPOGOR11	pogo	FBte0000568	TIR	DNA	2L	2935587	R	0.542	0	0	0	0.558	0.301	0.2335	0.271	0.21475	-0.05625	1	4	0.0200578	0.894222	FALSE
BLOOD	blood	FBte0000279	LTR	RNA	2L	2998688	FR	0	0.131	0	0	0	0	0.0218333	0.0655	0	-0.0655	1	4	2.66667	0.177808	FALSE
INE1	INE-1	FBte0000312	TIR	DNA	2L	3004625	FR	0	0.041	0.051	0.052	0.033	0.049	0.0376667	0.0205	0.04625	0.02575	1	4	3.10943	0.152618	FALSE
DMHFL1	hobo	FBte0000154	TIR	DNA	2L	3057276	FR	0	0	0	0	0	0.182	0.0303333	0	0.0455	0.0455	1	4	0.444444	0.54147	FALSE
DMHFL1	hobo	FBte0000154	TIR	DNA	2L	3130410	FR	0	0.064	0	0	0	0	0.0106667	0.032	0	-0.032	1	4	2.66667	0.177808	FALSE
DMLINEJA	jockey	FBte0000088	non-LTR	RNA	2L	3135667	FR	0	0	0	0	0	0.155	0.0258333	0	0.03875	0.03875	1	4	0.444444	0.54147	FALSE
STALKER2	Stalker2	FBte0000472	LTR	RNA	2L	3140430	FR	0	0	0	0	0	0.212	0.0353333	0	0.053	0.053	1	4	0.444444	0.54147	FALSE
OPUS	opus	FBte0000918	LTR	RNA	2L	3153150	FR	0	0.255	0.368	0.415	0	0.2	0.206333	0.1275	0.24575	0.11825	1	4	0.428036	0.548662	FALSE
DMW1DOC	Doc	FBte0000341	non-LTR	RNA	2L	3154717	FR	0.226	0	0	0	0	0	0.0376667	0.113	0	-0.113	1	4	2.66667	0.177808	FALSE
SPRINGER	springer	FBte0000333	LTR	RNA	2L	3188615	FR	0.046	0	0	0	0	0	0.00766667	0.023	0	-0.023	1	4	2.66667	0.177808	FALSE
DMRTMGD1	mdg1	FBte0000015	LTR	RNA	2L	3202682	F	0	0.154	0	0	0	0	0.0256667	0.077	0	-0.077	1	4	2.66667	0.177808	FALSE
DMRTMGD1	mdg1	FBte0000015	LTR	RNA	2L	3210285	R	0	0.038	0	0	0	0	0.00633333	0.019	0	-0.019	1	4	2.66667	0.177808	FALSE
DMIS297	297	FBte0000675	LTR	RNA	2L	3226663	FR	0	0	0	0	0	0.197	0.0328333	0	0.04925	0.04925	1	4	0.444444	0.54147	FALSE
DM_ROO	roo	FBte0000100	LTR	RNA	2L	3235272	FR	0.035	0	0	0	0	0	0.00583333	0.0175	0	-0.0175	1	4	2.66667	0.177808	FALSE
DMPOGOR11	pogo	FBte0000568	TIR	DNA	2L	3388841	FR	0	0.136	0	0	0	0	0.0226667	0.068	0	-0.068	1	4	2.66667	0.177808	FALSE
AF222049	Transpac	FBte0001377	LTR	RNA	2L	3396779	FR	0.184	0	0	0	0	0	0.0306667	0.092	0	-0.092	1	4	2.66667	0.177808	FALSE
DM23420	3S18	FBte0000266	LTR	RNA	2L	3414217	FR	0.231	0	0	0	0	0	0.0385	0.1155	0	-0.1155	1	4	2.66667	0.177808	FALSE
DM33463	S-element	FBte0001005	TIR	DNA	2L	3426376	FR	0	0	0	0	0.05	0	0.00833333	0	0.0125	0.0125	1	4	0.444444	0.54147	FALSE
JUAN	Juan	FBte0000982	non-LTR	RNA	2L	3440592	R	0	0.056	0	0	0	0	0.00933333	0.028	0	-0.028	1	4	2.66667	0.177808	FALSE
DM_ROO	roo	FBte0000100	LTR	RNA	2L	3440775	F	0	0.048	0	0	0	0	0.008	0.024	0	-0.024	1	4	2.66667	0.177808	FALSE
INE1	INE-1	FBte0000312	TIR	DNA	2L	3463229	R	0.072	0.075	0.055	0.07	0.043	0.054	0.0615	0.0735	0.0555	-0.018	1	4	4.27501	0.107521	FALSE
DMCOPIA	copia	FBte0000023	LTR	RNA	2L	3471188	FR	0.162	0	0	0	0	0	0.027	0.081	0	-0.081	1	4	2.66667	0.177808	FALSE
PPI251	P-element	FBte0000037	TIR	DNA	2L	3478429	FR	0.23	0	0	0	0	0	0.0383333	0.115	0	-0.115	1	4	2.66667	0.177808	FALSE
DM_ROO	roo	FBte0000100	LTR	RNA	2L	3495459	FR	0.142	0	0	0	0	0	0.0236667	0.071	0	-0.071	1	4	2.66667	0.177808	FALSE
DMIFACA	I-element	FBte0000133	non-LTR	RNA	2L	3496288	F	0.058	0	0	0	0	0	0.00966667	0.029	0	-0.029	1	4	2.66667	0.177808	FALSE
DMW1DOC	Doc	FBte0000341	non-LTR	RNA	2L	3535719	FR	0.134	0	0	0	0	0	0.0223333	0.067	0	-0.067	1	4	2.66667	0.177808	FALSE
412	412	FBte0000007	LTR	RNA	2L	3570894	FR	0	0	0	0.486	0	0	0.081	0	0.1215	0.1215	1	4	0.444444	0.54147	FALSE
DM_ROO	roo	FBte0000100	LTR	RNA	2L	3606153	R	0.013	0.005	0.003	0.008	0.023	0.002	0.009	0.009	0.009	0	1	4	0.034296	0.86209	FALSE
DMCOPIA	copia	FBte0000023	LTR	RNA	2L	3649731	F	0.296	0.248	0	0	0	0	0.0906667	0.272	0	-0.272	1	4	1100.4	4.92518e-06	TRUE
DMCOPIA	copia	FBte0000023	LTR	RNA	2L	3655103	R	0.206	0.165	0	0	0	0	0.0618333	0.1855	0	-0.1855	1	4	756.295	1.0398e-05	FALSE
TIRANT	Tirant	FBte0000179	LTR	RNA	2L	3720763	FR	0.201	0	0	0	0	0	0.0335	0.1005	0	-0.1005	1	4	2.66667	0.177808	FALSE
DM_ROO	roo	FBte0000100	LTR	RNA	2L	3738068	FR	0.001	0	0	0	0	0.12	0.0201667	0.0005	0.03	0.0295	1	4	0.298116	0.61409	FALSE
DMLINEJA	jockey	FBte0000088	non-LTR	RNA	2L	3763031	FR	0	0.16	0.335	0.364	0.206	0	0.1775	0.08	0.22625	0.14625	1	4	0.785679	0.425486	FALSE
1360	1360	FBte0000559	TIR	DNA	2L	3806601	FR	0	0.267	0.507	0.5	0.344	0	0.269667	0.1335	0.33775	0.20425	1	4	0.731638	0.440562	FALSE
DMPOGOR11	pogo	FBte0000568	TIR	DNA	2L	3840302	FR	0.344	0	0	0	0	0	0.0573333	0.172	0	-0.172	1	4	2.66667	0.177808	FALSE
F	F-element	FBte0000005	non-LTR	RNA	2L	3850956	FR	0	0.163	0	0	0	0	0.0271667	0.0815	0	-0.0815	1	4	2.66667	0.177808	FALSE
DMRTMGD1	mdg1	FBte0000015	LTR	RNA	2L	3927644	FR	0.271	0	0	0	0	0	0.0451667	0.1355	0	-0.1355	1	4	2.66667	0.177808	FALSE
DMLINEJA	jockey	FBte0000088	non-LTR	RNA	2L	3967095	FR	0	0	0	0	0	0.116	0.0193333	0	0.029	0.029	1	4	0.444444	0.54147	FALSE
DM_ROO	roo	FBte0000100	LTR	RNA	2L	4024901	FR	0	0.17	0	0	0.001	0	0.0285	0.085	0.00025	-0.08475	1	4	2.45154	0.192467	FALSE
INE1	INE-1	FBte0000312	TIR	DNA	2L	4030817	FR	0.247	0.345	0.321	0.292	0.308	0.349	0.310333	0.296	0.3175	0.0215	1	4	0.407845	0.557799	FALSE
DM_ROO	roo	FBte0000100	LTR	RNA	2L	4094463	FR	0	0	0.49	0	0	0	0.0816667	0	0.1225	0.1225	1	4	0.444444	0.54147	FALSE
412	412	FBte0000007	LTR	RNA	2L	4095321	FR	0	0.263	0	0	0	0	0.0438333	0.1315	0	-0.1315	1	4	2.66667	0.177808	FALSE
DME278684	Rt1a	FBte0000457	non-LTR	RNA	2L	4140628	FR	0	0	0	0	0	0.135	0.0225	0	0.03375	0.03375	1	4	0.444444	0.54147	FALSE
DMU89994	Burdock	FBte0000739	LTR	RNA	2L	4181384	F	0	0.424	0	0	0	0	0.0706667	0.212	0	-0.212	1	4	2.66667	0.177808	FALSE
DMU89994	Burdock	FBte0000739	LTR	RNA	2L	4184021	R	0	0.291	0	0	0	0	0.0485	0.1455	0	-0.1455	1	4	2.66667	0.177808	FALSE
412	412	FBte0000007	LTR	RNA	2L	4185222	F	0.409	0	0	0	0	0	0.0681667	0.2045	0	-0.2045	1	4	2.66667	0.177808	FALSE
DMHFL1	hobo	FBte0000154	TIR	DNA	2L	4271049	FR	0	0.156	0	0	0	0	0.026	0.078	0	-0.078	1	4	2.66667	0.177808	FALSE
AF222049	Transpac	FBte0001377	LTR	RNA	2L	4280416	FR	0.417	0	0	0	0	0	0.0695	0.2085	0	-0.2085	1	4	2.66667	0.177808	FALSE
F	F-element	FBte0000005	non-LTR	RNA	2L	4306328	FR	0	0.087	0.237	0.272	0	0.019	0.1025	0.0435	0.132	0.0885	1	4	0.445552	0.540991	FALSE
BS	BS	FBte0000780	non-LTR	RNA	2L	4346018	FR	0	0	0.393	0.42	0	0.106	0.153167	0	0.22975	0.22975	1	4	2.95476	0.160749	FALSE
TIRANT	Tirant	FBte0000179	LTR	RNA	2L	4372911	FR	0	0	0.389	0.383	0	0.034	0.134333	0	0.2015	0.2015	1	4	2.21271	0.211091	FALSE
DMCOPIA	copia	FBte0000023	LTR	RNA	2L	4414049	FR	0.374	0.352	0.001	0	0	0	0.121167	0.363	0.00025	-0.36275	1	4	2149.83	1.29418e-06	TRUE
1360	1360	FBte0000559	TIR	DNA	2L	4424033	FR	0	0	0.436	0.455	0	0.042	0.1555	0	0.23325	0.23325	1	4	2.23279	0.209417	FALSE
F	F-element	FBte0000005	non-LTR	RNA	2L	4477430	FR	0.136	0.463	0	0	0	0	0.0998333	0.2995	0	-0.2995	1	4	24.6109	0.00770097	FALSE
TIRANT	Tirant	FBte0000179	LTR	RNA	2L	4633600	FR	0.264	0	0	0	0.26	0.253	0.1295	0.132	0.12825	-0.00375	1	4	0.000228224	0.98867	FALSE
DMIFACA	I-element	FBte0000133	non-LTR	RNA	2L	4642797	FR	0	0	0	0	0.151	0	0.0251667	0	0.03775	0.03775	1	4	0.444444	0.54147	FALSE
AF222049	Transpac	FBte0001377	LTR	RNA	2L	4713035	FR	0	0	0	0	0.238	0	0.0396667	0	0.0595	0.0595	1	4	0.444444	0.54147	FALSE
PPI251	P-element	FBte0000037	TIR	DNA	2L	4793993	FR	0.329	0	0	0	0	0	0.0548333	0.1645	0	-0.1645	1	4	2.66667	0.177808	FALSE
PPI251	P-element	FBte0000037	TIR	DNA	2L	4821383	FR	0	0.08	0	0	0.363	0	0.0738333	0.04	0.09075	0.05075	1	4	0.00502303	0.946901	FALSE
JUAN	Juan	FBte0000982	non-LTR	RNA	2L	4912397	FR	0	0	0	0	0.337	0	0.0561667	0	0.08425	0.08425	1	4	0.444444	0.54147	FALSE
TIRANT	Tirant	FBte0000179	LTR	RNA	2L	4918000	FR	0	0	0	0	0	0.314	0.0523333	0	0.0785	0.0785	1	4	0.444444	0.54147	FALSE
DMLINEJA	jockey	FBte0000088	non-LTR	RNA	2L	4953328	FR	0	0	0	0	0	0.135	0.0225	0	0.03375	0.03375	1	4	0.444444	0.54147	FALSE
S2	S2	FBte0000709	TIR	DNA	2L	4973896	FR	0.285	0.265	0.256	0.255	0.328	0.271	0.276667	0.275	0.2775	0.0025	1	4	0.0064236	0.93997	FALSE
DMHFL1	hobo	FBte0000154	TIR	DNA	2L	5005817	F	0	0	0.027	0	0	0	0.0045	0	0.00675	0.00675	1	4	0.444444	0.54147	FALSE
DMHFL1	hobo	FBte0000154	TIR	DNA	2L	5104064	FR	0	0	0	0.418	0	0.021	0.0731667	0	0.10975	0.10975	1	4	0.715378	0.445293	FALSE
PPI251	P-element	FBte0000037	TIR	DNA	2L	5108521	FR	0.462	0.045	0.483	0.463	0	0.022	0.245833	0.2535	0.242	-0.0115	1	4	0.0353192	0.860077	FALSE
INE1	INE-1	FBte0000312	TIR	DNA	2L	5120374	F	0.134	0.096	0.138	0.117	0.12	0.097	0.117	0.115	0.118	0.003	1	4	0.0367065	0.857396	FALSE
F	F-element	FBte0000005	non-LTR	RNA	2L	5211513	FR	0	0.023	0	0	0	0	0.00383333	0.0115	0	-0.0115	1	4	2.66667	0.177808	FALSE
DM_ROO	roo	FBte0000100	LTR	RNA	2L	5264844	FR	0	0	0	0	0.41	0.264	0.112333	0	0.1685	0.1685	1	4	1.29244	0.319084	FALSE
DMU89994	Burdock	FBte0000739	LTR	RNA	2L	5287110	FR	0	0.449	0	0	0	0	0.0748333	0.2245	0	-0.2245	1	4	2.66667	0.177808	FALSE
DM_ROO	roo	FBte0000100	LTR	RNA	2L	5289806	R	0	0	0	0	0.54	0.366	0.151	0	0.2265	0.2265	1	4	1.29655	0.318411	FALSE
DMRTMGD1	mdg1	FBte0000015	LTR	RNA	2L	5335203	FR	0	0.28	0	0	0	0	0.0466667	0.14	0	-0.14	1	4	2.66667	0.177808	FALSE
AF222049	Transpac	FBte0001377	LTR	RNA	2L	5424835	FR	0	0	0	0	0	0.177	0.0295	0	0.04425	0.04425	1	4	0.444444	0.54147	FALSE
SPRINGER	springer	FBte0000333	LTR	RNA	2L	5481658	FR	0	0	0	0	0	0.221	0.0368333	0	0.05525	0.05525	1	4	0.444444	0.54147	FALSE
DMIS297	297	FBte0000675	LTR	RNA	2L	5510956	FR	0	0	0	0	0	0.196	0.0326667	0	0.049	0.049	1	4	0.444444	0.54147	FALSE
DMHFL1	hobo	FBte0000154	TIR	DNA	2L	5569684	FR	0	0	0	0	0.497	0.269	0.127667	0	0.1915	0.1915	1	4	1.25337	0.325592	FALSE
DM_ROO	roo	FBte0000100	LTR	RNA	2L	5577459	FR	0.338	0	0	0	0	0	0.0563333	0.169	0	-0.169	1	4	2.66667	0.177808	FALSE
DMHFL1	hobo	FBte0000154	TIR	DNA	2L	5649735	R	0	0	0	0	0.467	0.243	0.118333	0	0.1775	0.1775	1	4	1.24631	0.326792	FALSE
DMIS297	297	FBte0000675	LTR	RNA	2L	5650393	FR	0	0	0	0	0	0.166	0.0276667	0	0.0415	0.0415	1	4	0.444444	0.54147	FALSE
PPI251	P-element	FBte0000037	TIR	DNA	2L	5658713	FR	0	0	0	0	0	0.066	0.011	0	0.0165	0.0165	1	4	0.444444	0.54147	FALSE
DMBLPP	flea	FBte0000660	LTR	RNA	2L	5686642	FR	0	0.16	0	0	0	0	0.0266667	0.08	0	-0.08	1	4	2.66667	0.177808	FALSE
DMCOPIA	copia	FBte0000023	LTR	RNA	2L	5689682	FR	0.385	0	0.377	0.389	0	0	0.191833	0.1925	0.1915	-0.001	1	4	8.49611e-06	0.997814	FALSE
DMHFL1	hobo	FBte0000154	TIR	DNA	2L	5703403	FR	0	0.202	0	0	0	0	0.0336667	0.101	0	-0.101	1	4	2.66667	0.177808	FALSE
DMLINEJA	jockey	FBte0000088	non-LTR	RNA	2L	5705668	F	0	0	0	0	0.602	0.396	0.166333	0	0.2495	0.2495	1	4	1.28826	0.319769	FALSE
412	412	FBte0000007	LTR	RNA	2L	5712009	FR	0	0	0	0	0.413	0.204	0.102833	0	0.15425	0.15425	1	4	1.23768	0.32827	FALSE
DMLINEJA	jockey	FBte0000088	non-LTR	RNA	2L	5805366	FR	0	0	0.269	0	0	0.1	0.0615	0	0.09225	0.09225	1	4	1.17689	0.339	FALSE
F	F-element	FBte0000005	non-LTR	RNA	2L	5862159	FR	0	0	0	0.462	0	0	0.077	0	0.1155	0.1155	1	4	0.444444	0.54147	FALSE
F	F-element	FBte0000005	non-LTR	RNA	2L	5931002	FR	0.067	0	0	0	0	0	0.0111667	0.0335	0	-0.0335	1	4	2.66667	0.177808	FALSE
PPI251	P-element	FBte0000037	TIR	DNA	2L	5980509	FR	0.035	0	0	0	0	0	0.00583333	0.0175	0	-0.0175	1	4	2.66667	0.177808	FALSE
PPI251	P-element	FBte0000037	TIR	DNA	2L	5982633	FR	0	0.051	0	0	0	0	0.0085	0.0255	0	-0.0255	1	4	2.66667	0.177808	FALSE
DMHFL1	hobo	FBte0000154	TIR	DNA	2L	6014664	FR	0	0	0	0	0	0.241	0.0401667	0	0.06025	0.06025	1	4	0.444444	0.54147	FALSE
F	F-element	FBte0000005	non-LTR	RNA	2L	6067824	FR	0	0.001	0	0	0.346	0	0.0578333	0.0005	0.0865	0.086	1	4	0.358923	0.581384	FALSE
DM33463	S-element	FBte0001005	TIR	DNA	2L	6076787	FR	0	0	0	0.153	0	0	0.0255	0	0.03825	0.03825	1	4	0.444444	0.54147	FALSE
PPI251	P-element	FBte0000037	TIR	DNA	2L	6083323	FR	0	0	0	0.184	0	0	0.0306667	0	0.046	0.046	1	4	0.444444	0.54147	FALSE
DM33463	S-element	FBte0001005	TIR	DNA	2L	6101163	F	0.342	0.375	0.441	0.453	0.464	0.575	0.441667	0.3585	0.48325	0.12475	1	4	7.05854	0.0565794	FALSE
DM33463	S-element	FBte0001005	TIR	DNA	2L	6101751	R	0.056	0.121	0.178	0.113	0.174	0.201	0.1405	0.0885	0.1665	0.078	1	4	5.20393	0.0846732	FALSE
DMIFACA	I-element	FBte0000133	non-LTR	RNA	2L	6151426	FR	0	0	0	0.253	0	0	0.0421667	0	0.06325	0.06325	1	4	0.444444	0.54147	FALSE
PPI251	P-element	FBte0000037	TIR	DNA	2L	6179117	FR	0	0	0	0	0.308	0	0.0513333	0	0.077	0.077	1	4	0.444444	0.54147	FALSE
DMMDG3	mdg3	FBte0000010	LTR	RNA	2L	6251799	FR	0	0.464	0	0	0	0	0.0773333	0.232	0	-0.232	1	4	2.66667	0.177808	FALSE
DM_ROO	roo	FBte0000100	LTR	RNA	2L	6256904	FR	0	0.316	0	0	0	0	0.0526667	0.158	0	-0.158	1	4	2.66667	0.177808	FALSE
DMHFL1	hobo	FBte0000154	TIR	DNA	2L	6279015	FR	0	0	0	0	0	0.099	0.0165	0	0.02475	0.02475	1	4	0.444444	0.54147	FALSE
412	412	FBte0000007	LTR	RNA	2L	6288916	FR	0	0.055	0	0.227	0.435	0	0.1195	0.0275	0.1655	0.138	1	4	0.435272	0.545466	FALSE
F	F-element	FBte0000005	non-LTR	RNA	2L	6293128	FR	0.355	0	0	0	0	0.239	0.099	0.1775	0.05975	-0.11775	1	4	0.489412	0.522736	FALSE
F	F-element	FBte0000005	non-LTR	RNA	2L	6309929	FR	0	0.102	0	0.27	0.544	0	0.152667	0.051	0.2035	0.1525	1	4	0.310092	0.607309	FALSE
PPI251	P-element	FBte0000037	TIR	DNA	2L	6338408	FR	0	0.124	0	0	0	0	0.0206667	0.062	0	-0.062	1	4	2.66667	0.177808	FALSE
DM_ROO	roo	FBte0000100	LTR	RNA	2L	6358523	FR	0	0.139	0	0.24	0.481	0	0.143333	0.0695	0.18025	0.11075	1	4	0.171538	0.699994	FALSE
DMU89994	Burdock	FBte0000739	LTR	RNA	2L	6363093	F	0.457	0	0	0	0	0	0.0761667	0.2285	0	-0.2285	1	4	2.66667	0.177808	FALSE
DMU89994	Burdock	FBte0000739	LTR	RNA	2L	6366200	R	0.465	0	0	0	0	0	0.0775	0.2325	0	-0.2325	1	4	2.66667	0.177808	FALSE
DMRTMGD1	mdg1	FBte0000015	LTR	RNA	2L	6388123	R	0	0	0	0	0	0.117	0.0195	0	0.02925	0.02925	1	4	0.444444	0.54147	FALSE
STALKER2	Stalker2	FBte0000472	LTR	RNA	2L	6500806	FR	0	0.145	0	0.298	0	0	0.0738333	0.0725	0.0745	0.002	1	4	0.0424352	0.846852	FALSE
DMTRDNA	hopper	FBte0000670	TIR	DNA	2L	6583477	F	0	0.286	0	0	0	0	0.0476667	0.143	0	-0.143	1	4	2.66667	0.177808	FALSE
DM_ROO	roo	FBte0000100	LTR	RNA	2L	6583972	FR	0	0	0	0	0	0.079	0.0131667	0	0.01975	0.01975	1	4	0.444444	0.54147	FALSE
TIRANT	Tirant	FBte0000179	LTR	RNA	2L	6591083	FR	0	0.115	0	0.264	0	0	0.0631667	0.0575	0.066	0.0085	1	4	0.0278011	0.875667	FALSE
DM_ROO	roo	FBte0000100	LTR	RNA	2L	6603313	FR	0	0.121	0	0.259	0	0	0.0633333	0.0605	0.06475	0.00425	1	4	0.0375513	0.85579	FALSE
DMIS297	297	FBte0000675	LTR	RNA	2L	6604400	FR	0	0	0	0	0.412	0.214	0.104333	0	0.1565	0.1565	1	4	1.2493	0.326283	FALSE
412	412	FBte0000007	LTR	RNA	2L	6613961	FR	0	0.597	0	0	0	0	0.0995	0.2985	0	-0.2985	1	4	2.66667	0.177808	FALSE
PPI251	P-element	FBte0000037	TIR	DNA	2L	6684888	FR	0	0	0.439	0.19	0	0	0.104833	0	0.15725	0.15725	1	4	1.20327	0.334271	FALSE
DMIFACA	I-element	FBte0000133	non-LTR	RNA	2L	6710348	FR	0	0	0.346	0.161	0	0	0.0845	0	0.12675	0.12675	1	4	1.22779	0.329977	FALSE
DMMDG3	mdg3	FBte0000010	LTR	RNA	2L	6711115	FR	0	0	0	0	0	0.184	0.0306667	0	0.046	0.046	1	4	0.444444	0.54147	FALSE
DM_ROO	roo	FBte0000100	LTR	RNA	2L	6795728	FR	0	0.259	0	0	0	0	0.0431667	0.1295	0	-0.1295	1	4	2.66667	0.177808	FALSE
OPUS	opus	FBte0000918	LTR	RNA	2L	6894659	FR	0	0	0	0	0	0.196	0.0326667	0	0.049	0.049	1	4	0.444444	0.54147	FALSE
BLOOD	blood	FBte0000279	LTR	RNA	2L	6950550	R	0	0.033	0	0	0	0	0.0055	0.0165	0	-0.0165	1	4	2.66667	0.177808	FALSE
BLOOD	blood	FBte0000279	LTR	RNA	2L	6951352	F	0	0.041	0	0	0	0	0.00683333	0.0205	0	-0.0205	1	4	2.66667	0.177808	FALSE
PPI251	P-element	FBte0000037	TIR	DNA	2L	7049204	FR	0.416	0	0	0	0	0.056	0.0786667	0.208	0.014	-0.194	1	4	1.56295	0.27938	FALSE
BLOOD	blood	FBte0000279	LTR	RNA	2L	7139687	FR	0.49	0.133	0	0	0	0.067	0.115	0.3115	0.01675	-0.29475	1	4	10.4434	0.0319264	FALSE
DMHFL1	hobo	FBte0000154	TIR	DNA	2L	7162271	FR	0	0	0	0.197	0	0	0.0328333	0	0.04925	0.04925	1	4	0.444444	0.54147	FALSE
OPUS	opus	FBte0000918	LTR	RNA	2L	7164755	FR	0	0	0	0	0.306	0.164	0.0783333	0	0.1175	0.1175	1	4	1.26153	0.324215	FALSE
DM_ROO	roo	FBte0000100	LTR	RNA	2L	7197745	FR	0	0	0	0	0	0.147	0.0245	0	0.03675	0.03675	1	4	0.444444	0.54147	FALSE
BLOOD	blood	FBte0000279	LTR	RNA	2L	7198777	R	0	0.353	0	0	0	0	0.0588333	0.1765	0	-0.1765	1	4	2.66667	0.177808	FALSE
INE1	INE-1	FBte0000312	TIR	DNA	2L	7233406	R	0	0.038	0.003	0	0	0.054	0.0158333	0.019	0.01425	-0.00475	1	4	0.062862	0.81438	FALSE
F	F-element	FBte0000005	non-LTR	RNA	2L	7244330	FR	0	0	0	0	0.398	0	0.0663333	0	0.0995	0.0995	1	4	0.444444	0.54147	FALSE
DM_ROO	roo	FBte0000100	LTR	RNA	2L	7248251	FR	0.482	0.135	0	0	0	0.052	0.1115	0.3085	0.013	-0.2955	1	4	12.1405	0.0252526	FALSE
TIRANT	Tirant	FBte0000179	LTR	RNA	2L	7250515	FR	0	0	0	0.431	0	0	0.0718333	0	0.10775	0.10775	1	4	0.444444	0.54147	FALSE
PPI251	P-element	FBte0000037	TIR	DNA	2L	7424034	FR	0.001	0	0	0	0	0.042	0.00716667	0.0005	0.0105	0.01	1	4	0.210475	0.670217	FALSE
DMIFACA	I-element	FBte0000133	non-LTR	RNA	2L	7441741	FR	0	0	0	0	0	0.046	0.00766667	0	0.0115	0.0115	1	4	0.444444	0.54147	FALSE
DMLINEJA	jockey	FBte0000088	non-LTR	RNA	2L	7448097	FR	0	0	0	0	0	0.075	0.0125	0	0.01875	0.01875	1	4	0.444444	0.54147	FALSE
DMIS297	297	FBte0000675	LTR	RNA	2L	7457966	FR	0	0.227	0.162	0	0	0.001	0.065	0.1135	0.04075	-0.07275	1	4	0.405613	0.558829	FALSE
DM_ROO	roo	FBte0000100	LTR	RNA	2L	7506950	FR	0	0.347	0.239	0	0	0	0.0976667	0.1735	0.05975	-0.11375	1	4	0.474535	0.528783	FALSE
DM_ROO	roo	FBte0000100	LTR	RNA	2L	7528807	FR	0	0.12	0.001	0	0	0	0.0201667	0.06	0.00025	-0.05975	1	4	2.40473	0.195908	FALSE
PPI251	P-element	FBte0000037	TIR	DNA	2L	7530701	FR	0	0.113	0	0	0	0	0.0188333	0.0565	0	-0.0565	1	4	2.66667	0.177808	FALSE
PPI251	P-element	FBte0000037	TIR	DNA	2L	7544917	FR	0	0	0	0	0	0.171	0.0285	0	0.04275	0.04275	1	4	0.444444	0.54147	FALSE
TABOR	Tabor	FBte0000974	LTR	RNA	2L	7552947	FR	0	0	0	0	0.495	0	0.0825	0	0.12375	0.12375	1	4	0.444444	0.54147	FALSE
DME9736	Idefix	FBte0000104	LTR	RNA	2L	7554787	F	0	0	0	0.278	0	0	0.0463333	0	0.0695	0.0695	1	4	0.444444	0.54147	FALSE
DMPOGOR11	pogo	FBte0000568	TIR	DNA	2L	7556830	FR	0	0	0	0.49	0	0	0.0816667	0	0.1225	0.1225	1	4	0.444444	0.54147	FALSE
DM_ROO	roo	FBte0000100	LTR	RNA	2L	7561836	FR	0	0.348	0	0	0	0	0.058	0.174	0	-0.174	1	4	2.66667	0.177808	FALSE
DMTNFB	FB	FBte0000288	FB	DNA	2L	7569176	FR	0.389	0	0	0	0	0.061	0.075	0.1945	0.01525	-0.17925	1	4	1.46771	0.292381	FALSE
PPI251	P-element	FBte0000037	TIR	DNA	2L	7576720	FR	0.082	0.023	0.206	0	0	0	0.0518333	0.0525	0.0515	-0.001	1	4	0.324966	0.59913	FALSE
BS	BS	FBte0000780	non-LTR	RNA	2L	7579424	FR	0	0.203	0.165	0.212	0	0.116	0.116	0.1015	0.12325	0.02175	1	4	0.129391	0.737251	FALSE
STALKER2	Stalker2	FBte0000472	LTR	RNA	2L	7636889	FR	0	0.116	0	0.447	0	0.17	0.122167	0.058	0.15425	0.09625	1	4	0.16095	0.708792	FALSE
DM_ROO	roo	FBte0000100	LTR	RNA	2L	7662077	FR	0	0.121	0	0.42	0	0.161	0.117	0.0605	0.14525	0.08475	1	4	0.132266	0.734501	FALSE
F	F-element	FBte0000005	non-LTR	RNA	2L	7669193	FR	0.335	0	0	0	0	0.04	0.0625	0.1675	0.01	-0.1575	1	4	1.6106	0.273228	FALSE
PPI251	P-element	FBte0000037	TIR	DNA	2L	7828595	FR	0.186	0	0	0	0	0	0.031	0.093	0	-0.093	1	4	2.66667	0.177808	FALSE
DMHFL1	hobo	FBte0000154	TIR	DNA	2L	7838131	FR	0	0	0	0	0	0.154	0.0256667	0	0.0385	0.0385	1	4	0.444444	0.54147	FALSE
DMIFACA	I-element	FBte0000133	non-LTR	RNA	2L	7853857	FR	0	0	0	0	0	0.162	0.027	0	0.0405	0.0405	1	4	0.444444	0.54147	FALSE
F	F-element	FBte0000005	non-LTR	RNA	2L	7857107	FR	0.185	0	0	0	0	0.026	0.0351667	0.0925	0.0065	-0.086	1	4	1.48772	0.289569	FALSE
DMW1DOC	Doc	FBte0000341	non-LTR	RNA	2L	7897003	FR	0.08	0	0	0	0	0	0.0133333	0.04	0	-0.04	1	4	2.66667	0.177808	FALSE
DMIS297	297	FBte0000675	LTR	RNA	2L	7904535	F	0.533	0	0	0	0	0.048	0.0968333	0.2665	0.012	-0.2545	1	4	1.79898	0.250928	FALSE
DM23420	3S18	FBte0000266	LTR	RNA	2L	7908134	FR	0	0	0	0	0.487	0.236	0.1205	0	0.18075	0.18075	1	4	1.22792	0.329953	FALSE
DMRTMGD1	mdg1	FBte0000015	LTR	RNA	2L	7917161	FR	0.193	0	0	0	0	0.021	0.0356667	0.0965	0.00525	-0.09125	1	4	1.63196	0.27054	FALSE
DMTRDNA	hopper	FBte0000670	TIR	DNA	2L	7933424	FR	0	0.019	0.119	0.33	0	0	0.078	0.0095	0.11225	0.10275	1	4	0.571624	0.491697	FALSE
F	F-element	FBte0000005	non-LTR	RNA	2L	7947063	FR	0	0.024	0.14	0.334	0	0	0.083	0.012	0.1185	0.1065	1	4	0.546875	0.500646	FALSE
DMIS297	297	FBte0000675	LTR	RNA	2L	7963719	FR	0	0	0	0	0	0.203	0.0338333	0	0.05075	0.05075	1	4	0.444444	0.54147	FALSE
PPI251	P-element	FBte0000037	TIR	DNA	2L	7994596	FR	0.445	0	0	0	0	0.051	0.0826667	0.2225	0.01275	-0.20975	1	4	1.65777	0.267349	FALSE
412	412	FBte0000007	LTR	RNA	2L	8000357	FR	0	0.39	0	0	0	0	0.065	0.195	0	-0.195	1	4	2.66667	0.177808	FALSE
1360	1360	FBte0000559	TIR	DNA	2L	8009375	FR	0	0.439	0	0	0	0	0.0731667	0.2195	0	-0.2195	1	4	2.66667	0.177808	FALSE
DM_ROO	roo	FBte0000100	LTR	RNA	2L	8147724	FR	0	0.361	0	0	0	0	0.0601667	0.1805	0	-0.1805	1	4	2.66667	0.177808	FALSE
PPI251	P-element	FBte0000037	TIR	DNA	2L	8205565	FR	0.382	0.026	0	0	0	0	0.068	0.204	0	-0.204	1	4	7.19202	0.0551257	FALSE
DMHFL1	hobo	FBte0000154	TIR	DNA	2L	8228096	FR	0	0	0	0.1	0	0	0.0166667	0	0.025	0.025	1	4	0.444444	0.54147	FALSE
F	F-element	FBte0000005	non-LTR	RNA	2L	8237862	FR	0.258	0.374	0.001	0	0	0	0.1055	0.316	0.00025	-0.31575	1	4	214.24	0.000126752	FALSE
DMIS176	17.6	FBte0000109	LTR	RNA	2L	8296278	FR	0.411	0.343	0	0	0	0.056	0.135	0.377	0.014	-0.363	1	4	42.5614	0.00285089	FALSE
PPI251	P-element	FBte0000037	TIR	DNA	2L	8299791	FR	0	0.04	0	0	0	0	0.00666667	0.02	0	-0.02	1	4	2.66667	0.177808	FALSE
DM_ROO	roo	FBte0000100	LTR	RNA	2L	8343341	FR	0	0.154	0	0	0	0	0.0256667	0.077	0	-0.077	1	4	2.66667	0.177808	FALSE
DME487856	Max-element	FBte0000304	LTR	RNA	2L	8351817	FR	0	0	0	0	0	0.17	0.0283333	0	0.0425	0.0425	1	4	0.444444	0.54147	FALSE
PPI251	P-element	FBte0000037	TIR	DNA	2L	8362572	F	0	0	0.698	0.087	0	0	0.130833	0	0.19625	0.19625	1	4	0.847685	0.40931	FALSE
PPI251	P-element	FBte0000037	TIR	DNA	2L	8362896	R	0	0	0.474	0.088	0	0	0.0936667	0	0.1405	0.1405	1	4	0.970887	0.380243	FALSE
PPI251	P-element	FBte0000037	TIR	DNA	2L	8416682	FR	0.269	0	0	0	0	0	0.0448333	0.1345	0	-0.1345	1	4	2.66667	0.177808	FALSE
TIRANT	Tirant	FBte0000179	LTR	RNA	2L	8419531	FR	0.103	0.061	0.435	0.056	0	0.051	0.117667	0.082	0.1355	0.0535	1	4	0.00141293	0.971817	FALSE
DM_ROO	roo	FBte0000100	LTR	RNA	2L	8499783	FR	0.085	0.052	0.399	0.043	0	0.121	0.116667	0.0685	0.14075	0.07225	1	4	0.0512113	0.832062	FALSE
PPI251	P-element	FBte0000037	TIR	DNA	2L	8544330	FR	0.303	0	0	0	0	0	0.0505	0.1515	0	-0.1515	1	4	2.66667	0.177808	FALSE
STALKER2	Stalker2	FBte0000472	LTR	RNA	2L	8562185	FR	0	0	0	0	0.401	0.063	0.0773333	0	0.116	0.116	1	4	0.937009	0.387863	FALSE
F	F-element	FBte0000005	non-LTR	RNA	2L	8627893	FR	0.282	0	0	0	0	0	0.047	0.141	0	-0.141	1	4	2.66667	0.177808	FALSE
F	F-element	FBte0000005	non-LTR	RNA	2L	8636437	FR	0	0.166	0	0	0	0	0.0276667	0.083	0	-0.083	1	4	2.66667	0.177808	FALSE
BLOOD	blood	FBte0000279	LTR	RNA	2L	8640892	FR	0	0	0	0	0.476	0.043	0.0865	0	0.12975	0.12975	1	4	0.808806	0.41932	FALSE
GYPSY5	gypsy5	FBte0000308	LTR	RNA	2L	8649704	FR	0	0	0	0	0	0.161	0.0268333	0	0.04025	0.04025	1	4	0.444444	0.54147	FALSE
Tinker	diver	FBte0000001	LTR	RNA	2L	8677658	FR	0	0	0	0	0	0.066	0.011	0	0.0165	0.0165	1	4	0.444444	0.54147	FALSE
DM_ROO	roo	FBte0000100	LTR	RNA	2L	8700076	FR	0	0	0	0	0	0.151	0.0251667	0	0.03775	0.03775	1	4	0.444444	0.54147	FALSE
OPUS	opus	FBte0000918	LTR	RNA	2L	8703096	FR	0	0.262	0	0	0	0	0.0436667	0.131	0	-0.131	1	4	2.66667	0.177808	FALSE
G4_DM	G4	FBte0000290	non-LTR	RNA	2L	8777065	FR	0.395	0.487	0.367	0.323	0.634	0.598	0.467333	0.441	0.4805	0.0395	1	4	0.0997829	0.767886	FALSE
DM_ROO	roo	FBte0000100	LTR	RNA	2L	8874874	FR	0	0	0	0	0	0.17	0.0283333	0	0.0425	0.0425	1	4	0.444444	0.54147	FALSE
AF222049	Transpac	FBte0001377	LTR	RNA	2L	8880967	FR	0	0	0	0	0	0.141	0.0235	0	0.03525	0.03525	1	4	0.444444	0.54147	FALSE
DM_ROO	roo	FBte0000100	LTR	RNA	2L	8912696	F	0	0.093	0.653	0.668	0	0	0.235667	0.0465	0.33025	0.28375	1	4	0.573907	0.490888	FALSE
F	F-element	FBte0000005	non-LTR	RNA	2L	8940805	FR	0	0	0	0	0	0.106	0.0176667	0	0.0265	0.0265	1	4	0.444444	0.54147	FALSE
PPI251	P-element	FBte0000037	TIR	DNA	2L	8951290	FR	0	0	0	0	0	0.128	0.0213333	0	0.032	0.032	1	4	0.444444	0.54147	FALSE
F	F-element	FBte0000005	non-LTR	RNA	2L	8955315	F	0	0	0	0	0	0.118	0.0196667	0	0.0295	0.0295	1	4	0.444444	0.54147	FALSE
IVK	Ivk	FBte0000608	non-LTR	RNA	2L	8960052	FR	0	0.149	0	0	0	0	0.0248333	0.0745	0	-0.0745	1	4	2.66667	0.177808	FALSE
JUAN	Juan	FBte0000982	non-LTR	RNA	2L	8965505	FR	0	0.13	0	0	0	0	0.0216667	0.065	0	-0.065	1	4	2.66667	0.177808	FALSE
DMPOGOR11	pogo	FBte0000568	TIR	DNA	2L	8992764	FR	0	0	0	0	0	0.131	0.0218333	0	0.03275	0.03275	1	4	0.444444	0.54147	FALSE
DMHFL1	hobo	FBte0000154	TIR	DNA	2L	9015220	FR	0	0	0	0	0	0.142	0.0236667	0	0.0355	0.0355	1	4	0.444444	0.54147	FALSE
DMHFL1	hobo	FBte0000154	TIR	DNA	2L	9037127	FR	0	0.001	0	0	0.494	0.05	0.0908333	0.0005	0.136	0.1355	1	4	0.727371	0.441795	FALSE
DMLINEJA	jockey	FBte0000088	non-LTR	RNA	2L	9052666	FR	0	0	0.426	0	0	0	0.071	0	0.1065	0.1065	1	4	0.444444	0.54147	FALSE
DMCOPIA	copia	FBte0000023	LTR	RNA	2L	9069868	FR	0	0.141	0	0	0	0	0.0235	0.0705	0	-0.0705	1	4	2.66667	0.177808	FALSE
DMHFL1	hobo	FBte0000154	TIR	DNA	2L	9077802	FR	0	0.054	0.491	0.46	0	0	0.1675	0.027	0.23775	0.21075	1	4	0.608647	0.478883	FALSE
DMRTMGD1	mdg1	FBte0000015	LTR	RNA	2L	9089112	FR	0	0.038	0.329	0.359	0	0	0.121	0.019	0.172	0.153	1	4	0.599042	0.482145	FALSE
412	412	FBte0000007	LTR	RNA	2L	9107269	FR	0	0	0	0	0	0.132	0.022	0	0.033	0.033	1	4	0.444444	0.54147	FALSE
DMPOGOR11	pogo	FBte0000568	TIR	DNA	2L	9108065	FR	0	0	0	0	0	0.129	0.0215	0	0.03225	0.03225	1	4	0.444444	0.54147	FALSE
DM_ROO	roo	FBte0000100	LTR	RNA	2L	9111080	FR	0	0	0	0	0	0.164	0.0273333	0	0.041	0.041	1	4	0.444444	0.54147	FALSE
DME278684	Rt1a	FBte0000457	non-LTR	RNA	2L	9148348	FR	0.001	0.054	0.469	0.458	0.498	0.04	0.253333	0.0275	0.36625	0.33875	1	4	4.95569	0.0899962	FALSE
TIRANT	Tirant	FBte0000179	LTR	RNA	2L	9211742	FR	0	0.066	0.541	0.537	0	0	0.190667	0.033	0.2695	0.2365	1	4	0.595775	0.483264	FALSE
1360	1360	FBte0000559	TIR	DNA	2L	9228472	FR	0	0	0	0	0.457	0	0.0761667	0	0.11425	0.11425	1	4	0.444444	0.54147	FALSE
PPI251	P-element	FBte0000037	TIR	DNA	2L	9237777	FR	0	0.056	0.442	0.463	0	0.207	0.194667	0.028	0.278	0.25	1	4	1.83806	0.246669	FALSE
DMHFL1	hobo	FBte0000154	TIR	DNA	2L	9280074	FR	0	0	0	0	0.435	0	0.0725	0	0.10875	0.10875	1	4	0.444444	0.54147	FALSE
DMTRDNA	hopper	FBte0000670	TIR	DNA	2L	9300230	FR	0.373	0	0	0	0.033	0.074	0.08	0.1865	0.02675	-0.15975	1	4	0.895555	0.397562	FALSE
DMBLPP	flea	FBte0000660	LTR	RNA	2L	9304534	FR	0	0	0	0	0	0.082	0.0136667	0	0.0205	0.0205	1	4	0.444444	0.54147	FALSE
DMHFL1	hobo	FBte0000154	TIR	DNA	2L	9310825	FR	0	0	0	0	0.422	0	0.0703333	0	0.1055	0.1055	1	4	0.444444	0.54147	FALSE
DMLINEJA	jockey	FBte0000088	non-LTR	RNA	2L	9386863	FR	0	0.119	0	0	0	0.001	0.02	0.0595	0.00025	-0.05925	1	4	2.4035	0.196	FALSE
PPI251	P-element	FBte0000037	TIR	DNA	2L	9387707	FR	0	0	0	0	0	0.222	0.037	0	0.0555	0.0555	1	4	0.444444	0.54147	FALSE
DMHFL1	hobo	FBte0000154	TIR	DNA	2L	9403516	FR	0	0	0	0.059	0	0	0.00983333	0	0.01475	0.01475	1	4	0.444444	0.54147	FALSE
DMHFL1	hobo	FBte0000154	TIR	DNA	2L	9488286	FR	0	0	0	0.056	0	0	0.00933333	0	0.014	0.014	1	4	0.444444	0.54147	FALSE
AF222049	Transpac	FBte0001377	LTR	RNA	2L	9496882	FR	0	0.309	0.465	0.499	0	0	0.212167	0.1545	0.241	0.0865	1	4	0.055334	0.825581	FALSE
PPI251	P-element	FBte0000037	TIR	DNA	2L	9505035	FR	0.407	0	0	0	0	0	0.0678333	0.2035	0	-0.2035	1	4	2.66667	0.177808	FALSE
DM_ROO	roo	FBte0000100	LTR	RNA	2L	9509388	FR	0	0.066	0	0	0	0	0.011	0.033	0	-0.033	1	4	2.66667	0.177808	FALSE
INE1	INE-1	FBte0000312	TIR	DNA	2L	9547756	FR	0.021	0.018	0.023	0.03	0.041	0.006	0.0231667	0.0195	0.025	0.0055	1	4	0.0865863	0.783201	FALSE
RT1B	Rt1b	FBte0000603	non-LTR	RNA	2L	9562925	R	0	0	0	0	0	0.105	0.0175	0	0.02625	0.02625	1	4	0.444444	0.54147	FALSE
DMTNFB	FB	FBte0000288	FB	DNA	2L	9618405	FR	0	0	0	0	0	0.106	0.0176667	0	0.0265	0.0265	1	4	0.444444	0.54147	FALSE
DMTNFB	FB	FBte0000288	FB	DNA	2L	9619947	FR	0	0	0	0	0.038	0	0.00633333	0	0.0095	0.0095	1	4	0.444444	0.54147	FALSE
DMHFL1	hobo	FBte0000154	TIR	DNA	2L	9658196	FR	0	0	0	0	0.465	0	0.0775	0	0.11625	0.11625	1	4	0.444444	0.54147	FALSE
DMU89994	Burdock	FBte0000739	LTR	RNA	2L	9681606	FR	0	0	0	0	0	0.155	0.0258333	0	0.03875	0.03875	1	4	0.444444	0.54147	FALSE
RT1B	Rt1b	FBte0000603	non-LTR	RNA	2L	9742393	FR	0	0	0	0	0.368	0.115	0.0805	0	0.12075	0.12075	1	4	1.12243	0.349131	FALSE
PPI251	P-element	FBte0000037	TIR	DNA	2L	9758367	FR	0	0	0	0	0	0.097	0.0161667	0	0.02425	0.02425	1	4	0.444444	0.54147	FALSE
RT1B	Rt1b	FBte0000603	non-LTR	RNA	2L	9776800	R	0	0	0	0	0	0.114	0.019	0	0.0285	0.0285	1	4	0.444444	0.54147	FALSE
DMCOPIA	copia	FBte0000023	LTR	RNA	2L	9783627	FR	0	0.198	0	0	0.038	0	0.0393333	0.099	0.0095	-0.0895	1	4	1.29988	0.317868	FALSE
PPI251	P-element	FBte0000037	TIR	DNA	2L	9790798	FR	0	0	0.282	0	0	0	0.047	0	0.0705	0.0705	1	4	0.444444	0.54147	FALSE
DMHFL1	hobo	FBte0000154	TIR	DNA	2L	9845070	R	0.044	0	0	0	0	0	0.00733333	0.022	0	-0.022	1	4	2.66667	0.177808	FALSE
DMHFL1	hobo	FBte0000154	TIR	DNA	2L	9856444	FR	0.279	0	0	0	0	0.087	0.061	0.1395	0.02175	-0.11775	1	4	0.993483	0.375305	FALSE
DMLINEJA	jockey	FBte0000088	non-LTR	RNA	2L	9862021	FR	0	0	0	0	0.554	0	0.0923333	0	0.1385	0.1385	1	4	0.444444	0.54147	FALSE
DMHFL1	hobo	FBte0000154	TIR	DNA	2L	9870848	FR	0	0	0	0.414	0	0	0.069	0	0.1035	0.1035	1	4	0.444444	0.54147	FALSE
DMHFL1	hobo	FBte0000154	TIR	DNA	2L	9873538	FR	0	0.278	0	0	0.041	0.168	0.0811667	0.139	0.05225	-0.08675	1	4	0.283419	0.622667	FALSE
DMHFL1	hobo	FBte0000154	TIR	DNA	2L	9882767	FR	0	0	0	0	0	0.113	0.0188333	0	0.02825	0.02825	1	4	0.444444	0.54147	FALSE
DMBLPP	flea	FBte0000660	LTR	RNA	2L	9962163	FR	0	0.08	0	0	0	0	0.0133333	0.04	0	-0.04	1	4	2.66667	0.177808	FALSE
1360	1360	FBte0000559	TIR	DNA	2L	9964251	FR	0.001	0.129	0	0	0	0	0.0216667	0.065	0	-0.065	1	4	3.76615	0.124284	FALSE
F	F-element	FBte0000005	non-LTR	RNA	2L	10007080	R	0	0.025	0	0	0	0	0.00416667	0.0125	0	-0.0125	1	4	2.66667	0.177808	FALSE
G2	G2	FBte0000800	non-LTR	RNA	2L	10025447	FR	0	0	0	0	0	0.111	0.0185	0	0.02775	0.02775	1	4	0.444444	0.54147	FALSE
DMLINEJA	jockey	FBte0000088	non-LTR	RNA	2L	10026008	FR	0	0.164	0.226	0	0	0	0.065	0.082	0.0565	-0.0255	1	4	0.140921	0.726426	FALSE
PPI251	P-element	FBte0000037	TIR	DNA	2L	10032620	FR	0	0	0	0	0.4	0	0.0666667	0	0.1	0.1	1	4	0.444444	0.54147	FALSE
DM_ROO	roo	FBte0000100	LTR	RNA	2L	10082221	FR	0	0	0	0.075	0.439	0.153	0.111167	0	0.16675	0.16675	1	4	2.42732	0.194235	FALSE
BLOOD	blood	FBte0000279	LTR	RNA	2L	10098728	FR	0.464	0.19	0.48	0	0	0.138	0.212	0.327	0.1545	-0.1725	1	4	1.17448	0.339438	FALSE
DMHFL1	hobo	FBte0000154	TIR	DNA	2L	10118799	R	0.027	0.015	0.029	0.026	0.019	0.04	0.026	0.021	0.0285	0.0075	1	4	1.06869	0.359645	FALSE
DMHFL1	hobo	FBte0000154	TIR	DNA	2L	10126157	FR	0	0.066	0	0	0	0	0.011	0.033	0	-0.033	1	4	2.66667	0.177808	FALSE
RT1B	Rt1b	FBte0000603	non-LTR	RNA	2L	10138102	F	0.391	0.292	0.537	0.513	0.41	0.314	0.4095	0.3415	0.4435	0.102	1	4	1.52372	0.284619	FALSE
RT1B	Rt1b	FBte0000603	non-LTR	RNA	2L	10143496	R	0.391	0.31	0.448	0.444	0.433	0.279	0.384167	0.3505	0.401	0.0505	1	4	0.550076	0.49947	FALSE
DMHFL1	hobo	FBte0000154	TIR	DNA	2L	10150648	FR	0	0	0.274	0	0	0	0.0456667	0	0.0685	0.0685	1	4	0.444444	0.54147	FALSE
DMHFL1	hobo	FBte0000154	TIR	DNA	2L	10166477	FR	0.181	0	0	0	0	0	0.0301667	0.0905	0	-0.0905	1	4	2.66667	0.177808	FALSE
DMCOPIA	copia	FBte0000023	LTR	RNA	2L	10177504	FR	0.257	0	0	0	0	0	0.0428333	0.1285	0	-0.1285	1	4	2.66667	0.177808	FALSE
AF222049	Transpac	FBte0001377	LTR	RNA	2L	10180948	FR	0.257	0	0	0	0	0.13	0.0645	0.1285	0.0325	-0.096	1	4	0.660492	0.461987	FALSE
PPI251	P-element	FBte0000037	TIR	DNA	2L	10204452	FR	0.257	0	0	0	0	0	0.0428333	0.1285	0	-0.1285	1	4	2.66667	0.177808	FALSE
DM33463	S-element	FBte0001005	TIR	DNA	2L	10246697	FR	0.227	0	0.152	0.274	0	0	0.108833	0.1135	0.1065	-0.007	1	4	0.00161582	0.969862	FALSE
DMHFL1	hobo	FBte0000154	TIR	DNA	2L	10260268	R	0.514	0	0.38	0.475	0	0	0.228167	0.257	0.21375	-0.04325	1	4	0.0121643	0.91749	FALSE
1360	1360	FBte0000559	TIR	DNA	2L	10305242	FR	0	0	0.093	0	0	0	0.0155	0	0.02325	0.02325	1	4	0.444444	0.54147	FALSE
BLOOD	blood	FBte0000279	LTR	RNA	2L	10336512	R	0	0	0	0	0	0.281	0.0468333	0	0.07025	0.07025	1	4	0.444444	0.54147	FALSE
BLOOD	blood	FBte0000279	LTR	RNA	2L	10338366	F	0	0	0	0	0	0.18	0.03	0	0.045	0.045	1	4	0.444444	0.54147	FALSE
DMHFL1	hobo	FBte0000154	TIR	DNA	2L	10377568	FR	0	0.143	0	0	0	0	0.0238333	0.0715	0	-0.0715	1	4	2.66667	0.177808	FALSE
INE1	INE-1	FBte0000312	TIR	DNA	2L	10404305	FR	0.034	0.034	0.029	0.036	0.037	0.039	0.0348333	0.034	0.03525	0.00125	1	4	0.119871	0.746619	FALSE
DM_ROO	roo	FBte0000100	LTR	RNA	2L	10453300	FR	0.432	0	0	0	0	0	0.072	0.216	0	-0.216	1	4	2.66667	0.177808	FALSE
DMHFL1	hobo	FBte0000154	TIR	DNA	2L	10479366	FR	0.109	0	0	0	0	0	0.0181667	0.0545	0	-0.0545	1	4	2.66667	0.177808	FALSE
DMIS297	297	FBte0000675	LTR	RNA	2L	10500407	FR	0	0.124	0	0	0	0	0.0206667	0.062	0	-0.062	1	4	2.66667	0.177808	FALSE
AF222049	Transpac	FBte0001377	LTR	RNA	2L	10521581	FR	0	0	0	0	0.518	0.229	0.1245	0	0.18675	0.18675	1	4	1.202	0.334497	FALSE
JUAN	Juan	FBte0000982	non-LTR	RNA	2L	10522637	F	0	0	0.12	0	0	0	0.02	0	0.03	0.03	1	4	0.444444	0.54147	FALSE
DMRTMGD1	mdg1	FBte0000015	LTR	RNA	2L	10553338	F	0	0	0.139	0	0	0	0.0231667	0	0.03475	0.03475	1	4	0.444444	0.54147	FALSE
DM_ROO	roo	FBte0000100	LTR	RNA	2L	10569844	FR	0	0.165	0	0	0	0	0.0275	0.0825	0	-0.0825	1	4	2.66667	0.177808	FALSE
F	F-element	FBte0000005	non-LTR	RNA	2L	10747216	FR	0	0	0	0	0	0.154	0.0256667	0	0.0385	0.0385	1	4	0.444444	0.54147	FALSE
F	F-element	FBte0000005	non-LTR	RNA	2L	10809895	R	0	0	0	0	0	0.066	0.011	0	0.0165	0.0165	1	4	0.444444	0.54147	FALSE
DM23420	3S18	FBte0000266	LTR	RNA	2L	10811914	FR	0	0	0	0	0	0.151	0.0251667	0	0.03775	0.03775	1	4	0.444444	0.54147	FALSE
DMBLPP	flea	FBte0000660	LTR	RNA	2L	10837234	FR	0	0	0	0	0.359	0.177	0.0893333	0	0.134	0.134	1	4	1.24054	0.327779	FALSE
DMIS297	297	FBte0000675	LTR	RNA	2L	10876486	F	0.151	0	0	0.392	0	0	0.0905	0.0755	0.098	0.0225	1	4	0.011665	0.919193	FALSE
DMIS297	297	FBte0000675	LTR	RNA	2L	10883724	R	0.043	0	0	0.201	0	0	0.0406667	0.0215	0.05025	0.02875	1	4	0.00402699	0.952446	FALSE
DMLINEJA	jockey	FBte0000088	non-LTR	RNA	2L	10898608	FR	0	0	0	0	0	0.045	0.0075	0	0.01125	0.01125	1	4	0.444444	0.54147	FALSE
BLOOD	blood	FBte0000279	LTR	RNA	2L	10924933	FR	0	0	0	0	0.502	0.274	0.129333	0	0.194	0.194	1	4	1.25495	0.325325	FALSE
DMLINEJA	jockey	FBte0000088	non-LTR	RNA	2L	10932461	FR	0	0	0.289	0	0	0	0.0481667	0	0.07225	0.07225	1	4	0.444444	0.54147	FALSE
DMPOGOR11	pogo	FBte0000568	TIR	DNA	2L	10937030	FR	0	0	0	0	0	0.051	0.0085	0	0.01275	0.01275	1	4	0.444444	0.54147	FALSE
DMIS297	297	FBte0000675	LTR	RNA	2L	10957474	FR	0	0	0.525	0	0	0	0.0875	0	0.13125	0.13125	1	4	0.444444	0.54147	FALSE
PPI251	P-element	FBte0000037	TIR	DNA	2L	10977243	FR	0.125	0	0	0	0	0	0.0208333	0.0625	0	-0.0625	1	4	2.66667	0.177808	FALSE
DMMDG3	mdg3	FBte0000010	LTR	RNA	2L	10979846	FR	0	0	0.41	0	0	0	0.0683333	0	0.1025	0.1025	1	4	0.444444	0.54147	FALSE
INE1	INE-1	FBte0000312	TIR	DNA	2L	10984975	R	0	0	0.012	0.004	0.026	0.019	0.0101667	0	0.01525	0.01525	1	4	13.817	0.0205259	FALSE
DMPOGOR11	pogo	FBte0000568	TIR	DNA	2L	10996095	FR	0	0	0	0	0	0.119	0.0198333	0	0.02975	0.02975	1	4	0.444444	0.54147	FALSE
DMU89994	Burdock	FBte0000739	LTR	RNA	2L	11045679	FR	0	0.072	0	0	0	0	0.012	0.036	0	-0.036	1	4	2.66667	0.177808	FALSE
JUAN	Juan	FBte0000982	non-LTR	RNA	2L	11048113	FR	0	0.071	0	0	0	0.184	0.0425	0.0355	0.046	0.0105	1	4	0.0167506	0.903269	FALSE
DM_ROO	roo	FBte0000100	LTR	RNA	2L	11080725	FR	0	0	0	0	0.558	0	0.093	0	0.1395	0.1395	1	4	0.444444	0.54147	FALSE
1360	1360	FBte0000559	TIR	DNA	2L	11103887	R	0	0	0.367	0	0	0	0.0611667	0	0.09175	0.09175	1	4	0.444444	0.54147	FALSE
DMW1DOC	Doc	FBte0000341	non-LTR	RNA	2L	11138824	FR	0	0	0	0	0	0.082	0.0136667	0	0.0205	0.0205	1	4	0.444444	0.54147	FALSE
DM23420	3S18	FBte0000266	LTR	RNA	2L	11147854	FR	0	0	0.441	0	0	0	0.0735	0	0.11025	0.11025	1	4	0.444444	0.54147	FALSE
OPUS	opus	FBte0000918	LTR	RNA	2L	11151594	FR	0.35	0	0	0.403	0	0	0.1255	0.175	0.10075	-0.07425	1	4	0.200819	0.677261	FALSE
DMTRDNA	hopper	FBte0000670	TIR	DNA	2L	11168099	FR	0	0	0	0	0	0.031	0.00516667	0	0.00775	0.00775	1	4	0.444444	0.54147	FALSE
DM_ROO	roo	FBte0000100	LTR	RNA	2L	11192113	FR	0	0	0	0	0	0.202	0.0336667	0	0.0505	0.0505	1	4	0.444444	0.54147	FALSE
PPI251	P-element	FBte0000037	TIR	DNA	2L	11210741	FR	0	0.046	0	0	0	0	0.00766667	0.023	0	-0.023	1	4	2.66667	0.177808	FALSE
DMBLPP	flea	FBte0000660	LTR	RNA	2L	11263140	R	0.275	0	0	0	0	0	0.0458333	0.1375	0	-0.1375	1	4	2.66667	0.177808	FALSE
DMBLPP	flea	FBte0000660	LTR	RNA	2L	11264154	F	0.312	0	0	0	0	0	0.052	0.156	0	-0.156	1	4	2.66667	0.177808	FALSE
DMW1DOC	Doc	FBte0000341	non-LTR	RNA	2L	11346191	F	0	0	0	0	0	0.181	0.0301667	0	0.04525	0.04525	1	4	0.444444	0.54147	FALSE
OPUS	opus	FBte0000918	LTR	RNA	2L	11382010	FR	0.294	0.271	0	0.301	0	0	0.144333	0.2825	0.07525	-0.20725	1	4	3.62886	0.129496	FALSE
DMW1DOC	Doc	FBte0000341	non-LTR	RNA	2L	11383852	R	0	0.144	0	0	0	0	0.024	0.072	0	-0.072	1	4	2.66667	0.177808	FALSE
DMIFACA	I-element	FBte0000133	non-LTR	RNA	2L	11409291	FR	0.188	0	0	0	0	0	0.0313333	0.094	0	-0.094	1	4	2.66667	0.177808	FALSE
QUASIMODO	Quasimodo	FBte0000640	LTR	RNA	2L	11489678	R	0	0	0	0	0	0.08	0.0133333	0	0.02	0.02	1	4	0.444444	0.54147	FALSE
DM_ROO	roo	FBte0000100	LTR	RNA	2L	11554476	F	0	0	0	0.181	0	0	0.0301667	0	0.04525	0.04525	1	4	0.444444	0.54147	FALSE
DME487856	Max-element	FBte0000304	LTR	RNA	2L	11554966	FR	0	0	0	0	0	0.162	0.027	0	0.0405	0.0405	1	4	0.444444	0.54147	FALSE
STALKER2	Stalker2	FBte0000472	LTR	RNA	2L	11576212	FR	0	0	0	0	0	0.245	0.0408333	0	0.06125	0.06125	1	4	0.444444	0.54147	FALSE
DME9736	Idefix	FBte0000104	LTR	RNA	2L	11580928	R	0	0	0	0	0.285	0.02	0.0508333	0	0.07625	0.07625	1	4	0.77792	0.427592	FALSE
OPUS	opus	FBte0000918	LTR	RNA	2L	11582741	FR	0	0	0.48	0	0	0	0.08	0	0.12	0.12	1	4	0.444444	0.54147	FALSE
DM_ROO	roo	FBte0000100	LTR	RNA	2L	11613531	FR	0	0	0	0	0	0.06	0.01	0	0.015	0.015	1	4	0.444444	0.54147	FALSE
DMU89994	Burdock	FBte0000739	LTR	RNA	2L	11639649	FR	0	0.095	0	0	0	0	0.0158333	0.0475	0	-0.0475	1	4	2.66667	0.177808	FALSE
F	F-element	FBte0000005	non-LTR	RNA	2L	11661837	FR	0.16	0	0	0.317	0	0	0.0795	0.08	0.07925	-0.00075	1	4	0.0478113	0.83762	FALSE
OPUS	opus	FBte0000918	LTR	RNA	2L	11693734	FR	0	0	0.476	0	0	0	0.0793333	0	0.119	0.119	1	4	0.444444	0.54147	FALSE
412	412	FBte0000007	LTR	RNA	2L	11701268	FR	0	0	0	0	0	0.06	0.01	0	0.015	0.015	1	4	0.444444	0.54147	FALSE
F	F-element	FBte0000005	non-LTR	RNA	2L	11707528	FR	0	0	0.001	0	0.427	0.042	0.0783333	0	0.1175	0.1175	1	4	0.925861	0.39043	FALSE
OPUS	opus	FBte0000918	LTR	RNA	2L	11710363	FR	0.323	0	0	0.392	0	0	0.119167	0.1615	0.098	-0.0635	1	4	0.179642	0.69348	FALSE
DM_ROO	roo	FBte0000100	LTR	RNA	2L	11728584	FR	0.138	0.296	0	0	0	0	0.0723333	0.217	0	-0.217	1	4	64.3003	0.00131216	FALSE
BLOOD	blood	FBte0000279	LTR	RNA	2L	11730703	FR	0	0	0	0	0	0.164	0.0273333	0	0.041	0.041	1	4	0.444444	0.54147	FALSE
DMLINEJA	jockey	FBte0000088	non-LTR	RNA	2L	11735909	FR	0	0	0	0	0	0.138	0.023	0	0.0345	0.0345	1	4	0.444444	0.54147	FALSE
QUASIMODO	Quasimodo	FBte0000640	LTR	RNA	2L	11815109	FR	0	0	0.401	0	0	0	0.0668333	0	0.10025	0.10025	1	4	0.444444	0.54147	FALSE
F	F-element	FBte0000005	non-LTR	RNA	2L	11837582	FR	0	0	0	0	0	0.159	0.0265	0	0.03975	0.03975	1	4	0.444444	0.54147	FALSE
ROXELEMENT	X-element	FBte0001160	non-LTR	RNA	2L	11863263	FR	0.118	0.304	0	0	0	0	0.0703333	0.211	0	-0.211	1	4	42.7836	0.00282346	FALSE
DM_ROO	roo	FBte0000100	LTR	RNA	2L	11882753	FR	0.147	0.384	0	0	0	0	0.0885	0.2655	0	-0.2655	1	4	39.7989	0.00322812	FALSE
ROXELEMENT	X-element	FBte0001160	non-LTR	RNA	2L	11897057	F	0.236	0.379	0	0	0.652	0.139	0.234333	0.3075	0.19775	-0.10975	1	4	0.572536	0.491374	FALSE
ROXELEMENT	X-element	FBte0001160	non-LTR	RNA	2L	11900141	R	0.018	0.095	0	0	0.311	0.028	0.0753333	0.0565	0.08475	0.02825	1	4	0.0246982	0.882735	FALSE
DMHFL1	hobo	FBte0000154	TIR	DNA	2L	11914065	FR	0	0	0	0.353	0	0	0.0588333	0	0.08825	0.08825	1	4	0.444444	0.54147	FALSE
DM_ROO	roo	FBte0000100	LTR	RNA	2L	11918054	FR	0	0	0	0	0	0.074	0.0123333	0	0.0185	0.0185	1	4	0.444444	0.54147	FALSE
DMCOPIA	copia	FBte0000023	LTR	RNA	2L	11940049	FR	0	0.128	0	0	0	0	0.0213333	0.064	0	-0.064	1	4	2.66667	0.177808	FALSE
DMHFL1	hobo	FBte0000154	TIR	DNA	2L	11943057	FR	0	0	0.686	0	0	0	0.114333	0	0.1715	0.1715	1	4	0.444444	0.54147	FALSE
DMPOGOR11	pogo	FBte0000568	TIR	DNA	2L	11958930	FR	0	0	0	0	0	0.042	0.007	0	0.0105	0.0105	1	4	0.444444	0.54147	FALSE
PPI251	P-element	FBte0000037	TIR	DNA	2L	12002317	FR	0	0.102	0	0	0	0	0.017	0.051	0	-0.051	1	4	2.66667	0.177808	FALSE
PPI251	P-element	FBte0000037	TIR	DNA	2L	12004030	F	0	0.036	0	0	0	0	0.006	0.018	0	-0.018	1	4	2.66667	0.177808	FALSE
AF222049	Transpac	FBte0001377	LTR	RNA	2L	12006337	FR	0.294	0.032	0	0	0	0	0.0543333	0.163	0	-0.163	1	4	9.77693	0.0352938	FALSE
DME487856	Max-element	FBte0000304	LTR	RNA	2L	12044207	FR	0.152	0	0	0	0	0	0.0253333	0.076	0	-0.076	1	4	2.66667	0.177808	FALSE
JUAN	Juan	FBte0000982	non-LTR	RNA	2L	12051172	FR	0	0.068	0	0	0	0	0.0113333	0.034	0	-0.034	1	4	2.66667	0.177808	FALSE
DMBLPP	flea	FBte0000660	LTR	RNA	2L	12051859	FR	0	0	0	0	0	0.155	0.0258333	0	0.03875	0.03875	1	4	0.444444	0.54147	FALSE
DMBLPP	flea	FBte0000660	LTR	RNA	2L	12078006	FR	0	0	0	0	0.419	0	0.0698333	0	0.10475	0.10475	1	4	0.444444	0.54147	FALSE
1360	1360	FBte0000559	TIR	DNA	2L	12142934	R	0	0	0	0	0	0.043	0.00716667	0	0.01075	0.01075	1	4	0.444444	0.54147	FALSE
DMHFL1	hobo	FBte0000154	TIR	DNA	2L	12145942	R	0	0	0	0	0	0.046	0.00766667	0	0.0115	0.0115	1	4	0.444444	0.54147	FALSE
F	F-element	FBte0000005	non-LTR	RNA	2L	12153336	FR	0	0	0	0	0.536	0	0.0893333	0	0.134	0.134	1	4	0.444444	0.54147	FALSE
DMHFL1	hobo	FBte0000154	TIR	DNA	2L	12163993	R	0	0	0	0	0	0.057	0.0095	0	0.01425	0.01425	1	4	0.444444	0.54147	FALSE
DMTNFB	FB	FBte0000288	FB	DNA	2L	12184639	FR	0	0	0	0	0	0.122	0.0203333	0	0.0305	0.0305	1	4	0.444444	0.54147	FALSE
F	F-element	FBte0000005	non-LTR	RNA	2L	12190981	FR	0	0	0	0	0	0.088	0.0146667	0	0.022	0.022	1	4	0.444444	0.54147	FALSE
DMLINEJA	jockey	FBte0000088	non-LTR	RNA	2L	12236923	FR	0	0	0.378	0	0	0	0.063	0	0.0945	0.0945	1	4	0.444444	0.54147	FALSE
DMLINEJA	jockey	FBte0000088	non-LTR	RNA	2L	12256093	FR	0	0	0.481	0	0	0	0.0801667	0	0.12025	0.12025	1	4	0.444444	0.54147	FALSE
DMHFL1	hobo	FBte0000154	TIR	DNA	2L	12262623	F	0.01	0.039	0.096	0.057	0.053	0.025	0.0466667	0.0245	0.05775	0.03325	1	4	2.37678	0.198009	FALSE
DMLINEJA	jockey	FBte0000088	non-LTR	RNA	2L	12266581	FR	0	0.132	0	0	0	0	0.022	0.066	0	-0.066	1	4	2.66667	0.177808	FALSE
RT1B	Rt1b	FBte0000603	non-LTR	RNA	2L	12304085	F	0	0	0	0	0	0.05	0.00833333	0	0.0125	0.0125	1	4	0.444444	0.54147	FALSE
DMTRDNA	hopper	FBte0000670	TIR	DNA	2L	12321934	FR	0	0	0	0	0	0.043	0.00716667	0	0.01075	0.01075	1	4	0.444444	0.54147	FALSE
DME487856	Max-element	FBte0000304	LTR	RNA	2L	12322505	FR	0	0.153	0	0	0	0	0.0255	0.0765	0	-0.0765	1	4	2.66667	0.177808	FALSE
DMHFL1	hobo	FBte0000154	TIR	DNA	2L	12339440	FR	0	0	0.475	0	0	0	0.0791667	0	0.11875	0.11875	1	4	0.444444	0.54147	FALSE
RT1B	Rt1b	FBte0000603	non-LTR	RNA	2L	12351284	FR	0	0	0.285	0	0	0	0.0475	0	0.07125	0.07125	1	4	0.444444	0.54147	FALSE
DMRTMGD1	mdg1	FBte0000015	LTR	RNA	2L	12379790	F	0	0.095	0	0	0	0	0.0158333	0.0475	0	-0.0475	1	4	2.66667	0.177808	FALSE
DMLINEJA	jockey	FBte0000088	non-LTR	RNA	2L	12380575	F	0	0.309	0	0	0	0	0.0515	0.1545	0	-0.1545	1	4	2.66667	0.177808	FALSE
OPUS	opus	FBte0000918	LTR	RNA	2L	12397627	FR	0	0.11	0	0	0	0	0.0183333	0.055	0	-0.055	1	4	2.66667	0.177808	FALSE
DMCOPIA	copia	FBte0000023	LTR	RNA	2L	12408638	FR	0	0.216	0	0	0	0	0.036	0.108	0	-0.108	1	4	2.66667	0.177808	FALSE
DM_ROO	roo	FBte0000100	LTR	RNA	2L	12415507	FR	0	0.079	0	0	0	0	0.0131667	0.0395	0	-0.0395	1	4	2.66667	0.177808	FALSE
OPUS	opus	FBte0000918	LTR	RNA	2L	12446190	FR	0	0	0	0	0	0.198	0.033	0	0.0495	0.0495	1	4	0.444444	0.54147	FALSE
STALKER2	Stalker2	FBte0000472	LTR	RNA	2L	12449546	FR	0	0.373	0	0	0	0	0.0621667	0.1865	0	-0.1865	1	4	2.66667	0.177808	FALSE
DMLINEJA	jockey	FBte0000088	non-LTR	RNA	2L	12455349	FR	0	0.115	0	0	0	0	0.0191667	0.0575	0	-0.0575	1	4	2.66667	0.177808	FALSE
QUASIMODO	Quasimodo	FBte0000640	LTR	RNA	2L	12458513	R	0	0.144	0	0	0	0	0.024	0.072	0	-0.072	1	4	2.66667	0.177808	FALSE
QUASIMODO	Quasimodo	FBte0000640	LTR	RNA	2L	12459806	F	0	0.341	0	0	0	0	0.0568333	0.1705	0	-0.1705	1	4	2.66667	0.177808	FALSE
OPUS	opus	FBte0000918	LTR	RNA	2L	12463950	FR	0	0	0	0	0	0.177	0.0295	0	0.04425	0.04425	1	4	0.444444	0.54147	FALSE
DM_ROO	roo	FBte0000100	LTR	RNA	2L	12478269	F	0	0.046	0	0	0	0	0.00766667	0.023	0	-0.023	1	4	2.66667	0.177808	FALSE
PPI251	P-element	FBte0000037	TIR	DNA	2L	12505382	FR	0	0.056	0	0	0	0	0.00933333	0.028	0	-0.028	1	4	2.66667	0.177808	FALSE
PPI251	P-element	FBte0000037	TIR	DNA	2L	12507948	FR	0	0.077	0	0	0	0.06	0.0228333	0.0385	0.015	-0.0235	1	4	0.386752	0.567703	FALSE
DMCOPIA	copia	FBte0000023	LTR	RNA	2L	12511673	FR	0	0	0.523	0	0	0	0.0871667	0	0.13075	0.13075	1	4	0.444444	0.54147	FALSE
DMIS297	297	FBte0000675	LTR	RNA	2L	12518844	FR	0	0	0	0	0.192	0.223	0.0691667	0	0.10375	0.10375	1	4	1.32898	0.313189	FALSE
GYPSY5	gypsy5	FBte0000308	LTR	RNA	2L	12551038	FR	0	0.17	0	0	0	0	0.0283333	0.085	0	-0.085	1	4	2.66667	0.177808	FALSE
DMMDG3	mdg3	FBte0000010	LTR	RNA	2L	12593593	FR	0.562	0.376	0	0	0	0	0.156333	0.469	0	-0.469	1	4	172.471	0.00019414	FALSE
SPRINGER	springer	FBte0000333	LTR	RNA	2L	12653959	F	0	0	0	0	0	0.052	0.00866667	0	0.013	0.013	1	4	0.444444	0.54147	FALSE
DM_ROO	roo	FBte0000100	LTR	RNA	2L	12745545	FR	0	0	0	0.49	0	0	0.0816667	0	0.1225	0.1225	1	4	0.444444	0.54147	FALSE
BS	BS	FBte0000780	non-LTR	RNA	2L	12764062	FR	0	0.035	0.247	0	0	0	0.047	0.0175	0.06175	0.04425	1	4	0.0312204	0.868335	FALSE
RT1B	Rt1b	FBte0000603	non-LTR	RNA	2L	12765065	FR	0	0	0	0.448	0	0	0.0746667	0	0.112	0.112	1	4	0.444444	0.54147	FALSE
DMIS297	297	FBte0000675	LTR	RNA	2L	12766177	FR	0	0.063	0	0	0	0	0.0105	0.0315	0	-0.0315	1	4	2.66667	0.177808	FALSE
DMLINEJA	jockey	FBte0000088	non-LTR	RNA	2L	12767904	FR	0	0	0.383	0	0	0	0.0638333	0	0.09575	0.09575	1	4	0.444444	0.54147	FALSE
SPRINGER	springer	FBte0000333	LTR	RNA	2L	12769255	FR	0	0.036	0	0	0	0	0.006	0.018	0	-0.018	1	4	2.66667	0.177808	FALSE
DM_ROO	roo	FBte0000100	LTR	RNA	2L	12791551	F	0	0	0	0	0.566	0	0.0943333	0	0.1415	0.1415	1	4	0.444444	0.54147	FALSE
DM_ROO	roo	FBte0000100	LTR	RNA	2L	12795391	R	0	0	0	0	0.501	0	0.0835	0	0.12525	0.12525	1	4	0.444444	0.54147	FALSE
DMHFL1	hobo	FBte0000154	TIR	DNA	2L	12797443	FR	0	0	0	0	0	0.065	0.0108333	0	0.01625	0.01625	1	4	0.444444	0.54147	FALSE
DMHFL1	hobo	FBte0000154	TIR	DNA	2L	12803048	FR	0	0	0	0	0	0.206	0.0343333	0	0.0515	0.0515	1	4	0.444444	0.54147	FALSE
DM_ROO	roo	FBte0000100	LTR	RNA	2L	12804509	F	0	0	0	0	0.29	0	0.0483333	0	0.0725	0.0725	1	4	0.444444	0.54147	FALSE
SPRINGER	springer	FBte0000333	LTR	RNA	2L	12814760	FR	0	0.043	0	0	0	0	0.00716667	0.0215	0	-0.0215	1	4	2.66667	0.177808	FALSE
BLOOD	blood	FBte0000279	LTR	RNA	2L	12826549	R	0	0	0	0	0	0.195	0.0325	0	0.04875	0.04875	1	4	0.444444	0.54147	FALSE
BLOOD	blood	FBte0000279	LTR	RNA	2L	12826980	F	0	0	0	0	0	0.248	0.0413333	0	0.062	0.062	1	4	0.444444	0.54147	FALSE
QUASIMODO	Quasimodo	FBte0000640	LTR	RNA	2L	12831342	FR	0	0.101	0	0	0	0	0.0168333	0.0505	0	-0.0505	1	4	2.66667	0.177808	FALSE
AF222049	Transpac	FBte0001377	LTR	RNA	2L	12845422	FR	0	0.039	0.49	0	0	0	0.0881667	0.0195	0.1225	0.103	1	4	0.101089	0.766434	FALSE
DMHFL1	hobo	FBte0000154	TIR	DNA	2L	12856169	R	0	0	0.47	0	0	0	0.0783333	0	0.1175	0.1175	1	4	0.444444	0.54147	FALSE
DMLINEJA	jockey	FBte0000088	non-LTR	RNA	2L	12861828	F	0	0	0	0	0	0.604	0.100667	0	0.151	0.151	1	4	0.444444	0.54147	FALSE
DMLINEJA	jockey	FBte0000088	non-LTR	RNA	2L	12863301	R	0	0	0	0	0	0.29	0.0483333	0	0.0725	0.0725	1	4	0.444444	0.54147	FALSE
RT1B	Rt1b	FBte0000603	non-LTR	RNA	2L	12874311	F	0	0.424	0.58	0	0	0	0.167333	0.212	0.145	-0.067	1	4	0.125055	0.741467	FALSE
DMMDG3	mdg3	FBte0000010	LTR	RNA	2L	12904191	FR	0	0	0	0	0.383	0	0.0638333	0	0.09575	0.09575	1	4	0.444444	0.54147	FALSE
DMIS297	297	FBte0000675	LTR	RNA	2L	12906318	F	0	0.24	0.308	0	0	0	0.0913333	0.12	0.077	-0.043	1	4	0.161909	0.70798	FALSE
DMIFACA	I-element	FBte0000133	non-LTR	RNA	2L	12945379	R	0	0.044	0	0	0	0	0.00733333	0.022	0	-0.022	1	4	2.66667	0.177808	FALSE
DMW1DOC	Doc	FBte0000341	non-LTR	RNA	2L	12952369	F	0	0	0	0	0	0.15	0.025	0	0.0375	0.0375	1	4	0.444444	0.54147	FALSE
OPUS	opus	FBte0000918	LTR	RNA	2L	12957502	FR	0	0	0	0	0.522	0	0.087	0	0.1305	0.1305	1	4	0.444444	0.54147	FALSE
F	F-element	FBte0000005	non-LTR	RNA	2L	12961830	FR	0	0	0	0	0.39	0	0.065	0	0.0975	0.0975	1	4	0.444444	0.54147	FALSE
PPI251	P-element	FBte0000037	TIR	DNA	2L	12974442	FR	0	0.051	0	0	0	0	0.0085	0.0255	0	-0.0255	1	4	2.66667	0.177808	FALSE
DM_ROO	roo	FBte0000100	LTR	RNA	2L	12983557	FR	0.233	0	0	0	0	0	0.0388333	0.1165	0	-0.1165	1	4	2.66667	0.177808	FALSE
DMLINEJA	jockey	FBte0000088	non-LTR	RNA	2L	12984823	FR	0.197	0	0	0	0	0.002	0.0331667	0.0985	0.0005	-0.098	1	4	2.37979	0.197781	FALSE
DMHFL1	hobo	FBte0000154	TIR	DNA	2L	12987490	FR	0	0	0.002	0	0	0.078	0.0133333	0	0.02	0.02	1	4	0.648139	0.465909	FALSE
ROXELEMENT	X-element	FBte0001160	non-LTR	RNA	2L	13036475	FR	0.122	0.387	0.389	0	0	0.34	0.206333	0.2545	0.18225	-0.07225	1	4	0.409524	0.557026	FALSE
DM_ROO	roo	FBte0000100	LTR	RNA	2L	13043939	FR	0.221	0	0	0	0	0	0.0368333	0.1105	0	-0.1105	1	4	2.66667	0.177808	FALSE
DMLINEJA	jockey	FBte0000088	non-LTR	RNA	2L	13048447	FR	0	0.006	0	0	0.379	0	0.0641667	0.003	0.09475	0.09175	1	4	0.258538	0.637887	FALSE
DMW1DOC	Doc	FBte0000341	non-LTR	RNA	2L	13095500	FR	0	0	0	0	0.384	0	0.064	0	0.096	0.096	1	4	0.444444	0.54147	FALSE
ROXELEMENT	X-element	FBte0001160	non-LTR	RNA	2L	13102263	R	0	0	0	0	0	0.091	0.0151667	0	0.02275	0.02275	1	4	0.444444	0.54147	FALSE
DMRTMGD1	mdg1	FBte0000015	LTR	RNA	2L	13113066	FR	0.107	0.218	0.285	0	0	0	0.101667	0.1625	0.07125	-0.09125	1	4	1.54372	0.281929	FALSE
DMCOPIA	copia	FBte0000023	LTR	RNA	2L	13114577	FR	0.16	0.295	0	0	0	0	0.0758333	0.2275	0	-0.2275	1	4	97.9302	0.000585217	FALSE
INE1	INE-1	FBte0000312	TIR	DNA	2L	13140484	FR	0.01	0.022	0.023	0.017	0.013	0.022	0.0178333	0.016	0.01875	0.00275	1	4	0.364109	0.578779	FALSE
DMW1DOC	Doc	FBte0000341	non-LTR	RNA	2L	13147961	R	0.149	0	0	0	0	0	0.0248333	0.0745	0	-0.0745	1	4	2.66667	0.177808	FALSE
DM_ROO	roo	FBte0000100	LTR	RNA	2L	13154333	FR	0.185	0.41	0.39	0	0	0	0.164167	0.2975	0.0975	-0.2	1	4	2.30376	0.203669	FALSE
PPI251	P-element	FBte0000037	TIR	DNA	2L	13165687	FR	0.138	0	0	0	0	0	0.023	0.069	0	-0.069	1	4	2.66667	0.177808	FALSE
DMPOGOR11	pogo	FBte0000568	TIR	DNA	2L	13182828	FR	0.13	0.225	0.233	0	0	0	0.098	0.1775	0.05825	-0.11925	1	4	2.51354	0.188054	FALSE
DMPOGOR11	pogo	FBte0000568	TIR	DNA	2L	13186374	FR	0	0	0	0	0.345	0.07	0.0691667	0	0.10375	0.10375	1	4	1.00762	0.372271	FALSE
DM33463	S-element	FBte0001005	TIR	DNA	2L	13191660	FR	0	0	0	0	0	0.029	0.00483333	0	0.00725	0.00725	1	4	0.444444	0.54147	FALSE
DMRTMGD1	mdg1	FBte0000015	LTR	RNA	2L	13259214	R	0	0	0	0	0	0.095	0.0158333	0	0.02375	0.02375	1	4	0.444444	0.54147	FALSE
412	412	FBte0000007	LTR	RNA	2L	13269776	FR	0.238	0.311	0	0	0	0	0.0915	0.2745	0	-0.2745	1	4	481.483	2.5527e-05	FALSE
F	F-element	FBte0000005	non-LTR	RNA	2L	13272067	FR	0.163	0.24	0	0	0	0	0.0671667	0.2015	0	-0.2015	1	4	246.995	9.57511e-05	FALSE
DMPOGOR11	pogo	FBte0000568	TIR	DNA	2L	13294542	FR	0.224	0	0.472	0	0	0	0.116	0.112	0.118	0.006	1	4	0.0315851	0.867578	FALSE
DMHFL1	hobo	FBte0000154	TIR	DNA	2L	13316817	FR	0	0	0.154	0.432	0	0.174	0.126667	0	0.19	0.19	1	4	3.07211	0.15452	FALSE
F	F-element	FBte0000005	non-LTR	RNA	2L	13327668	FR	0	0	0	0	0.42	0.099	0.0865	0	0.12975	0.12975	1	4	1.04	0.365483	FALSE
PPI251	P-element	FBte0000037	TIR	DNA	2L	13332273	FR	0	0	0	0	0	0.116	0.0193333	0	0.029	0.029	1	4	0.444444	0.54147	FALSE
TABOR	Tabor	FBte0000974	LTR	RNA	2L	13345469	FR	0	0	0.185	0.451	0	0.206	0.140333	0	0.2105	0.2105	1	4	3.25516	0.145525	FALSE
QUASIMODO	Quasimodo	FBte0000640	LTR	RNA	2L	13389229	FR	0	0	0.207	0	0	0	0.0345	0	0.05175	0.05175	1	4	0.444444	0.54147	FALSE
DMW1DOC	Doc	FBte0000341	non-LTR	RNA	2L	13415259	FR	0.075	0	0	0	0	0	0.0125	0.0375	0	-0.0375	1	4	2.66667	0.177808	FALSE
OPUS	opus	FBte0000918	LTR	RNA	2L	13477740	F	0	0.095	0	0	0	0	0.0158333	0.0475	0	-0.0475	1	4	2.66667	0.177808	FALSE
BLOOD	blood	FBte0000279	LTR	RNA	2L	13478241	R	0.303	0	0	0	0	0	0.0505	0.1515	0	-0.1515	1	4	2.66667	0.177808	FALSE
Beagle	HMS-Beagle	FBte0000726	LTR	RNA	2L	13480859	FR	0	0	0.131	0.503	0	0.177	0.135167	0	0.20275	0.20275	1	4	2.70336	0.175482	FALSE
DMLINEJA	jockey	FBte0000088	non-LTR	RNA	2L	13491402	FR	0	0	0.087	0.4	0	0.142	0.104833	0	0.15725	0.15725	1	4	2.62841	0.180284	FALSE
DME278684	Rt1a	FBte0000457	non-LTR	RNA	2L	13499252	FR	0	0.085	0	0	0	0	0.0141667	0.0425	0	-0.0425	1	4	2.66667	0.177808	FALSE
412	412	FBte0000007	LTR	RNA	2L	13511684	FR	0	0.345	0	0	0	0	0.0575	0.1725	0	-0.1725	1	4	2.66667	0.177808	FALSE
PPI251	P-element	FBte0000037	TIR	DNA	2L	13512874	FR	0.178	0	0	0	0	0	0.0296667	0.089	0	-0.089	1	4	2.66667	0.177808	FALSE
DMCOPIA	copia	FBte0000023	LTR	RNA	2L	13514063	FR	0	0.284	0	0	0	0	0.0473333	0.142	0	-0.142	1	4	2.66667	0.177808	FALSE
DMHFL1	hobo	FBte0000154	TIR	DNA	2L	13534936	FR	0	0.083	0	0	0	0	0.0138333	0.0415	0	-0.0415	1	4	2.66667	0.177808	FALSE
INE1	INE-1	FBte0000312	TIR	DNA	2L	13543891	FR	0	0.019	0	0	0.028	0.003	0.00833333	0.0095	0.00775	-0.00175	1	4	0.0337627	0.863151	FALSE
PPI251	P-element	FBte0000037	TIR	DNA	2L	13548175	FR	0.259	0	0	0	0	0	0.0431667	0.1295	0	-0.1295	1	4	2.66667	0.177808	FALSE
DM_ROO	roo	FBte0000100	LTR	RNA	2L	13566986	FR	0	0	0.072	0.376	0	0.134	0.097	0	0.1455	0.1455	1	4	2.54901	0.185599	FALSE
DM_ROO	roo	FBte0000100	LTR	RNA	2L	13585014	FR	0.191	0	0	0	0	0.252	0.0738333	0.0955	0.063	-0.0325	1	4	0.154344	0.714456	FALSE
DMRTMGD1	mdg1	FBte0000015	LTR	RNA	2L	13593509	FR	0	0	0	0	0.261	0	0.0435	0	0.06525	0.06525	1	4	0.444444	0.54147	FALSE
IVK	Ivk	FBte0000608	non-LTR	RNA	2L	13598613	FR	0	0	0	0	0.366	0	0.061	0	0.0915	0.0915	1	4	0.444444	0.54147	FALSE
G2	G2	FBte0000800	non-LTR	RNA	2L	13599297	F	0	0	0.354	0.791	0	0.449	0.265667	0	0.3985	0.3985	1	4	3.25101	0.145719	FALSE
G2	G2	FBte0000800	non-LTR	RNA	2L	13600499	R	0	0	0.101	0.386	0	0.175	0.110333	0	0.1655	0.1655	1	4	2.9148	0.162959	FALSE
G2	G2	FBte0000800	non-LTR	RNA	2L	13606578	FR	0	0	0.336	0	0	0	0.056	0	0.084	0.084	1	4	0.444444	0.54147	FALSE
DM_ROO	roo	FBte0000100	LTR	RNA	2L	13608798	FR	0	0.07	0	0	0	0	0.0116667	0.035	0	-0.035	1	4	2.66667	0.177808	FALSE
DM33463	S-element	FBte0001005	TIR	DNA	2L	13618548	FR	0.091	0	0	0	0	0	0.0151667	0.0455	0	-0.0455	1	4	2.66667	0.177808	FALSE
DMLINEJA	jockey	FBte0000088	non-LTR	RNA	2L	13625678	FR	0	0.296	0.001	0	0	0	0.0495	0.148	0.00025	-0.14775	1	4	2.51069	0.188253	FALSE
DMHFL1	hobo	FBte0000154	TIR	DNA	2L	13685318	FR	0	0	0	0	0.48	0	0.08	0	0.12	0.12	1	4	0.444444	0.54147	FALSE
DMPOGOR11	pogo	FBte0000568	TIR	DNA	2L	13688473	FR	0	0	0.099	0.37	0	0	0.0781667	0	0.11725	0.11725	1	4	1.07969	0.357449	FALSE
DMHFL1	hobo	FBte0000154	TIR	DNA	2L	13729999	FR	0	0	0	0	0	0.13	0.0216667	0	0.0325	0.0325	1	4	0.444444	0.54147	FALSE
DMTRDNA	hopper	FBte0000670	TIR	DNA	2L	13731887	FR	0	0.073	0	0	0	0	0.0121667	0.0365	0	-0.0365	1	4	2.66667	0.177808	FALSE
DMLINEJA	jockey	FBte0000088	non-LTR	RNA	2L	13732899	FR	0.269	0	0	0	0	0	0.0448333	0.1345	0	-0.1345	1	4	2.66667	0.177808	FALSE
DMHFL1	hobo	FBte0000154	TIR	DNA	2L	13740353	FR	0	0.116	0	0	0	0	0.0193333	0.058	0	-0.058	1	4	2.66667	0.177808	FALSE
F	F-element	FBte0000005	non-LTR	RNA	2L	13743626	FR	0	0	0.156	0.432	0	0	0.098	0	0.147	0.147	1	4	1.15592	0.342841	FALSE
BLOOD	blood	FBte0000279	LTR	RNA	2L	13749380	FR	0	0	0.327	0	0	0	0.0545	0	0.08175	0.08175	1	4	0.444444	0.54147	FALSE
DMBARI1	Bari1	FBte0000034	TIR	DNA	2L	13763624	FR	0	0	0.138	0.424	0	0	0.0936667	0	0.1405	0.1405	1	4	1.12827	0.348019	FALSE
PPI251	P-element	FBte0000037	TIR	DNA	2L	13780202	FR	0.272	0	0	0	0	0	0.0453333	0.136	0	-0.136	1	4	2.66667	0.177808	FALSE
DM33463	S-element	FBte0001005	TIR	DNA	2L	13783962	FR	0.207	0.156	0.16	0.221	0.186	0.234	0.194	0.1815	0.20025	0.01875	1	4	0.396095	0.563269	FALSE
F	F-element	FBte0000005	non-LTR	RNA	2L	13804541	FR	0.117	0	0	0	0	0	0.0195	0.0585	0	-0.0585	1	4	2.66667	0.177808	FALSE
DMLINEJA	jockey	FBte0000088	non-LTR	RNA	2L	13842381	F	0.134	0.714	0	0	0.85	0.582	0.38	0.424	0.358	-0.066	1	4	0.134871	0.732039	FALSE
DMW1DOC	Doc	FBte0000341	non-LTR	RNA	2L	13843011	FR	0	0	0.191	0	0	0	0.0318333	0	0.04775	0.04775	1	4	0.444444	0.54147	FALSE
DM_ROO	roo	FBte0000100	LTR	RNA	2L	13846555	FR	0	0	0	0	0	0.077	0.0128333	0	0.01925	0.01925	1	4	0.444444	0.54147	FALSE
F	F-element	FBte0000005	non-LTR	RNA	2L	13851841	FR	0	0.053	0	0	0	0	0.00883333	0.0265	0	-0.0265	1	4	2.66667	0.177808	FALSE
DMLINEJA	jockey	FBte0000088	non-LTR	RNA	2L	13911950	FR	0	0	0	0	0.358	0	0.0596667	0	0.0895	0.0895	1	4	0.444444	0.54147	FALSE
Beagle2	HMS-Beagle2	FBte0001399	LTR	RNA	2L	13950948	FR	0	0	0.292	0	0	0	0.0486667	0	0.073	0.073	1	4	0.444444	0.54147	FALSE
DMRTMGD1	mdg1	FBte0000015	LTR	RNA	2L	13977559	R	0.056	0	0	0	0	0	0.00933333	0.028	0	-0.028	1	4	2.66667	0.177808	FALSE
DMHFL1	hobo	FBte0000154	TIR	DNA	2L	13989633	FR	0.266	0	0	0	0	0	0.0443333	0.133	0	-0.133	1	4	2.66667	0.177808	FALSE
DME278684	Rt1a	FBte0000457	non-LTR	RNA	2L	14003465	FR	0	0	0	0	0	0.268	0.0446667	0	0.067	0.067	1	4	0.444444	0.54147	FALSE
DM_ROO	roo	FBte0000100	LTR	RNA	2L	14012875	FR	0	0	0	0	0	0.4	0.0666667	0	0.1	0.1	1	4	0.444444	0.54147	FALSE
DMHFL1	hobo	FBte0000154	TIR	DNA	2L	14014724	F	0.107	0	0	0	0	0	0.0178333	0.0535	0	-0.0535	1	4	2.66667	0.177808	FALSE
BLOOD	blood	FBte0000279	LTR	RNA	2L	14029760	FR	0.049	0	0	0	0	0	0.00816667	0.0245	0	-0.0245	1	4	2.66667	0.177808	FALSE
Beagle	HMS-Beagle	FBte0000726	LTR	RNA	2L	14035643	FR	0	0	0.39	0	0	0	0.065	0	0.0975	0.0975	1	4	0.444444	0.54147	FALSE
412	412	FBte0000007	LTR	RNA	2L	14038692	FR	0	0	0	0	0	0.083	0.0138333	0	0.02075	0.02075	1	4	0.444444	0.54147	FALSE
DMCOPIA	copia	FBte0000023	LTR	RNA	2L	14055956	FR	0	0.361	0	0	0.163	0.295	0.1365	0.1805	0.1145	-0.066	1	4	0.0641968	0.812471	FALSE
DM_ROO	roo	FBte0000100	LTR	RNA	2L	14062788	R	0.015	0	0.091	0.073	0	0	0.0298333	0.0075	0.041	0.0335	1	4	0.404485	0.559351	FALSE
DMRTMGD1	mdg1	FBte0000015	LTR	RNA	2L	14067606	FR	0.301	0	0	0	0	0	0.0501667	0.1505	0	-0.1505	1	4	2.66667	0.177808	FALSE
F	F-element	FBte0000005	non-LTR	RNA	2L	14073005	FR	0	0	0.087	0.458	0	0	0.0908333	0	0.13625	0.13625	1	4	0.978595	0.378546	FALSE
G2	G2	FBte0000800	non-LTR	RNA	2L	14123882	FR	0	0	0	0	0	0.125	0.0208333	0	0.03125	0.03125	1	4	0.444444	0.54147	FALSE
F	F-element	FBte0000005	non-LTR	RNA	2L	14132120	FR	0	0.356	0	0	0	0	0.0593333	0.178	0	-0.178	1	4	2.66667	0.177808	FALSE
DMHFL1	hobo	FBte0000154	TIR	DNA	2L	14155023	FR	0.356	0	0	0	0	0	0.0593333	0.178	0	-0.178	1	4	2.66667	0.177808	FALSE
DM_ROO	roo	FBte0000100	LTR	RNA	2L	14159954	FR	0	0	0	0	0.297	0	0.0495	0	0.07425	0.07425	1	4	0.444444	0.54147	FALSE
DM_ROO	roo	FBte0000100	LTR	RNA	2L	14179462	FR	0.157	0	0	0	0	0	0.0261667	0.0785	0	-0.0785	1	4	2.66667	0.177808	FALSE
DMTNFB	FB	FBte0000288	FB	DNA	2L	14224709	FR	0	0	0	0	0.199	0	0.0331667	0	0.04975	0.04975	1	4	0.444444	0.54147	FALSE
PPI251	P-element	FBte0000037	TIR	DNA	2L	14234213	FR	0	0	0.451	0	0	0.089	0.09	0	0.135	0.135	1	4	0.989275	0.376216	FALSE
DMLINEJA	jockey	FBte0000088	non-LTR	RNA	2L	14252487	FR	0.313	0	0	0	0	0	0.0521667	0.1565	0	-0.1565	1	4	2.66667	0.177808	FALSE
PPI251	P-element	FBte0000037	TIR	DNA	2L	14263110	FR	0	0	0.348	0	0	0	0.058	0	0.087	0.087	1	4	0.444444	0.54147	FALSE
DM_ROO	roo	FBte0000100	LTR	RNA	2L	14268455	FR	0	0	0	0	0	0.047	0.00783333	0	0.01175	0.01175	1	4	0.444444	0.54147	FALSE
DM_ROO	roo	FBte0000100	LTR	RNA	2L	14293629	FR	0.052	0	0	0	0	0	0.00866667	0.026	0	-0.026	1	4	2.66667	0.177808	FALSE
412	412	FBte0000007	LTR	RNA	2L	14342146	FR	0.06	0	0	0	0	0	0.01	0.03	0	-0.03	1	4	2.66667	0.177808	FALSE
DMLINEJA	jockey	FBte0000088	non-LTR	RNA	2L	14370257	FR	0	0.361	0	0	0.171	0.346	0.146333	0.1805	0.12925	-0.05125	1	4	0.0360036	0.858748	FALSE
DMU89994	Burdock	FBte0000739	LTR	RNA	2L	14401903	FR	0	0	0.12	0.417	0	0	0.0895	0	0.13425	0.13425	1	4	1.09501	0.354427	FALSE
DMW1DOC	Doc	FBte0000341	non-LTR	RNA	2L	14465529	F	0.153	0.277	0.171	0.255	0.226	0.24	0.220333	0.215	0.223	0.008	1	4	0.0485113	0.836459	FALSE
DMW1DOC	Doc	FBte0000341	non-LTR	RNA	2L	14469159	R	0.554	0.604	0.62	0.559	0.621	0.535	0.582167	0.579	0.58375	0.00475	1	4	0.0183384	0.898822	FALSE
DMPOGOR11	pogo	FBte0000568	TIR	DNA	2L	14476369	FR	0	0	0	0	0.261	0	0.0435	0	0.06525	0.06525	1	4	0.444444	0.54147	FALSE
TIRANT	Tirant	FBte0000179	LTR	RNA	2L	14503135	FR	0.316	0	0	0.001	0.003	0	0.0533333	0.158	0.001	-0.157	1	4	2.26739	0.206583	FALSE
DMIS297	297	FBte0000675	LTR	RNA	2L	14524391	FR	0	0.443	0	0	0.186	0.343	0.162	0.2215	0.13225	-0.08925	1	4	0.086894	0.78283	FALSE
DM_ROO	roo	FBte0000100	LTR	RNA	2L	14534443	FR	0	0	0	0	0	0.127	0.0211667	0	0.03175	0.03175	1	4	0.444444	0.54147	FALSE
DMLINEJA	jockey	FBte0000088	non-LTR	RNA	2L	14619417	R	0.362	0	0.098	0.379	0	0.243	0.180333	0.181	0.18	-0.001	1	4	0.031058	0.868674	FALSE
DM_ROO	roo	FBte0000100	LTR	RNA	2L	14642145	FR	0.08	0	0	0	0	0	0.0133333	0.04	0	-0.04	1	4	2.66667	0.177808	FALSE
DMTNFB	FB	FBte0000288	FB	DNA	2L	14665116	FR	0	0.309	0	0	0.19	0.265	0.127333	0.1545	0.11375	-0.04075	1	4	0.0275316	0.876264	FALSE
DMIFACA	I-element	FBte0000133	non-LTR	RNA	2L	14675396	FR	0	0	0.079	0.337	0	0	0.0693333	0	0.104	0.104	1	4	1.04691	0.364063	FALSE
F	F-element	FBte0000005	non-LTR	RNA	2L	14682920	FR	0	0.303	0	0	0	0	0.0505	0.1515	0	-0.1515	1	4	2.66667	0.177808	FALSE
F	F-element	FBte0000005	non-LTR	RNA	2L	14684863	FR	0.321	0	0	0	0	0	0.0535	0.1605	0	-0.1605	1	4	2.66667	0.177808	FALSE
F	F-element	FBte0000005	non-LTR	RNA	2L	14723147	FR	0	0	0.262	0	0.235	0.094	0.0985	0	0.14775	0.14775	1	4	3.3458	0.141367	FALSE
OPUS	opus	FBte0000918	LTR	RNA	2L	14726727	FR	0	0	0	0	0.206	0	0.0343333	0	0.0515	0.0515	1	4	0.444444	0.54147	FALSE
IVK	Ivk	FBte0000608	non-LTR	RNA	2L	14757121	FR	0.043	0	0	0	0	0	0.00716667	0.0215	0	-0.0215	1	4	2.66667	0.177808	FALSE
DMCOPIA	copia	FBte0000023	LTR	RNA	2L	14803823	F	0	0	0	0	0.159	0	0.0265	0	0.03975	0.03975	1	4	0.444444	0.54147	FALSE
DMCOPIA	copia	FBte0000023	LTR	RNA	2L	14809191	R	0	0	0	0	0.213	0	0.0355	0	0.05325	0.05325	1	4	0.444444	0.54147	FALSE
F	F-element	FBte0000005	non-LTR	RNA	2L	14819684	FR	0	0.392	0	0.458	0.201	0.179	0.205	0.196	0.2095	0.0135	1	4	0.0555359	0.82527	FALSE
DMTRDNA	hopper	FBte0000670	TIR	DNA	2L	14829746	FR	0.287	0	0	0	0	0	0.0478333	0.1435	0	-0.1435	1	4	2.66667	0.177808	FALSE
DMHFL1	hobo	FBte0000154	TIR	DNA	2L	14835049	FR	0	0	0	0	0	0.173	0.0288333	0	0.04325	0.04325	1	4	0.444444	0.54147	FALSE
DMBLPP	flea	FBte0000660	LTR	RNA	2L	14843223	FR	0	0	0	0.37	0.148	0.148	0.111	0	0.1665	0.1665	1	4	3.18097	0.14907	FALSE
DMIS297	297	FBte0000675	LTR	RNA	2L	14863968	FR	0	0	0	0	0	0.126	0.021	0	0.0315	0.0315	1	4	0.444444	0.54147	FALSE
DMRTMGD1	mdg1	FBte0000015	LTR	RNA	2L	14878856	FR	0	0.274	0	0	0	0	0.0456667	0.137	0	-0.137	1	4	2.66667	0.177808	FALSE
INE1	INE-1	FBte0000312	TIR	DNA	2L	14885101	FR	0	0	0.031	0.084	0.039	0.069	0.0371667	0	0.05575	0.05575	1	4	32.0434	0.00480087	FALSE
DMLINEJA	jockey	FBte0000088	non-LTR	RNA	2L	14890077	F	0	0	0.131	0	0.306	0	0.0728333	0	0.10925	0.10925	1	4	1.21012	0.333063	FALSE
DMLINEJA	jockey	FBte0000088	non-LTR	RNA	2L	14890487	R	0	0	0.099	0	0.25	0	0.0581667	0	0.08725	0.08725	1	4	1.19433	0.335861	FALSE
DMCOPIA	copia	FBte0000023	LTR	RNA	2L	14893006	FR	0	0.344	0	0	0	0	0.0573333	0.172	0	-0.172	1	4	2.66667	0.177808	FALSE
DMRTMGD1	mdg1	FBte0000015	LTR	RNA	2L	14951951	FR	0.089	0.319	0	0	0	0	0.068	0.204	0	-0.204	1	4	24.6165	0.00769788	FALSE
1360	1360	FBte0000559	TIR	DNA	2L	14966611	FR	0	0	0	0	0	0.071	0.0118333	0	0.01775	0.01775	1	4	0.444444	0.54147	FALSE
ROVER	rover	FBte0000692	LTR	RNA	2L	14969806	FR	0.107	0.322	0	0	0	0	0.0715	0.2145	0	-0.2145	1	4	32.0529	0.00479829	FALSE
412	412	FBte0000007	LTR	RNA	2L	14982820	FR	0	0	0.319	0	0	0	0.0531667	0	0.07975	0.07975	1	4	0.444444	0.54147	FALSE
F	F-element	FBte0000005	non-LTR	RNA	2L	15003789	FR	0	0	0.277	0	0	0	0.0461667	0	0.06925	0.06925	1	4	0.444444	0.54147	FALSE
DM_ROO	roo	FBte0000100	LTR	RNA	2L	15043026	FR	0	0	0	0	0	0.066	0.011	0	0.0165	0.0165	1	4	0.444444	0.54147	FALSE
BLOOD	blood	FBte0000279	LTR	RNA	2L	15074500	FR	0	0	0	0	0	0.089	0.0148333	0	0.02225	0.02225	1	4	0.444444	0.54147	FALSE
DM_ROO	roo	FBte0000100	LTR	RNA	2L	15084950	FR	0	0	0	0	0	0.079	0.0131667	0	0.01975	0.01975	1	4	0.444444	0.54147	FALSE
F	F-element	FBte0000005	non-LTR	RNA	2L	15126446	FR	0.671	0	0	0	0	0	0.111833	0.3355	0	-0.3355	1	4	2.66667	0.177808	FALSE
BS	BS	FBte0000780	non-LTR	RNA	2L	15142371	FR	0.424	0	0	0	0.397	0.175	0.166	0.212	0.143	-0.069	1	4	0.0523142	0.830302	FALSE
F	F-element	FBte0000005	non-LTR	RNA	2L	15147671	FR	0	0	0	0	0.501	0.203	0.117333	0	0.176	0.176	1	4	1.18049	0.33835	FALSE
DM_ROO	roo	FBte0000100	LTR	RNA	2L	15149970	FR	0.314	0	0	0	0	0	0.0523333	0.157	0	-0.157	1	4	2.66667	0.177808	FALSE
DMHFL1	hobo	FBte0000154	TIR	DNA	2L	15154482	FR	0.35	0	0	0	0	0	0.0583333	0.175	0	-0.175	1	4	2.66667	0.177808	FALSE
STALKER2	Stalker2	FBte0000472	LTR	RNA	2L	15169102	FR	0	0.449	0	0	0	0	0.0748333	0.2245	0	-0.2245	1	4	2.66667	0.177808	FALSE
DM_ROO	roo	FBte0000100	LTR	RNA	2L	15172494	R	0	0	0	0	0	0.035	0.00583333	0	0.00875	0.00875	1	4	0.444444	0.54147	FALSE
DM_ROO	roo	FBte0000100	LTR	RNA	2L	15189778	F	0	0	0	0	0	0.09	0.015	0	0.0225	0.0225	1	4	0.444444	0.54147	FALSE
G5A	G5A	FBte0000174	non-LTR	RNA	2L	15204378	R	0.023	0.013	0.008	0.034	0.018	0.012	0.018	0.018	0.018	3.46945e-18	1	4	0.0106312	0.92284	FALSE
DM_ROO	roo	FBte0000100	LTR	RNA	2L	15215445	FR	0	0.42	0.118	0	0	0.134	0.112	0.21	0.063	-0.147	1	4	0.410784	0.556448	FALSE
INVADER4	invader4	FBte0000292	LTR	RNA	2L	15220389	FR	0	0	0	0	0	0.116	0.0193333	0	0.029	0.029	1	4	0.444444	0.54147	FALSE
DMPOGOR11	pogo	FBte0000568	TIR	DNA	2L	15265047	FR	0	0	0	0	0	0.103	0.0171667	0	0.02575	0.02575	1	4	0.444444	0.54147	FALSE
RT1B	Rt1b	FBte0000603	non-LTR	RNA	2L	15320003	F	0	0	0	0	0	0.078	0.013	0	0.0195	0.0195	1	4	0.444444	0.54147	FALSE
PPI251	P-element	FBte0000037	TIR	DNA	2L	15333787	FR	0.049	0.078	0	0	0	0	0.0211667	0.0635	0	-0.0635	1	4	190.86	0.000159112	FALSE
DM_ROO	roo	FBte0000100	LTR	RNA	2L	15355660	FR	0	0	0	0	0.48	0.255	0.1225	0	0.18375	0.18375	1	4	1.25023	0.326125	FALSE
DMTNFB	FB	FBte0000288	FB	DNA	2L	15504868	FR	0	0	0.071	0.341	0	0.097	0.0848333	0	0.12725	0.12725	1	4	2.49157	0.189599	FALSE
DMPOGOR11	pogo	FBte0000568	TIR	DNA	2L	15529747	FR	0.406	0	0	0	0	0	0.0676667	0.203	0	-0.203	1	4	2.66667	0.177808	FALSE
DMHFL1	hobo	FBte0000154	TIR	DNA	2L	15596058	FR	0	0	0	0	0	0.131	0.0218333	0	0.03275	0.03275	1	4	0.444444	0.54147	FALSE
DMU89994	Burdock	FBte0000739	LTR	RNA	2L	15618652	FR	0.45	0	0	0	0	0	0.075	0.225	0	-0.225	1	4	2.66667	0.177808	FALSE
F	F-element	FBte0000005	non-LTR	RNA	2L	15633104	FR	0	0.451	0	0	0	0	0.0751667	0.2255	0	-0.2255	1	4	2.66667	0.177808	FALSE
DMIS176	17.6	FBte0000109	LTR	RNA	2L	15815683	FR	0	0	0.118	0.414	0	0.131	0.1105	0	0.16575	0.16575	1	4	2.74784	0.172726	FALSE
DMW1DOC	Doc	FBte0000341	non-LTR	RNA	2L	15850813	FR	0	0	0.087	0.501	0	0.121	0.118167	0	0.17725	0.17725	1	4	2.19684	0.212428	FALSE
DMPOGOR11	pogo	FBte0000568	TIR	DNA	2L	15894312	FR	0	0	0	0	0.672	0.4	0.178667	0	0.268	0.268	1	4	1.26219	0.324103	FALSE
IVK	Ivk	FBte0000608	non-LTR	RNA	2L	15902673	F	0	0.082	0.093	0	0	0	0.0291667	0.041	0.02325	-0.01775	1	4	0.214284	0.667493	FALSE
Beagle	HMS-Beagle	FBte0000726	LTR	RNA	2L	15931097	FR	0	0.472	0.361	0	0	0	0.138833	0.236	0.09025	-0.14575	1	4	0.421848	0.551428	FALSE
DM_ROO	roo	FBte0000100	LTR	RNA	2L	15940284	F	0	0	0.172	0	0	0	0.0286667	0	0.043	0.043	1	4	0.444444	0.54147	FALSE
DMW1DOC	Doc	FBte0000341	non-LTR	RNA	2L	15964064	FR	0	0	0	0	0.354	0.174	0.088	0	0.132	0.132	1	4	1.24012	0.32785	FALSE
DMHFL1	hobo	FBte0000154	TIR	DNA	2L	15973925	FR	0	0	0	0	0	0.073	0.0121667	0	0.01825	0.01825	1	4	0.444444	0.54147	FALSE
DMLINEJA	jockey	FBte0000088	non-LTR	RNA	2L	15974646	FR	0.444	0	0.001	0	0	0	0.0741667	0.222	0.00025	-0.22175	1	4	2.54509	0.185868	FALSE
DMHFL1	hobo	FBte0000154	TIR	DNA	2L	15985965	FR	0.148	0	0	0	0.002	0	0.025	0.074	0.0005	-0.0735	1	4	2.3283	0.201738	FALSE
F	F-element	FBte0000005	non-LTR	RNA	2L	15986649	F	0	0.78	0	0	0	0	0.13	0.39	0	-0.39	1	4	2.66667	0.177808	FALSE
F	F-element	FBte0000005	non-LTR	RNA	2L	15987967	R	0	0.6	0	0	0	0	0.1	0.3	0	-0.3	1	4	2.66667	0.177808	FALSE
DMW1DOC	Doc	FBte0000341	non-LTR	RNA	2L	15994304	FR	0	0.218	0.173	0	0	0	0.0651667	0.109	0.04325	-0.06575	1	4	0.383354	0.569335	FALSE
F	F-element	FBte0000005	non-LTR	RNA	2L	16016198	FR	0.002	0	0.112	0.408	0	0.126	0.108	0.001	0.1615	0.1605	1	4	2.36166	0.19916	FALSE
DM_ROO	roo	FBte0000100	LTR	RNA	2L	16024302	FR	0	0	0.294	0	0	0	0.049	0	0.0735	0.0735	1	4	0.444444	0.54147	FALSE
1360	1360	FBte0000559	TIR	DNA	2L	16025544	FR	0	0.497	0.324	0	0	0	0.136833	0.2485	0.081	-0.1675	1	4	0.527841	0.507752	FALSE
DMIFACA	I-element	FBte0000133	non-LTR	RNA	2L	16059458	FR	0	0	0	0	0.204	0	0.034	0	0.051	0.051	1	4	0.444444	0.54147	FALSE
DMU89994	Burdock	FBte0000739	LTR	RNA	2L	16067219	FR	0	0	0	0	0	0.057	0.0095	0	0.01425	0.01425	1	4	0.444444	0.54147	FALSE
DMCOPIA	copia	FBte0000023	LTR	RNA	2L	16089481	FR	0.41	0	0	0	0	0	0.0683333	0.205	0	-0.205	1	4	2.66667	0.177808	FALSE
DMW1DOC	Doc	FBte0000341	non-LTR	RNA	2L	16107791	R	0	0	0.368	0	0	0	0.0613333	0	0.092	0.092	1	4	0.444444	0.54147	FALSE
DM23420	3S18	FBte0000266	LTR	RNA	2L	16129105	FR	0	0	0.102	0.434	0.234	0.182	0.158667	0	0.238	0.238	1	4	16.0653	0.0160211	FALSE
DMHFL1	hobo	FBte0000154	TIR	DNA	2L	16130003	FR	0	0	0.126	0.519	0.309	0.281	0.205833	0	0.30875	0.30875	1	4	18.2284	0.0129555	FALSE
BS3	BS3	FBte0000420	non-LTR	RNA	2L	16163547	FR	0.076	0.103	0.12	0.077	0.085	0.104	0.0941667	0.0895	0.0965	0.007	1	4	0.171347	0.70015	FALSE
DMIS297	297	FBte0000675	LTR	RNA	2L	16191888	FR	0.475	0	0	0	0	0	0.0791667	0.2375	0	-0.2375	1	4	2.66667	0.177808	FALSE
DM_ROO	roo	FBte0000100	LTR	RNA	2L	16195288	FR	0.451	0	0	0	0	0	0.0751667	0.2255	0	-0.2255	1	4	2.66667	0.177808	FALSE
OPUS	opus	FBte0000918	LTR	RNA	2L	16197983	F	0	0	0.479	0	0	0	0.0798333	0	0.11975	0.11975	1	4	0.444444	0.54147	FALSE
DMCOPIA	copia	FBte0000023	LTR	RNA	2L	16203838	FR	0	0	0	0	0	0.056	0.00933333	0	0.014	0.014	1	4	0.444444	0.54147	FALSE
DM_ROO	roo	FBte0000100	LTR	RNA	2L	16206911	FR	0	0	0.383	0	0	0	0.0638333	0	0.09575	0.09575	1	4	0.444444	0.54147	FALSE
DMIS297	297	FBte0000675	LTR	RNA	2L	16213622	FR	0	0	0.199	0	0	0	0.0331667	0	0.04975	0.04975	1	4	0.444444	0.54147	FALSE
PPI251	P-element	FBte0000037	TIR	DNA	2L	16269693	F	0	0.044	0	0	0	0	0.00733333	0.022	0	-0.022	1	4	2.66667	0.177808	FALSE
JUAN	Juan	FBte0000982	non-LTR	RNA	2L	16282030	FR	0	0	0.054	0.367	0.136	0.15	0.117833	0	0.17675	0.17675	1	4	10.2311	0.0329442	FALSE
DMW1DOC	Doc	FBte0000341	non-LTR	RNA	2L	16298597	FR	0	0	0.261	0	0	0	0.0435	0	0.06525	0.06525	1	4	0.444444	0.54147	FALSE
DM_ROO	roo	FBte0000100	LTR	RNA	2L	16358184	FR	0.493	0	0	0	0	0	0.0821667	0.2465	0	-0.2465	1	4	2.66667	0.177808	FALSE
DMLINEJA	jockey	FBte0000088	non-LTR	RNA	2L	16361798	FR	0	0	0	0	0.239	0	0.0398333	0	0.05975	0.05975	1	4	0.444444	0.54147	FALSE
DMCOPIA	copia	FBte0000023	LTR	RNA	2L	16363281	FR	0	0	0.056	0.283	0.116	0.098	0.0921667	0	0.13825	0.13825	1	4	12.6184	0.0237509	FALSE
DMHFL1	hobo	FBte0000154	TIR	DNA	2L	16409220	FR	0.013	0	0	0.08	0	0	0.0155	0.0065	0.02	0.0135	1	4	0.0165693	0.903791	FALSE
DMHFL1	hobo	FBte0000154	TIR	DNA	2L	16463216	FR	0	0	0	0	0	0.07	0.0116667	0	0.0175	0.0175	1	4	0.444444	0.54147	FALSE
DMHFL1	hobo	FBte0000154	TIR	DNA	2L	16492209	FR	0	0	0	0	0	0.054	0.009	0	0.0135	0.0135	1	4	0.444444	0.54147	FALSE
PPI251	P-element	FBte0000037	TIR	DNA	2L	16520346	FR	0	0	0.429	0	0	0	0.0715	0	0.10725	0.10725	1	4	0.444444	0.54147	FALSE
1360	1360	FBte0000559	TIR	DNA	2L	16523215	FR	0	0	0.117	0.377	0.202	0.068	0.127333	0	0.191	0.191	1	4	11.3694	0.0279957	FALSE
PPI251	P-element	FBte0000037	TIR	DNA	2L	16532998	FR	0	0	0	0	0	0.135	0.0225	0	0.03375	0.03375	1	4	0.444444	0.54147	FALSE
1360	1360	FBte0000559	TIR	DNA	2L	16539895	FR	0	0	0	0	0.28	0.235	0.0858333	0	0.12875	0.12875	1	4	1.32711	0.313487	FALSE
F	F-element	FBte0000005	non-LTR	RNA	2L	16555007	FR	0	0	0.09	0.344	0.222	0.079	0.1225	0	0.18375	0.18375	1	4	12.2794	0.0248019	FALSE
RT1B	Rt1b	FBte0000603	non-LTR	RNA	2L	16555838	FR	0	0.518	0	0	0	0	0.0863333	0.259	0	-0.259	1	4	2.66667	0.177808	FALSE
DMLINEJA	jockey	FBte0000088	non-LTR	RNA	2L	16567993	FR	0	0	0.121	0.268	0.174	0.065	0.104667	0	0.157	0.157	1	4	19.1453	0.0119164	FALSE
DM_ROO	roo	FBte0000100	LTR	RNA	2L	16569719	FR	0	0.469	0	0	0	0	0.0781667	0.2345	0	-0.2345	1	4	2.66667	0.177808	FALSE
RT1B	Rt1b	FBte0000603	non-LTR	RNA	2L	16570293	F	0.324	0	0	0	0	0	0.054	0.162	0	-0.162	1	4	2.66667	0.177808	FALSE
DMW1DOC	Doc	FBte0000341	non-LTR	RNA	2L	16572207	FR	0	0	0.167	0	0	0	0.0278333	0	0.04175	0.04175	1	4	0.444444	0.54147	FALSE
QUASIMODO	Quasimodo	FBte0000640	LTR	RNA	2L	16586636	FR	0.358	0	0	0	0	0	0.0596667	0.179	0	-0.179	1	4	2.66667	0.177808	FALSE
DMU89994	Burdock	FBte0000739	LTR	RNA	2L	16589229	FR	0.502	0	0	0	0	0	0.0836667	0.251	0	-0.251	1	4	2.66667	0.177808	FALSE
DMU89994	Burdock	FBte0000739	LTR	RNA	2L	16623748	FR	0	0	0	0.103	0	0.16	0.0438333	0	0.06575	0.06575	1	4	1.29905	0.318003	FALSE
DMW1DOC	Doc	FBte0000341	non-LTR	RNA	2L	16628374	FR	0	0	0	0.08	0	0.109	0.0315	0	0.04725	0.04725	1	4	1.31658	0.315169	FALSE
DM_ROO	roo	FBte0000100	LTR	RNA	2L	16710693	FR	0	0	0.094	0.326	0.402	0.068	0.148333	0	0.2225	0.2225	1	4	8.72931	0.0417804	FALSE
DMW1DOC	Doc	FBte0000341	non-LTR	RNA	2L	16839290	FR	0.285	0	0	0	0	0	0.0475	0.1425	0	-0.1425	1	4	2.66667	0.177808	FALSE
DM_ROO	roo	FBte0000100	LTR	RNA	2L	16847991	FR	0	0	0	0.089	0	0.129	0.0363333	0	0.0545	0.0545	1	4	1.30914	0.316367	FALSE
DOC4	Doc4-element	FBte0001039	non-LTR	RNA	2L	16857066	R	0.764	0.78	0.617	0.413	0.452	0.462	0.581333	0.772	0.486	-0.286	1	4	19.5804	0.0114666	FALSE
DMIS297	297	FBte0000675	LTR	RNA	2L	16886524	F	0	0	0.036	0.14	0.214	0.038	0.0713333	0	0.107	0.107	1	4	8.4586	0.0437496	FALSE
DMCOPIA	copia	FBte0000023	LTR	RNA	2L	16927227	FR	0	0.381	0	0	0	0	0.0635	0.1905	0	-0.1905	1	4	2.66667	0.177808	FALSE
Beagle	HMS-Beagle	FBte0000726	LTR	RNA	2L	16928876	FR	0	0.484	0.001	0	0	0	0.0808333	0.242	0.00025	-0.24175	1	4	2.5517	0.185415	FALSE
DMBLPP	flea	FBte0000660	LTR	RNA	2L	16933742	FR	0.337	0	0	0	0	0	0.0561667	0.1685	0	-0.1685	1	4	2.66667	0.177808	FALSE
DMBLPP	flea	FBte0000660	LTR	RNA	2L	16982120	FR	0	0	0	0	0	0.167	0.0278333	0	0.04175	0.04175	1	4	0.444444	0.54147	FALSE
DMTRDNA	hopper	FBte0000670	TIR	DNA	2L	16997497	FR	0	0	0	0.057	0	0.096	0.0255	0	0.03825	0.03825	1	4	1.28779	0.319846	FALSE
DMRTMGD1	mdg1	FBte0000015	LTR	RNA	2L	17076013	FR	0	0.325	0	0	0	0	0.0541667	0.1625	0	-0.1625	1	4	2.66667	0.177808	FALSE
IVK	Ivk	FBte0000608	non-LTR	RNA	2L	17090016	FR	0	0	0.279	0	0	0	0.0465	0	0.06975	0.06975	1	4	0.444444	0.54147	FALSE
DMRTMGD1	mdg1	FBte0000015	LTR	RNA	2L	17107413	FR	0	0	0.248	0	0	0	0.0413333	0	0.062	0.062	1	4	0.444444	0.54147	FALSE
DM_ROO	roo	FBte0000100	LTR	RNA	2L	17127090	FR	0	0	0.331	0	0	0	0.0551667	0	0.08275	0.08275	1	4	0.444444	0.54147	FALSE
DMW1DOC	Doc	FBte0000341	non-LTR	RNA	2L	17131503	FR	0	0	0	0.082	0	0.093	0.0291667	0	0.04375	0.04375	1	4	1.33053	0.312944	FALSE
DMHFL1	hobo	FBte0000154	TIR	DNA	2L	17136480	FR	0	0	0	0	0	0.197	0.0328333	0	0.04925	0.04925	1	4	0.444444	0.54147	FALSE
TIRANT	Tirant	FBte0000179	LTR	RNA	2L	17141480	FR	0	0	0	0.103	0	0.143	0.041	0	0.0615	0.0615	1	4	1.31413	0.315564	FALSE
F	F-element	FBte0000005	non-LTR	RNA	2L	17163032	FR	0	0	0.247	0	0	0	0.0411667	0	0.06175	0.06175	1	4	0.444444	0.54147	FALSE
DMCOPIA	copia	FBte0000023	LTR	RNA	2L	17187167	FR	0.338	0	0	0	0	0	0.0563333	0.169	0	-0.169	1	4	2.66667	0.177808	FALSE
DMLINEJA	jockey	FBte0000088	non-LTR	RNA	2L	17196899	FR	0	0.383	0	0	0	0	0.0638333	0.1915	0	-0.1915	1	4	2.66667	0.177808	FALSE
DMPOGOR11	pogo	FBte0000568	TIR	DNA	2L	17250862	FR	0	0	0.348	0	0	0	0.058	0	0.087	0.087	1	4	0.444444	0.54147	FALSE
OPUS	opus	FBte0000918	LTR	RNA	2L	17310954	FR	0	0	0	0	0	0.219	0.0365	0	0.05475	0.05475	1	4	0.444444	0.54147	FALSE
DMU89994	Burdock	FBte0000739	LTR	RNA	2L	17312369	FR	0	0	0.365	0	0	0	0.0608333	0	0.09125	0.09125	1	4	0.444444	0.54147	FALSE
DM_ROO	roo	FBte0000100	LTR	RNA	2L	17312969	FR	0	0	0.105	0.383	0.488	0.08	0.176	0	0.264	0.264	1	4	8.00423	0.0473847	FALSE
STALKER2	Stalker2	FBte0000472	LTR	RNA	2L	17314895	FR	0	0.538	0	0	0	0	0.0896667	0.269	0	-0.269	1	4	2.66667	0.177808	FALSE
DM_ROO	roo	FBte0000100	LTR	RNA	2L	17328427	FR	0.422	0	0	0	0	0	0.0703333	0.211	0	-0.211	1	4	2.66667	0.177808	FALSE
1360	1360	FBte0000559	TIR	DNA	2L	17335657	F	0.755	0	0.645	0	0	0.459	0.309833	0.3775	0.276	-0.1015	1	4	0.0481392	0.837075	FALSE
1360	1360	FBte0000559	TIR	DNA	2L	17336828	R	0.516	0	0.366	0	0	0.266	0.191333	0.258	0.158	-0.1	1	4	0.0826411	0.788028	FALSE
INE1	INE-1	FBte0000312	TIR	DNA	2L	17361788	F	0.26	0.298	0.058	0.042	0.076	0.171	0.150833	0.279	0.08675	-0.19225	1	4	13.2619	0.0219319	FALSE
DMW1DOC	Doc	FBte0000341	non-LTR	RNA	2L	17379979	FR	0	0	0.241	0	0	0	0.0401667	0	0.06025	0.06025	1	4	0.444444	0.54147	FALSE
DMTNFB	FB	FBte0000288	FB	DNA	2L	17386760	FR	0	0	0	0.06	0	0.093	0.0255	0	0.03825	0.03825	1	4	1.3007	0.317735	FALSE
DMBLPP	flea	FBte0000660	LTR	RNA	2L	17405485	R	0.17	0	0	0	0	0.013	0.0305	0.085	0.00325	-0.08175	1	4	1.80243	0.250547	FALSE
DMBLPP	flea	FBte0000660	LTR	RNA	2L	17406944	F	0.203	0	0	0	0	0.009	0.0353333	0.1015	0.00225	-0.09925	1	4	2.02652	0.22767	FALSE
RT1B	Rt1b	FBte0000603	non-LTR	RNA	2L	17423453	FR	0.382	0.418	0	0	0	0	0.133333	0.4	0	-0.4	1	4	3701.8	4.37064e-07	TRUE
DMIS297	297	FBte0000675	LTR	RNA	2L	17430781	FR	0	0.391	0	0	0	0	0.0651667	0.1955	0	-0.1955	1	4	2.66667	0.177808	FALSE
1360	1360	FBte0000559	TIR	DNA	2L	17432237	FR	0	0	0.076	0	0	0	0.0126667	0	0.019	0.019	1	4	0.444444	0.54147	FALSE
PPI251	P-element	FBte0000037	TIR	DNA	2L	17449820	FR	0	0.306	0	0	0	0	0.051	0.153	0	-0.153	1	4	2.66667	0.177808	FALSE
INE1	INE-1	FBte0000312	TIR	DNA	2L	17458474	FR	0.054	0.057	0.062	0.043	0.061	0.056	0.0555	0.0555	0.0555	0	1	4	0.00135395	0.972411	FALSE
412	412	FBte0000007	LTR	RNA	2L	17467824	FR	0	0	0	0	0	0.167	0.0278333	0	0.04175	0.04175	1	4	0.444444	0.54147	FALSE
F	F-element	FBte0000005	non-LTR	RNA	2L	17493485	FR	0	0.074	0.071	0	0.349	0.054	0.0913333	0.037	0.1185	0.0815	1	4	0.471061	0.530216	FALSE
DMTRDNA	hopper	FBte0000670	TIR	DNA	2L	17574502	FR	0.342	0	0.225	0	0	0.044	0.101833	0.171	0.06725	-0.10375	1	4	0.274094	0.628264	FALSE
JUAN	Juan	FBte0000982	non-LTR	RNA	2L	17609373	FR	0.347	0	0.311	0	0	0	0.109667	0.1735	0.07775	-0.09575	1	4	0.322963	0.600217	FALSE
DM_ROO	roo	FBte0000100	LTR	RNA	2L	17672993	FR	0	0	0.264	0	0	0	0.044	0	0.066	0.066	1	4	0.444444	0.54147	FALSE
DMPOGOR11	pogo	FBte0000568	TIR	DNA	2L	17721485	FR	0	0	0	0	0.279	0.193	0.0786667	0	0.118	0.118	1	4	1.30693	0.316724	FALSE
DMHFL1	hobo	FBte0000154	TIR	DNA	2L	17734958	FR	0	0.116	0	0	0	0	0.0193333	0.058	0	-0.058	1	4	2.66667	0.177808	FALSE
DM_ROO	roo	FBte0000100	LTR	RNA	2L	17756924	FR	0.655	0	0	0	0	0	0.109167	0.3275	0	-0.3275	1	4	2.66667	0.177808	FALSE
PPI251	P-element	FBte0000037	TIR	DNA	2L	17778528	FR	0	0.362	0	0	0	0	0.0603333	0.181	0	-0.181	1	4	2.66667	0.177808	FALSE
DMIFACA	I-element	FBte0000133	non-LTR	RNA	2L	17803734	FR	0	0.207	0	0	0	0	0.0345	0.1035	0	-0.1035	1	4	2.66667	0.177808	FALSE
DM_ROO	roo	FBte0000100	LTR	RNA	2L	17814327	FR	0	0	0	0.089	0	0	0.0148333	0	0.02225	0.02225	1	4	0.444444	0.54147	FALSE
DMIS297	297	FBte0000675	LTR	RNA	2L	17867072	FR	0	0.108	0.095	0.279	0.135	0.128	0.124167	0.054	0.15925	0.10525	1	4	3.29686	0.143588	FALSE
F	F-element	FBte0000005	non-LTR	RNA	2L	17877608	FR	0	0	0	0	0	0.048	0.008	0	0.012	0.012	1	4	0.444444	0.54147	FALSE
ACCORD	accord	FBte0000956	LTR	RNA	2L	17889442	FR	0.323	0	0.321	0	0.278	0.167	0.1815	0.1615	0.1915	0.03	1	4	0.111658	0.755049	FALSE
DMIFACA	I-element	FBte0000133	non-LTR	RNA	2L	17897659	FR	0	0	0	0	0	0.07	0.0116667	0	0.0175	0.0175	1	4	0.444444	0.54147	FALSE
DMU89994	Burdock	FBte0000739	LTR	RNA	2L	17937035	FR	0.374	0	0.337	0	0	0	0.1185	0.187	0.08425	-0.10275	1	4	0.320882	0.60135	FALSE
DMLINEJA	jockey	FBte0000088	non-LTR	RNA	2L	17946191	FR	0.365	0	0.286	0	0	0	0.1085	0.1825	0.0715	-0.111	1	4	0.39886	0.561971	FALSE
DMIS297	297	FBte0000675	LTR	RNA	2L	17957324	FR	0	0.218	0	0	0	0	0.0363333	0.109	0	-0.109	1	4	2.66667	0.177808	FALSE
DMW1DOC	Doc	FBte0000341	non-LTR	RNA	2L	17967994	R	0.03	0	0	0.002	0	0	0.00533333	0.015	0.0005	-0.0145	1	4	1.84285	0.246155	FALSE
INE1	INE-1	FBte0000312	TIR	DNA	2L	17974222	R	0.204	0.158	0.16	0.059	0.082	0.141	0.134	0.181	0.1105	-0.0705	1	4	2.95459	0.160758	FALSE
DMIS176	17.6	FBte0000109	LTR	RNA	2L	17993218	F	0.054	0	0	0	0	0	0.009	0.027	0	-0.027	1	4	2.66667	0.177808	FALSE
F	F-element	FBte0000005	non-LTR	RNA	2L	18000900	FR	0	0.05	0.047	0.148	0.091	0.083	0.0698333	0.025	0.09225	0.06725	1	4	4.69371	0.0961865	FALSE
INE1	INE-1	FBte0000312	TIR	DNA	2L	18012276	R	0.024	0.029	0.019	0.022	0.023	0.021	0.023	0.0265	0.02125	-0.00525	1	4	6.85244	0.0589404	FALSE
DMPOGOR11	pogo	FBte0000568	TIR	DNA	2L	18040817	FR	0	0.244	0.263	0	0	0	0.0845	0.122	0.06575	-0.05625	1	4	0.232549	0.65484	FALSE
DMLINEJA	jockey	FBte0000088	non-LTR	RNA	2L	18064317	FR	0.421	0	0	0	0	0	0.0701667	0.2105	0	-0.2105	1	4	2.66667	0.177808	FALSE
DMW1DOC	Doc	FBte0000341	non-LTR	RNA	2L	18073487	R	0.045	0	0	0	0	0	0.0075	0.0225	0	-0.0225	1	4	2.66667	0.177808	FALSE
DMLINEJA	jockey	FBte0000088	non-LTR	RNA	2L	18106216	FR	0	0.084	0.054	0.327	0.2	0.188	0.142167	0.042	0.19225	0.15025	1	4	3.9649	0.117289	FALSE
TC1	Tc1	FBte0000927	TIR	DNA	2L	18113618	F	0.729	0.64	0.746	0.76	0.65	0.747	0.712	0.6845	0.72575	0.04125	1	4	0.789443	0.424471	FALSE
TC1	Tc1	FBte0000927	TIR	DNA	2L	18114311	R	0.472	0.5	0.449	0.486	0.441	0.493	0.4735	0.486	0.46725	-0.01875	1	4	0.77267	0.429028	FALSE
412	412	FBte0000007	LTR	RNA	2L	18120248	R	0	0	0	0.11	0	0	0.0183333	0	0.0275	0.0275	1	4	0.444444	0.54147	FALSE
INE1	INE-1	FBte0000312	TIR	DNA	2L	18159897	R	0.042	0.048	0.082	0.048	0.08	0.057	0.0595	0.045	0.06675	0.02175	1	4	3.12431	0.151869	FALSE
DMIFACA	I-element	FBte0000133	non-LTR	RNA	2L	18174754	FR	0	0	0	0.059	0	0	0.00983333	0	0.01475	0.01475	1	4	0.444444	0.54147	FALSE
DMLINEJA	jockey	FBte0000088	non-LTR	RNA	2L	18179879	FR	0	0.272	0.288	0	0	0	0.0933333	0.136	0.072	-0.064	1	4	0.240116	0.649783	FALSE
IVK	Ivk	FBte0000608	non-LTR	RNA	2L	18199855	FR	0	0	0	0.085	0	0	0.0141667	0	0.02125	0.02125	1	4	0.444444	0.54147	FALSE
412	412	FBte0000007	LTR	RNA	2L	18263800	FR	0	0	0	0	0	0.063	0.0105	0	0.01575	0.01575	1	4	0.444444	0.54147	FALSE
DMLINEJA	jockey	FBte0000088	non-LTR	RNA	2L	18278914	FR	0	0.221	0.213	0	0	0	0.0723333	0.1105	0.05325	-0.05725	1	4	0.284038	0.6223	FALSE
BLOOD	blood	FBte0000279	LTR	RNA	2L	18302805	F	0	0.297	0.309	0	0	0	0.101	0.1485	0.07725	-0.07125	1	4	0.247906	0.644683	FALSE
QUASIMODO	Quasimodo	FBte0000640	LTR	RNA	2L	18314574	FR	0	0	0	0	0	0.09	0.015	0	0.0225	0.0225	1	4	0.444444	0.54147	FALSE
DMCOPIA	copia	FBte0000023	LTR	RNA	2L	18402848	FR	0.304	0	0	0	0	0	0.0506667	0.152	0	-0.152	1	4	2.66667	0.177808	FALSE
DMW1DOC	Doc	FBte0000341	non-LTR	RNA	2L	18407970	F	0	0.329	0	0	0	0	0.0548333	0.1645	0	-0.1645	1	4	2.66667	0.177808	FALSE
DMW1DOC	Doc	FBte0000341	non-LTR	RNA	2L	18412920	R	0	0.107	0	0	0	0	0.0178333	0.0535	0	-0.0535	1	4	2.66667	0.177808	FALSE
DM_ROO	roo	FBte0000100	LTR	RNA	2L	18420550	FR	0	0	0	0	0	0.07	0.0116667	0	0.0175	0.0175	1	4	0.444444	0.54147	FALSE
DM33463	S-element	FBte0001005	TIR	DNA	2L	18449321	FR	0	0.07	0	0.042	0	0	0.0186667	0.035	0.0105	-0.0245	1	4	0.532566	0.505969	FALSE
DMHFL1	hobo	FBte0000154	TIR	DNA	2L	18450761	F	0.026	0	0	0	0	0	0.00433333	0.013	0	-0.013	1	4	2.66667	0.177808	FALSE
DM_ROO	roo	FBte0000100	LTR	RNA	2L	18458278	FR	0	0	0.092	0.268	0.156	0.141	0.1095	0	0.16425	0.16425	1	4	31.0328	0.0050878	FALSE
BLOOD	blood	FBte0000279	LTR	RNA	2L	18468113	FR	0	0	0.164	0.363	0.224	0.205	0.159333	0	0.239	0.239	1	4	46.9131	0.00237813	FALSE
DMIFACA	I-element	FBte0000133	non-LTR	RNA	2L	18478016	FR	0	0	0	0	0	0.059	0.00983333	0	0.01475	0.01475	1	4	0.444444	0.54147	FALSE
DM_ROO	roo	FBte0000100	LTR	RNA	2L	18510108	FR	0	0	0.112	0.378	0.242	0.209	0.156833	0	0.23525	0.23525	1	4	25.2932	0.00733745	FALSE
DMLINEJA	jockey	FBte0000088	non-LTR	RNA	2L	18513661	FR	0	0	0.074	0.314	0.173	0.166	0.121167	0	0.18175	0.18175	1	4	19.258	0.0117974	FALSE
DM_ROO	roo	FBte0000100	LTR	RNA	2L	18525834	FR	0	0.001	0.281	0	0	0	0.047	0.0005	0.07025	0.06975	1	4	0.348758	0.586569	FALSE
DMW1DOC	Doc	FBte0000341	non-LTR	RNA	2L	18538571	FR	0	0	0.196	0	0	0	0.0326667	0	0.049	0.049	1	4	0.444444	0.54147	FALSE
DM_ROO	roo	FBte0000100	LTR	RNA	2L	18556590	FR	0	0.119	0	0.097	0	0	0.036	0.0595	0.02425	-0.03525	1	4	0.365012	0.578328	FALSE
PPI251	P-element	FBte0000037	TIR	DNA	2L	18561879	FR	0	0.076	0	0	0	0	0.0126667	0.038	0	-0.038	1	4	2.66667	0.177808	FALSE
TIRANT	Tirant	FBte0000179	LTR	RNA	2L	18566842	FR	0	0.123	0	0.083	0	0	0.0343333	0.0615	0.02075	-0.04075	1	4	0.46818	0.53141	FALSE
DM_ROO	roo	FBte0000100	LTR	RNA	2L	18569634	FR	0	0	0.096	0.4	0.247	0.194	0.156167	0	0.23425	0.23425	1	4	18.4543	0.0126873	FALSE
DMTNFB	FB	FBte0000288	FB	DNA	2L	18570607	FR	0.292	0.301	0.248	0.057	0	0.041	0.1565	0.2965	0.0865	-0.21	1	4	4.31549	0.106338	FALSE
PPI251	P-element	FBte0000037	TIR	DNA	2L	18572671	FR	0	0.009	0.085	0.398	0.269	0.196	0.1595	0.0045	0.237	0.2325	1	4	12.864	0.0230308	FALSE
DMHFL1	hobo	FBte0000154	TIR	DNA	2L	18577171	FR	0	0	0	0	0	0.129	0.0215	0	0.03225	0.03225	1	4	0.444444	0.54147	FALSE
1360	1360	FBte0000559	TIR	DNA	2L	18603057	FR	0	0	0	0	0.27	0.221	0.0818333	0	0.12275	0.12275	1	4	1.32531	0.313774	FALSE
DM33463	S-element	FBte0001005	TIR	DNA	2L	18613115	R	0	0	0.005	0.037	0.023	0.016	0.0135	0	0.02025	0.02025	1	4	12.4342	0.0243133	FALSE
F	F-element	FBte0000005	non-LTR	RNA	2L	18657192	FR	0	0.105	0	0.084	0	0	0.0315	0.0525	0.021	-0.0315	1	4	0.374176	0.573796	FALSE
DME487856	Max-element	FBte0000304	LTR	RNA	2L	18706120	FR	0	0	0.08	0.333	0.228	0.266	0.151167	0	0.22675	0.22675	1	4	21.0718	0.0101038	FALSE
DM_ROO	roo	FBte0000100	LTR	RNA	2L	18746981	FR	0	0	0	0.371	0	0.191	0.0936667	0	0.1405	0.1405	1	4	1.24963	0.326226	FALSE
DMCOPIA	copia	FBte0000023	LTR	RNA	2L	18749896	FR	0.387	0	0.345	0	0	0	0.122	0.1935	0.08625	-0.10725	1	4	0.327103	0.597977	FALSE
PPI251	P-element	FBte0000037	TIR	DNA	2L	18845489	FR	0	0	0	0.128	0	0	0.0213333	0	0.032	0.032	1	4	0.444444	0.54147	FALSE
DM_ROO	roo	FBte0000100	LTR	RNA	2L	18897128	FR	0	0	0	0	0.188	0.16	0.058	0	0.087	0.087	1	4	1.32843	0.313278	FALSE
INE1	INE-1	FBte0000312	TIR	DNA	2L	18902995	FR	0.029	0.012	0.029	0	0	0	0.0116667	0.0205	0.00725	-0.01325	1	4	2.13329	0.21792	FALSE
DMPOGOR11	pogo	FBte0000568	TIR	DNA	2L	18927896	FR	0.001	0.272	0	0	0	0	0.0455	0.1365	0	-0.1365	1	4	3.3591	0.140772	FALSE
DMHFL1	hobo	FBte0000154	TIR	DNA	2L	18932809	R	0	0.161	0	0	0	0	0.0268333	0.0805	0	-0.0805	1	4	2.66667	0.177808	FALSE
DM_ROO	roo	FBte0000100	LTR	RNA	2L	19019553	FR	0	0	0	0.095	0.001	0	0.016	0	0.024	0.024	1	4	0.571328	0.491803	FALSE
JUAN	Juan	FBte0000982	non-LTR	RNA	2L	19109423	FR	0	0.071	0	0	0	0	0.0118333	0.0355	0	-0.0355	1	4	2.66667	0.177808	FALSE
RT1B	Rt1b	FBte0000603	non-LTR	RNA	2L	19145319	FR	0	0	0.076	0.482	0.226	0.284	0.178	0	0.267	0.267	1	4	12.1598	0.0251891	FALSE
DME9736	Idefix	FBte0000104	LTR	RNA	2L	19174917	FR	0	0	0.091	0.239	0.118	0.193	0.106833	0	0.16025	0.16025	1	4	33.3181	0.00447229	FALSE
DM_ROO	roo	FBte0000100	LTR	RNA	2L	19182525	FR	0	0	0	0.083	0	0	0.0138333	0	0.02075	0.02075	1	4	0.444444	0.54147	FALSE
DMRTMGD1	mdg1	FBte0000015	LTR	RNA	2L	19211620	FR	0	0	0.052	0.226	0.151	0.177	0.101	0	0.1515	0.1515	1	4	20.9119	0.0102379	FALSE
F	F-element	FBte0000005	non-LTR	RNA	2L	19215036	FR	0	0	0	0	0.179	0.134	0.0521667	0	0.07825	0.07825	1	4	1.31791	0.314955	FALSE
DMU89994	Burdock	FBte0000739	LTR	RNA	2L	19239928	FR	0	0.299	0	0	0	0	0.0498333	0.1495	0	-0.1495	1	4	2.66667	0.177808	FALSE
DMRTMGD1	mdg1	FBte0000015	LTR	RNA	2L	19248454	FR	0	0	0.038	0.207	0.094	0.115	0.0756667	0	0.1135	0.1135	1	4	15.1279	0.0176986	FALSE
DME487856	Max-element	FBte0000304	LTR	RNA	2L	19257548	FR	0	0	0	0.096	0	0	0.016	0	0.024	0.024	1	4	0.444444	0.54147	FALSE
G2	G2	FBte0000800	non-LTR	RNA	2L	19259319	F	0	0	0	0.052	0	0	0.00866667	0	0.013	0.013	1	4	0.444444	0.54147	FALSE
DMTRDNA	hopper	FBte0000670	TIR	DNA	2L	19263813	FR	0	0	0	0	0.176	0.182	0.0596667	0	0.0895	0.0895	1	4	1.33312	0.312534	FALSE
BS	BS	FBte0000780	non-LTR	RNA	2L	19272745	FR	0.024	0.014	0.017	0.025	0.066	0.025	0.0285	0.019	0.03325	0.01425	1	4	0.823371	0.415518	FALSE
BS	BS	FBte0000780	non-LTR	RNA	2L	19364242	FR	0.116	0.022	0	0.019	0.05	0.052	0.0431667	0.069	0.03025	-0.03875	1	4	0.974055	0.379544	FALSE
DMPOGOR11	pogo	FBte0000568	TIR	DNA	2L	19375855	FR	0	0	0.331	0	0	0	0.0551667	0	0.08275	0.08275	1	4	0.444444	0.54147	FALSE
ROXELEMENT	X-element	FBte0001160	non-LTR	RNA	2L	19399503	F	0	0.197	0.48	0.458	0.494	0.468	0.3495	0.0985	0.475	0.3765	1	4	14.0936	0.0198756	FALSE
DMTNFB	FB	FBte0000288	FB	DNA	2L	19411792	FR	0	0	0.084	0.453	0.269	0.326	0.188667	0	0.283	0.283	1	4	15.2662	0.017435	FALSE
DM_ROO	roo	FBte0000100	LTR	RNA	2L	19412304	FR	0	0.386	0	0	0	0	0.0643333	0.193	0	-0.193	1	4	2.66667	0.177808	FALSE
G2	G2	FBte0000800	non-LTR	RNA	2L	19459362	R	0.244	0.239	0.167	0.039	0	0	0.114833	0.2415	0.0515	-0.19	1	4	5.68636	0.0756095	FALSE
DMCR1A	Cr1a	FBte0000140	non-LTR	RNA	2L	19506819	F	0	0.985	0	0.608	0	0.709	0.383667	0.4925	0.32925	-0.16325	1	4	0.171014	0.700422	FALSE
DM_ROO	roo	FBte0000100	LTR	RNA	2L	19528511	FR	0	0	0	0	0.22	0.167	0.0645	0	0.09675	0.09675	1	4	1.31891	0.314795	FALSE
DM_ROO	roo	FBte0000100	LTR	RNA	2L	19548387	FR	0	0.115	0	0	0	0	0.0191667	0.0575	0	-0.0575	1	4	2.66667	0.177808	FALSE
DMLINEJA	jockey	FBte0000088	non-LTR	RNA	2L	19565555	F	0	0	0.167	0.494	0.167	0.266	0.182333	0	0.2735	0.2735	1	4	18.2137	0.0129733	FALSE
PPI251	P-element	FBte0000037	TIR	DNA	2L	19605650	FR	0	0	0	0.094	0	0	0.0156667	0	0.0235	0.0235	1	4	0.444444	0.54147	FALSE
DM_ROO	roo	FBte0000100	LTR	RNA	2L	19611472	FR	0	0	0	0.067	0	0	0.0111667	0	0.01675	0.01675	1	4	0.444444	0.54147	FALSE
DMLINEJA	jockey	FBte0000088	non-LTR	RNA	2L	19618905	FR	0	0	0.359	0	0	0	0.0598333	0	0.08975	0.08975	1	4	0.444444	0.54147	FALSE
ROVER	rover	FBte0000692	LTR	RNA	2L	19623207	FR	0	0	0	0	0.251	0.203	0.0756667	0	0.1135	0.1135	1	4	1.32448	0.313906	FALSE
DMIS297	297	FBte0000675	LTR	RNA	2L	19624911	FR	0	0.307	0	0	0	0	0.0511667	0.1535	0	-0.1535	1	4	2.66667	0.177808	FALSE
DMHFL1	hobo	FBte0000154	TIR	DNA	2L	19627288	FR	0.653	0.001	0	0	0	0	0.109	0.327	0	-0.327	1	4	3.0506	0.155633	FALSE
BLOOD	blood	FBte0000279	LTR	RNA	2L	19629512	FR	0	0	0.108	0.387	0.242	0.274	0.1685	0	0.25275	0.25275	1	4	24.5877	0.0077138	FALSE
DMBLPP	flea	FBte0000660	LTR	RNA	2L	19635095	FR	0	0.232	0	0	0	0	0.0386667	0.116	0	-0.116	1	4	2.66667	0.177808	FALSE
DMHFL1	hobo	FBte0000154	TIR	DNA	2L	19675384	FR	0	0	0	0.116	0	0	0.0193333	0	0.029	0.029	1	4	0.444444	0.54147	FALSE
DMLINEJA	jockey	FBte0000088	non-LTR	RNA	2L	19681125	F	0	0	0.031	0.142	0.089	0.091	0.0588333	0	0.08825	0.08825	1	4	20.4155	0.0106717	FALSE
DM_ROO	roo	FBte0000100	LTR	RNA	2L	19688793	FR	0	0	0.091	0.38	0.217	0.23	0.153	0	0.2295	0.2295	1	4	19.8604	0.0111904	FALSE
DMLINEJA	jockey	FBte0000088	non-LTR	RNA	2L	19696964	FR	0	0.278	0	0	0	0	0.0463333	0.139	0	-0.139	1	4	2.66667	0.177808	FALSE
1360	1360	FBte0000559	TIR	DNA	2L	19699458	FR	0	0	0	0	0.245	0.189	0.0723333	0	0.1085	0.1085	1	4	1.32027	0.314578	FALSE
1360	1360	FBte0000559	TIR	DNA	2L	19737299	F	0	0	0.569	0.479	0.639	0.601	0.381333	0	0.572	0.572	1	4	275.019	7.74409e-05	FALSE
1360	1360	FBte0000559	TIR	DNA	2L	19740931	R	0	0.002	0.457	0.355	0.494	0.414	0.287	0.001	0.43	0.429	1	4	212.399	0.000128925	FALSE
DMIS176	17.6	FBte0000109	LTR	RNA	2L	19761153	FR	0	0.16	0	0	0	0	0.0266667	0.08	0	-0.08	1	4	2.66667	0.177808	FALSE
INE1	INE-1	FBte0000312	TIR	DNA	2L	19813701	R	0.004	0	0.012	0.025	0.019	0.023	0.0138333	0.002	0.01975	0.01775	1	4	18.2194	0.0129664	FALSE
DMW1DOC	Doc	FBte0000341	non-LTR	RNA	2L	19814127	F	0.114	0	0	0	0	0	0.019	0.057	0	-0.057	1	4	2.66667	0.177808	FALSE
G4_DM	G4	FBte0000290	non-LTR	RNA	2L	19817943	F	0.605	0.635	0.657	0.668	0.701	0.696	0.660333	0.62	0.6805	0.0605	1	4	10.5127	0.0316043	FALSE
G4_DM	G4	FBte0000290	non-LTR	RNA	2L	19818723	R	0.371	0.399	0.393	0.422	0.413	0.451	0.408167	0.385	0.41975	0.03475	1	4	3.03926	0.156226	FALSE
DM_ROO	roo	FBte0000100	LTR	RNA	2L	19829577	FR	0.385	0	0	0	0	0	0.0641667	0.1925	0	-0.1925	1	4	2.66667	0.177808	FALSE
DMW1DOC	Doc	FBte0000341	non-LTR	RNA	2L	19834774	FR	0.281	0	0	0	0	0	0.0468333	0.1405	0	-0.1405	1	4	2.66667	0.177808	FALSE
F	F-element	FBte0000005	non-LTR	RNA	2L	19851332	FR	0	0	0.04	0.176	0.086	0.117	0.0698333	0	0.10475	0.10475	1	4	19.4151	0.0116345	FALSE
DM_ROO	roo	FBte0000100	LTR	RNA	2L	19887898	FR	0.457	0	0	0	0	0	0.0761667	0.2285	0	-0.2285	1	4	2.66667	0.177808	FALSE
DMPOGOR11	pogo	FBte0000568	TIR	DNA	2L	19914725	FR	0	0.105	0	0	0	0	0.0175	0.0525	0	-0.0525	1	4	2.66667	0.177808	FALSE
412	412	FBte0000007	LTR	RNA	2L	19950108	FR	0	0.346	0	0	0	0	0.0576667	0.173	0	-0.173	1	4	2.66667	0.177808	FALSE
F	F-element	FBte0000005	non-LTR	RNA	2L	19998330	FR	0.197	0	0	0	0	0	0.0328333	0.0985	0	-0.0985	1	4	2.66667	0.177808	FALSE
F	F-element	FBte0000005	non-LTR	RNA	2L	20000114	FR	0	0.107	0	0	0	0	0.0178333	0.0535	0	-0.0535	1	4	2.66667	0.177808	FALSE
F	F-element	FBte0000005	non-LTR	RNA	2L	20020138	FR	0	0	0.207	0.056	0	0	0.0438333	0	0.06575	0.06575	1	4	1.09701	0.354038	FALSE
DMIS297	297	FBte0000675	LTR	RNA	2L	20026749	FR	0.129	0	0	0	0	0	0.0215	0.0645	0	-0.0645	1	4	2.66667	0.177808	FALSE
DM_ROO	roo	FBte0000100	LTR	RNA	2L	20031589	FR	0	0	0	0	0.215	0.183	0.0663333	0	0.0995	0.0995	1	4	1.32833	0.313293	FALSE
PPI251	P-element	FBte0000037	TIR	DNA	2L	20085187	FR	0	0	0.073	0.146	0	0	0.0365	0	0.05475	0.05475	1	4	1.25388	0.325505	FALSE
PPI251	P-element	FBte0000037	TIR	DNA	2L	20087005	FR	0.291	0	0	0	0	0	0.0485	0.1455	0	-0.1455	1	4	2.66667	0.177808	FALSE
ROXELEMENT	X-element	FBte0001160	non-LTR	RNA	2L	20106914	F	0.119	0.178	0.169	0.2	0.154	0.162	0.163667	0.1485	0.17125	0.02275	1	4	1.0045	0.372937	FALSE
BS	BS	FBte0000780	non-LTR	RNA	2L	20110115	F	1	1	1	1	1	1	1	1	1	0	1	4	NA	NA	NA
TC1-2	Tc1-2	FBte0000838	TIR	DNA	2L	20113864	R	0.543	0.553	0.545	0.522	0.528	0.551	0.540333	0.548	0.5365	-0.0115	1	4	1.14682	0.344531	FALSE
DMW1DOC	Doc	FBte0000341	non-LTR	RNA	2L	20115657	F	0.118	0	0	0	0	0	0.0196667	0.059	0	-0.059	1	4	2.66667	0.177808	FALSE
1360	1360	FBte0000559	TIR	DNA	2L	20118889	F	0.749	0.764	0.733	0.707	0.757	0.729	0.739833	0.7565	0.7315	-0.025	1	4	2.45683	0.192084	FALSE
JOCKEY2	jockey2	FBte0001092	non-LTR	RNA	2L	20119402	R	0.356	0.379	0.358	0.425	0.353	0.422	0.382167	0.3675	0.3895	0.022	1	4	0.519264	0.51102	FALSE
DM_ROO	roo	FBte0000100	LTR	RNA	2L	20141718	FR	0.305	0	0	0	0	0	0.0508333	0.1525	0	-0.1525	1	4	2.66667	0.177808	FALSE
DMRTMGD1	mdg1	FBte0000015	LTR	RNA	2L	20144081	FR	0.201	0	0	0	0	0	0.0335	0.1005	0	-0.1005	1	4	2.66667	0.177808	FALSE
INVADER3	invader3	FBte0000619	LTR	RNA	2L	20165890	F	1	0.945	1	0.972	0.985	0.99	0.982	0.9725	0.98675	0.01425	1	4	0.0524115	0.830148	FALSE
INVADER3	invader3	FBte0000619	LTR	RNA	2L	20175590	F	0.252	0.278	0.291	0.328	0.346	0.267	0.293667	0.265	0.308	0.043	1	4	2.41075	0.19546	FALSE
INVADER2	invader2	FBte0001084	LTR	RNA	2L	20202098	F	0.711	0.75	0.863	0.726	0.732	0.743	0.754167	0.7305	0.766	0.0355	1	4	0.492101	0.521659	FALSE
INVADER2	invader2	FBte0001084	LTR	RNA	2L	20202424	R	0.648	0.647	0.792	0.663	0.825	0.64	0.7025	0.6475	0.73	0.0825	1	4	1.41099	0.300605	FALSE
DMHFL1	hobo	FBte0000154	TIR	DNA	2L	20202735	F	0.487	0.484	0.607	0.567	0.564	0.504	0.5355	0.4855	0.5605	0.075	1	4	5.5037	0.0788595	FALSE
G2	G2	FBte0000800	non-LTR	RNA	2L	20206071	F	1	1	1	1	1	0.9	0.983333	1	0.975	-0.025	1	4	0.444444	0.54147	FALSE
1360	1360	FBte0000559	TIR	DNA	2L	20219437	F	0.994	0.962	0.985	0.972	0.922	0.988	0.9705	0.978	0.96675	-0.01125	1	4	0.241029	0.64918	FALSE
INE1	INE-1	FBte0000312	TIR	DNA	2L	20223845	F	0.417	0.591	0.573	0.481	0.271	0.643	0.496	0.504	0.492	-0.012	1	4	0.0102009	0.924411	FALSE
JUAN	Juan	FBte0000982	non-LTR	RNA	2L	20228867	FR	0	0	0	0	0.27	0.182	0.0753333	0	0.113	0.113	1	4	1.30347	0.317285	FALSE
G2	G2	FBte0000800	non-LTR	RNA	2L	20253319	FR	0	0.339	0.118	0.404	0.258	0.272	0.231833	0.1695	0.263	0.0935	1	4	1.02419	0.36877	FALSE
F	F-element	FBte0000005	non-LTR	RNA	2L	20255068	FR	0	0	0	0	0.121	0.115	0.0393333	0	0.059	0.059	1	4	1.33286	0.312574	FALSE
DMRTMGD1	mdg1	FBte0000015	LTR	RNA	2L	20259108	R	0.029	0	0	0	0	0	0.00483333	0.0145	0	-0.0145	1	4	2.66667	0.177808	FALSE
TABOR	Tabor	FBte0000974	LTR	RNA	2L	20265845	FR	0	0	0.11	0.402	0.275	0.311	0.183	0	0.2745	0.2745	1	4	24.0748	0.00800588	FALSE
DMIFACA	I-element	FBte0000133	non-LTR	RNA	2L	20287320	R	0	0	0	0.046	0	0	0.00766667	0	0.0115	0.0115	1	4	0.444444	0.54147	FALSE
DMHFL1	hobo	FBte0000154	TIR	DNA	2L	20287884	FR	0	0	0	0	0	0.145	0.0241667	0	0.03625	0.03625	1	4	0.444444	0.54147	FALSE
DMHFL1	hobo	FBte0000154	TIR	DNA	2L	20302324	FR	0	0.079	0	0	0	0	0.0131667	0.0395	0	-0.0395	1	4	2.66667	0.177808	FALSE
DMPOGOR11	pogo	FBte0000568	TIR	DNA	2L	20321039	FR	0	0.288	0	0	0	0	0.048	0.144	0	-0.144	1	4	2.66667	0.177808	FALSE
1360	1360	FBte0000559	TIR	DNA	2L	20352066	F	0	0.117	0	0	0	0	0.0195	0.0585	0	-0.0585	1	4	2.66667	0.177808	FALSE
DMHFL1	hobo	FBte0000154	TIR	DNA	2L	20354576	F	0.131	0	0	0	0	0	0.0218333	0.0655	0	-0.0655	1	4	2.66667	0.177808	FALSE
DMW1DOC	Doc	FBte0000341	non-LTR	RNA	2L	20367459	FR	0.047	0	0	0	0	0	0.00783333	0.0235	0	-0.0235	1	4	2.66667	0.177808	FALSE
PPI251	P-element	FBte0000037	TIR	DNA	2L	20382419	FR	0.287	0	0	0	0	0	0.0478333	0.1435	0	-0.1435	1	4	2.66667	0.177808	FALSE
DM_ROO	roo	FBte0000100	LTR	RNA	2L	20384637	R	0.299	0	0	0	0	0	0.0498333	0.1495	0	-0.1495	1	4	2.66667	0.177808	FALSE
DM_ROO	roo	FBte0000100	LTR	RNA	2L	20393592	FR	0	0	0	0	0.215	0.19	0.0675	0	0.10125	0.10125	1	4	1.33037	0.312969	FALSE
DMBLPP	flea	FBte0000660	LTR	RNA	2L	20407698	F	0	0	0	0	0.263	0.208	0.0785	0	0.11775	0.11775	1	4	1.32245	0.314229	FALSE
BLOOD	blood	FBte0000279	LTR	RNA	2L	20477657	FR	0	0.258	0	0	0	0	0.043	0.129	0	-0.129	1	4	2.66667	0.177808	FALSE
DMPOGOR11	pogo	FBte0000568	TIR	DNA	2L	20493973	FR	0	0	0	0	0.21	0.158	0.0613333	0	0.092	0.092	1	4	1.3181	0.314925	FALSE
DME278684	Rt1a	FBte0000457	non-LTR	RNA	2L	20525969	FR	0.113	0	0	0	0	0	0.0188333	0.0565	0	-0.0565	1	4	2.66667	0.177808	FALSE
DMRTMGD1	mdg1	FBte0000015	LTR	RNA	2L	20531038	R	0	0	0	0	0.348	0.248	0.0993333	0	0.149	0.149	1	4	1.30961	0.316292	FALSE
RT1B	Rt1b	FBte0000603	non-LTR	RNA	2L	20539677	F	0.227	0	0.286	0.055	0	0	0.0946667	0.1135	0.08525	-0.02825	1	4	0.0365131	0.857767	FALSE
412	412	FBte0000007	LTR	RNA	2L	20549171	R	0	0	0	0	0.258	0.178	0.0726667	0	0.109	0.109	1	4	1.30697	0.316718	FALSE
DM_ROO	roo	FBte0000100	LTR	RNA	2L	20564180	FR	0.112	0	0	0	0.001	0	0.0188333	0.056	0.00025	-0.05575	1	4	2.39439	0.196682	FALSE
412	412	FBte0000007	LTR	RNA	2L	20588432	FR	0.126	0	0	0	0	0	0.021	0.063	0	-0.063	1	4	2.66667	0.177808	FALSE
F	F-element	FBte0000005	non-LTR	RNA	2L	20607486	FR	0	0	0.064	0.317	0.177	0.21	0.128	0	0.192	0.192	1	4	17.217	0.0142679	FALSE
IVK	Ivk	FBte0000608	non-LTR	RNA	2L	20634093	FR	0.256	0	0.321	0.4	0.365	0.377	0.2865	0.128	0.36575	0.23775	1	4	5.44855	0.0798827	FALSE
RT1C	Rt1c	FBte0000666	non-LTR	RNA	2L	20636908	R	0.212	0.229	0.184	0.179	0.299	0.294	0.232833	0.2205	0.239	0.0185	1	4	0.105464	0.761643	FALSE
RT1C	Rt1c	FBte0000666	non-LTR	RNA	2L	20637615	F	0.139	0.066	0.058	0.059	0.162	0.104	0.098	0.1025	0.09575	-0.00675	1	4	0.0337539	0.863169	FALSE
Beagle	HMS-Beagle	FBte0000726	LTR	RNA	2L	20638939	FR	0.337	0	0	0	0	0	0.0561667	0.1685	0	-0.1685	1	4	2.66667	0.177808	FALSE
1360	1360	FBte0000559	TIR	DNA	2L	20648195	R	0	0	0.174	0.366	0.279	0.266	0.180833	0	0.27125	0.27125	1	4	65.175	0.00127886	FALSE
1360	1360	FBte0000559	TIR	DNA	2L	20648417	F	0	0	0.117	0.273	0.235	0.262	0.147833	0	0.22175	0.22175	1	4	48.6505	0.00222173	FALSE
DMPOGOR11	pogo	FBte0000568	TIR	DNA	2L	20682324	FR	0	0	0.266	0.074	0	0	0.0566667	0	0.085	0.085	1	4	1.09973	0.353506	FALSE
412	412	FBte0000007	LTR	RNA	2L	20701000	FR	0	0	0.092	0.339	0.178	0.237	0.141	0	0.2115	0.2115	1	4	22.5944	0.00894876	FALSE
DMBARI1	Bari1	FBte0000034	TIR	DNA	2L	20708057	FR	0	0	0.074	0.353	0.235	0.264	0.154333	0	0.2315	0.2315	1	4	18.2186	0.0129674	FALSE
PPI251	P-element	FBte0000037	TIR	DNA	2L	20716426	FR	0.291	0.001	0	0	0	0	0.0486667	0.146	0	-0.146	1	4	3.33041	0.142059	FALSE
DMHFL1	hobo	FBte0000154	TIR	DNA	2L	20735679	FR	0.152	0	0	0	0	0	0.0253333	0.076	0	-0.076	1	4	2.66667	0.177808	FALSE
DMCOPIA	copia	FBte0000023	LTR	RNA	2L	20762239	FR	0.093	0	0	0	0	0	0.0155	0.0465	0	-0.0465	1	4	2.66667	0.177808	FALSE
DMCOPIA	copia	FBte0000023	LTR	RNA	2L	20816353	FR	0	0	0	0	0.203	0.179	0.0636667	0	0.0955	0.0955	1	4	1.3303	0.312981	FALSE
OPUS	opus	FBte0000918	LTR	RNA	2L	20818995	R	0	0.418	0	0	0	0	0.0696667	0.209	0	-0.209	1	4	2.66667	0.177808	FALSE
F	F-element	FBte0000005	non-LTR	RNA	2L	20826275	FR	0	0	0	0	0.175	0.074	0.0415	0	0.06225	0.06225	1	4	1.21491	0.332221	FALSE
OPUS	opus	FBte0000918	LTR	RNA	2L	20829510	FR	0.094	0	0	0	0	0	0.0156667	0.047	0	-0.047	1	4	2.66667	0.177808	FALSE
G6_DM	G6	FBte0000958	non-LTR	RNA	2L	20842057	R	0	0.015	0.086	0.349	0.217	0.222	0.148167	0.0075	0.2185	0.211	1	4	14.3445	0.0193119	FALSE
DMPOGOR11	pogo	FBte0000568	TIR	DNA	2L	20852232	FR	0.297	0	0	0	0	0	0.0495	0.1485	0	-0.1485	1	4	2.66667	0.177808	FALSE
DMLINEJA	jockey	FBte0000088	non-LTR	RNA	2L	20891454	FR	0	0	0	0	0.289	0.201	0.0816667	0	0.1225	0.1225	1	4	1.30747	0.316636	FALSE
DMLINEJA	jockey	FBte0000088	non-LTR	RNA	2L	20896746	R	0	0	0	0	0.027	0.009	0.006	0	0.009	0.009	1	4	1.16437	0.341285	FALSE
DMCOPIA	copia	FBte0000023	LTR	RNA	2L	20911206	FR	0.063	0	0	0	0	0	0.0105	0.0315	0	-0.0315	1	4	2.66667	0.177808	FALSE
INE1	INE-1	FBte0000312	TIR	DNA	2L	20923120	F	0.158	0.11	0.177	0.191	0.218	0.198	0.175333	0.134	0.196	0.062	1	4	9.91939	0.0345304	FALSE
DME278684	Rt1a	FBte0000457	non-LTR	RNA	2L	20942528	FR	0	0	0.349	0.063	0.221	0.124	0.126167	0	0.18925	0.18925	1	4	12.499	0.0241133	FALSE
DM_ROO	roo	FBte0000100	LTR	RNA	2L	20986756	FR	0.068	0	0.001	0	0	0	0.0115	0.034	0.00025	-0.03375	1	4	2.30682	0.203426	FALSE
BLOOD	blood	FBte0000279	LTR	RNA	2L	20996714	FR	0	0	0.08	0.389	0.228	0.281	0.163	0	0.2445	0.2445	1	4	17.1732	0.0143292	FALSE
DMMDG3	mdg3	FBte0000010	LTR	RNA	2L	20998340	FR	0	0	0	0	0.308	0.233	0.0901667	0	0.13525	0.13525	1	4	1.31752	0.315019	FALSE
DM_ROO	roo	FBte0000100	LTR	RNA	2L	21005774	FR	0	0	0.06	0.334	0.2	0.246	0.14	0	0.21	0.21	1	4	15.5553	0.0169027	FALSE
DMW1DOC	Doc	FBte0000341	non-LTR	RNA	2L	21051207	FR	0	0	0	0	0.194	0.144	0.0563333	0	0.0845	0.0845	1	4	1.31685	0.315126	FALSE
PPI251	P-element	FBte0000037	TIR	DNA	2L	21052146	F	0	0.552	0	0	0	0	0.092	0.276	0	-0.276	1	4	2.66667	0.177808	FALSE
DM_ROO	roo	FBte0000100	LTR	RNA	2L	21064585	FR	0.06	0	0	0	0	0	0.01	0.03	0	-0.03	1	4	2.66667	0.177808	FALSE
F	F-element	FBte0000005	non-LTR	RNA	2L	21083957	FR	0	0	0.066	0.354	0.192	0.228	0.14	0	0.21	0.21	1	4	15.6143	0.0167969	FALSE
DMW1DOC	Doc	FBte0000341	non-LTR	RNA	2L	21089522	F	0.056	0	0	0	0	0	0.00933333	0.028	0	-0.028	1	4	2.66667	0.177808	FALSE
DMIS176	17.6	FBte0000109	LTR	RNA	2L	21091036	FR	0	0	0.096	0.009	0	0	0.0175	0	0.02625	0.02625	1	4	0.846123	0.409704	FALSE
DME9736	Idefix	FBte0000104	LTR	RNA	2L	21109895	R	0.08	0	0	0	0	0	0.0133333	0.04	0	-0.04	1	4	2.66667	0.177808	FALSE
DMTHB1	HB	FBte0000414	TIR	DNA	2L	21149331	F	0.371	0.458	0.434	0.47	0.532	0.45	0.4525	0.4145	0.4715	0.057	1	4	1.87633	0.24261	FALSE
DMTHB1	HB	FBte0000414	TIR	DNA	2L	21150683	R	0.106	0.118	0.064	0.123	0.176	0.148	0.1225	0.112	0.12775	0.01575	1	4	0.113442	0.753188	FALSE
1360	1360	FBte0000559	TIR	DNA	2L	21151008	F	0.397	0.485	0.379	0.411	0.521	0.542	0.455833	0.441	0.46325	0.02225	1	4	0.111677	0.75503	FALSE
1360	1360	FBte0000559	TIR	DNA	2L	21151516	R	0.4	0.416	0.485	0.418	0.455	0.454	0.438	0.408	0.453	0.045	1	4	4.56027	0.0995926	FALSE
DM_ROO	roo	FBte0000100	LTR	RNA	2L	21193727	FR	0.371	0	0	0	0	0	0.0618333	0.1855	0	-0.1855	1	4	2.66667	0.177808	FALSE
1360	1360	FBte0000559	TIR	DNA	2L	21199134	FR	0.084	0	0	0	0	0	0.014	0.042	0	-0.042	1	4	2.66667	0.177808	FALSE
INE1	INE-1	FBte0000312	TIR	DNA	2L	21205086	F	0.349	0.355	0.312	0.299	0.286	0.286	0.3145	0.352	0.29575	-0.05625	1	4	33.6322	0.00439651	FALSE
INE1	INE-1	FBte0000312	TIR	DNA	2L	21208431	F	0.642	0	0.713	0.237	0.808	0.411	0.4685	0.321	0.54225	0.22125	1	4	1.07817	0.35775	FALSE
DMBLPP	flea	FBte0000660	LTR	RNA	2L	21213047	FR	0	0	0	0	0.108	0.143	0.0418333	0	0.06275	0.06275	1	4	1.31917	0.314754	FALSE
INE1	INE-1	FBte0000312	TIR	DNA	2L	21236342	F	0.138	0.223	0.084	0.161	0.121	0.161	0.148	0.1805	0.13175	-0.04875	1	4	1.53135	0.283587	FALSE
DMTHB1	HB	FBte0000414	TIR	DNA	2L	21252670	F	0.875	0.833	0.857	1	1	0.932	0.916167	0.854	0.94725	0.09325	1	4	2.40371	0.195984	FALSE
DMTHB1	HB	FBte0000414	TIR	DNA	2L	21253309	R	0.176	0.223	0.326	0.165	0.289	0.236	0.235833	0.1995	0.254	0.0545	1	4	0.953604	0.384097	FALSE
INE1	INE-1	FBte0000312	TIR	DNA	2L	21259984	F	0.985	0.998	0.974	0.999	1	0.991	0.991167	0.9915	0.991	-0.0005	1	4	0.0389114	0.853242	FALSE
INE1	INE-1	FBte0000312	TIR	DNA	2L	21260304	R	0.024	0.032	0.081	0.076	0.113	0.086	0.0686667	0.028	0.089	0.061	1	4	35.9851	0.00388549	FALSE
INE1	INE-1	FBte0000312	TIR	DNA	2L	21265307	F	0.249	0.35	0.417	0.361	0.374	0.294	0.340833	0.2995	0.3615	0.062	1	4	1.61144	0.273121	FALSE
INE1	INE-1	FBte0000312	TIR	DNA	2L	21265771	R	0.439	0.473	0.315	0.695	0.713	0.567	0.533667	0.456	0.5725	0.1165	1	4	0.698795	0.450216	FALSE
BAGGINS	baggins	FBte0000906	non-LTR	RNA	2L	21268583	F	0.468	0.543	0.551	0.514	0.543	0.521	0.523333	0.5055	0.53225	0.02675	1	4	1.01958	0.369738	FALSE
DMCR1A	Cr1a	FBte0000140	non-LTR	RNA	2L	21272247	R	0.231	0.081	0.191	0.351	0.419	0.316	0.264833	0.156	0.31925	0.16325	1	4	3.85309	0.121147	FALSE
1360	1360	FBte0000559	TIR	DNA	2L	21276833	FR	0	0.519	0	0	0	0	0.0865	0.2595	0	-0.2595	1	4	2.66667	0.177808	FALSE
INE1	INE-1	FBte0000312	TIR	DNA	2L	21284869	F	0	0.6	0.75	1	0.872	0	0.537	0.3	0.6555	0.3555	1	4	0.798897	0.421942	FALSE
DMBLPP	flea	FBte0000660	LTR	RNA	2L	21300206	FR	0.33	0	0	0	0	0	0.055	0.165	0	-0.165	1	4	2.66667	0.177808	FALSE
INE1	INE-1	FBte0000312	TIR	DNA	2L	21300479	FR	0.032	0.03	0.016	0.026	0.015	0.021	0.0233333	0.031	0.0195	-0.0115	1	4	7.62206	0.0508075	FALSE
INVADER4	invader4	FBte0000292	LTR	RNA	2L	21325212	F	0	0.134	0	0	0.617	0.513	0.210667	0.067	0.2825	0.2155	1	4	0.37797	0.571942	FALSE
QUASIMODO	Quasimodo	FBte0000640	LTR	RNA	2L	21328298	FR	0	0	0	0	0.182	0.157	0.0565	0	0.08475	0.08475	1	4	1.32923	0.313151	FALSE
INE1	INE-1	FBte0000312	TIR	DNA	2L	21330326	F	0.559	0.579	0.551	0.543	0.752	0.651	0.605833	0.569	0.62425	0.05525	1	4	0.564892	0.4941	FALSE
DMHFL1	hobo	FBte0000154	TIR	DNA	2L	21334039	FR	0.627	0	0	0	0	0	0.1045	0.3135	0	-0.3135	1	4	2.66667	0.177808	FALSE
G5A	G5A	FBte0000174	non-LTR	RNA	2L	21336337	F	0.795	0.828	0.794	0.851	0.872	0.769	0.818167	0.8115	0.8215	0.01	1	4	0.0944306	0.773953	FALSE
G5A	G5A	FBte0000174	non-LTR	RNA	2L	21337602	R	0.461	0.427	0.24	0.448	0.358	0.4	0.389	0.444	0.3615	-0.0825	1	4	1.43963	0.296405	FALSE
BS	BS	FBte0000780	non-LTR	RNA	2L	21338421	R	0.636	0.651	0.66	0.584	0.419	0.471	0.570167	0.6435	0.5335	-0.11	1	4	1.80911	0.249813	FALSE
DMPOGOR11	pogo	FBte0000568	TIR	DNA	2L	21363326	F	0	0	0.042	0.249	0.142	0.133	0.0943333	0	0.1415	0.1415	1	4	14.6936	0.0185669	FALSE
INE1	INE-1	FBte0000312	TIR	DNA	2L	21383722	F	0.5	0.889	0.333	0.6	1	1	0.720333	0.6945	0.73325	0.03875	1	4	0.153224	0.715431	FALSE
INE1	INE-1	FBte0000312	TIR	DNA	2L	21384307	R	0.066	0.027	0.044	0.077	0.059	0.074	0.0578333	0.0465	0.0635	0.017	1	4	1.17641	0.339089	FALSE
ROVER	rover	FBte0000692	LTR	RNA	2L	21394073	R	0.052	0	0	0	0	0	0.00866667	0.026	0	-0.026	1	4	2.66667	0.177808	FALSE
1360	1360	FBte0000559	TIR	DNA	2L	21394662	F	0.416	0.484	0.507	0.519	0.433	0.468	0.471167	0.45	0.48175	0.03175	1	4	0.780675	0.426842	FALSE
1360	1360	FBte0000559	TIR	DNA	2L	21394990	R	1	1	1	0.984	0.977	0.988	0.9915	1	0.98725	-0.01275	1	4	3.72949	0.125644	FALSE
S2	S2	FBte0000709	TIR	DNA	2L	21396698	R	0.213	0.216	0.279	0.282	0.239	0.269	0.249667	0.2145	0.26725	0.05275	1	4	13.3552	0.0216855	FALSE
DOC3	Doc3-element	FBte0001140	non-LTR	RNA	2L	21400867	R	0	0	0.007	0.012	0.019	0.002	0.00666667	0	0.01	0.01	1	4	9.96898	0.0342705	FALSE
1360	1360	FBte0000559	TIR	DNA	2L	21401578	F	0.908	0.925	0.939	0.904	0.939	0.889	0.917333	0.9165	0.91775	0.00125	1	4	0.0146799	0.909406	FALSE
G5_DM	G5	FBte0001128	non-LTR	RNA	2L	21403633	R	0.691	0.769	0.757	0.622	0.763	0.647	0.708167	0.73	0.69725	-0.03275	1	4	0.286135	0.62106	FALSE
DME9736	Idefix	FBte0000104	LTR	RNA	2L	21406128	F	0.944	0.923	1	0.976	1	1	0.973833	0.9335	0.994	0.0605	1	4	13.7011	0.0208082	FALSE
DMIFACA	I-element	FBte0000133	non-LTR	RNA	2L	21416297	R	1	1	1	1	1	1	1	1	1	0	1	4	NA	NA	NA
DME010298	GATE	FBte0000359	LTR	RNA	2L	21544937	R	1	1	0.994	1	1	1	0.999	1	0.9985	-0.0015	1	4	0.444444	0.54147	FALSE
DME487856	Max-element	FBte0000304	LTR	RNA	2L	21550398	FR	1	1	1	1	0.5	1	0.916667	1	0.875	-0.125	1	4	0.444444	0.54147	FALSE
DM88	Dm88	FBte0000267	LTR	RNA	2L	21560478	F	0.528	0.465	0.55	0.487	0.472	0.583	0.514167	0.4965	0.523	0.0265	1	4	0.368159	0.576762	FALSE
DM88	Dm88	FBte0000267	LTR	RNA	2L	21570335	R	0.366	0.317	0.329	0.371	0.337	0.368	0.348	0.3415	0.35125	0.00975	1	4	0.20124	0.67695	FALSE
DMBLPP	flea	FBte0000660	LTR	RNA	2L	21571783	R	0	0.362	0	0	0	0	0.0603333	0.181	0	-0.181	1	4	2.66667	0.177808	FALSE
1360	1360	FBte0000559	TIR	DNA	2L	21573140	R	0.557	0.55	0.566	0.502	0.648	0.534	0.5595	0.5535	0.5625	0.009	1	4	0.0395409	0.852079	FALSE
DMTNFB	FB	FBte0000288	FB	DNA	2L	21575936	FR	0.058	0.058	0.063	0.038	0.052	0.053	0.0536667	0.058	0.0515	-0.0065	1	4	0.722643	0.443168	FALSE
SPRINGER	springer	FBte0000333	LTR	RNA	2L	21578162	FR	0.52	0.555	0.562	0.586	0.591	0.557	0.561833	0.5375	0.574	0.0365	1	4	4.7952	0.0937135	FALSE
INE1	INE-1	FBte0000312	TIR	DNA	2L	21580408	F	0.467	0.559	0.494	0.524	0.608	0.638	0.548333	0.513	0.566	0.053	1	4	0.829657	0.413897	FALSE
BS3	BS3	FBte0000420	non-LTR	RNA	2L	21591513	F	0.996	0.999	1	1	0.973	1	0.994667	0.9975	0.99325	-0.00425	1	4	0.00976579	0.926034	FALSE
BS3	BS3	FBte0000420	non-LTR	RNA	2L	21592703	R	0.418	0.46	0.628	0.483	0.476	0.482	0.491167	0.439	0.51725	0.07825	1	4	1.88223	0.241994	FALSE
RT1B	Rt1b	FBte0000603	non-LTR	RNA	2L	21595535	R	0.272	0.304	0.289	0.277	0.306	0.243	0.281833	0.288	0.27875	-0.00925	1	4	0.175939	0.696434	FALSE
F	F-element	FBte0000005	non-LTR	RNA	2L	21596653	FR	0.24	0	0	0	0	0	0.04	0.12	0	-0.12	1	4	2.66667	0.177808	FALSE
IVK	Ivk	FBte0000608	non-LTR	RNA	2L	21608302	F	0.421	0.399	0.432	0.444	0.505	0.45	0.441833	0.41	0.45775	0.04775	1	4	3.62765	0.129544	FALSE
IVK	Ivk	FBte0000608	non-LTR	RNA	2L	21611497	R	0.624	0.263	0.4	0.327	0.244	0.34	0.366333	0.4435	0.32775	-0.11575	1	4	0.863662	0.405321	FALSE
INE1	INE-1	FBte0000312	TIR	DNA	2L	21614414	R	0.029	0.012	0.008	0.027	0.035	0.019	0.0216667	0.0205	0.02225	0.00175	1	4	0.0171075	0.902251	FALSE
INE1	INE-1	FBte0000312	TIR	DNA	2L	21619665	R	0.025	0.043	0.018	0.019	0.027	0.065	0.0328333	0.034	0.03225	-0.00175	1	4	0.0467421	0.83941	FALSE
INE1	INE-1	FBte0000312	TIR	DNA	2L	21621537	R	0.007	0.014	0.024	0.022	0.005	0.022	0.0156667	0.0105	0.01825	0.00775	1	4	0.866894	0.404522	FALSE
INE1	INE-1	FBte0000312	TIR	DNA	2L	21625171	F	0.129	0.13	0.072	0.11	0.106	0.121	0.111333	0.1295	0.10225	-0.02725	1	4	2.59322	0.18261	FALSE
F	F-element	FBte0000005	non-LTR	RNA	2L	21635403	FR	0	0	0.347	0.067	0	0	0.069	0	0.1035	0.1035	1	4	0.994462	0.375093	FALSE
DMCR1A	Cr1a	FBte0000140	non-LTR	RNA	2L	21641836	F	0.423	0.389	0.386	0.523	0.452	0.529	0.450333	0.406	0.4725	0.0665	1	4	1.65243	0.268006	FALSE
DMCR1A	Cr1a	FBte0000140	non-LTR	RNA	2L	21642883	R	0.101	0.074	0.079	0.116	0.113	0.106	0.0981667	0.0875	0.1035	0.016	1	4	1.09755	0.353932	FALSE
INVADER4	invader4	FBte0000292	LTR	RNA	2L	21656605	R	0.993	1	0.203	0.794	1	1	0.831667	0.9965	0.74925	-0.24725	1	4	0.801606	0.421222	FALSE
DM_ROO	roo	FBte0000100	LTR	RNA	2L	21664715	FR	0	0	0	0	0.5	0.169	0.1115	0	0.16725	0.16725	1	4	1.13087	0.347527	FALSE
INE1	INE-1	FBte0000312	TIR	DNA	2L	21672039	FR	0.199	0.232	0.196	0.209	0.204	0.201	0.206833	0.2155	0.2025	-0.013	1	4	1.39865	0.302444	FALSE
DMTHB1	HB	FBte0000414	TIR	DNA	2L	21673526	F	0.655	0.61	0.618	0.645	0.665	0.653	0.641	0.6325	0.64525	0.01275	1	4	0.390639	0.56585	FALSE
DMTHB1	HB	FBte0000414	TIR	DNA	2L	21675460	F	1	1	1	0.885	0.929	1	0.969	1	0.9535	-0.0465	1	4	1.29364	0.318887	FALSE
DMTHB1	HB	FBte0000414	TIR	DNA	2L	21676569	R	0.18	0.16	0.211	0.211	0.177	0.174	0.1855	0.17	0.19325	0.02325	1	4	2.00081	0.230122	FALSE
DMPOGOR11	pogo	FBte0000568	TIR	DNA	2L	21683590	F	0	0	0.265	0.08	0	0	0.0575	0	0.08625	0.08625	1	4	1.12193	0.349226	FALSE
DM_ROO	roo	FBte0000100	LTR	RNA	2L	21685726	FR	0	0	0.12	0.518	0.324	0.401	0.227167	0	0.34075	0.34075	1	4	18.3645	0.0127929	FALSE
MARINER2	mariner2	FBte0001033	TIR	DNA	2L	21686671	F	1	0.977	1	1	1	1	0.996167	0.9885	1	0.0115	1	4	2.66667	0.177808	FALSE
DMTHB1	HB	FBte0000414	TIR	DNA	2L	21705366	F	0.468	0.325	0.173	0.261	0.298	0.28	0.300833	0.3965	0.253	-0.1435	1	4	5.3497	0.0817676	FALSE
DMTNFB	FB	FBte0000288	FB	DNA	2L	21707887	R	0.494	0.453	0.443	0.435	0.476	0.454	0.459167	0.4735	0.452	-0.0215	1	4	1.37651	0.305791	FALSE
INE1	INE-1	FBte0000312	TIR	DNA	2L	21708707	R	0.586	0.431	0.496	0.474	0.233	0.84	0.51	0.5085	0.51075	0.00225	1	4	0.00111456	0.974967	FALSE
INE1	INE-1	FBte0000312	TIR	DNA	2L	21710316	R	0.139	0.148	0.11	0.142	0.161	0.176	0.146	0.1435	0.14725	0.00375	1	4	0.0173519	0.90156	FALSE
OPUS	opus	FBte0000918	LTR	RNA	2L	21715794	F	0	0	0	0	0.438	0.309	0.1245	0	0.18675	0.18675	1	4	1.30618	0.316845	FALSE
1360	1360	FBte0000559	TIR	DNA	2L	21725537	F	0.44	0.436	0.389	0.494	0.524	0.473	0.459333	0.438	0.47	0.032	1	4	0.531776	0.506266	FALSE
1360	1360	FBte0000559	TIR	DNA	2L	21726035	R	0.72	0.724	0.829	0.725	0.809	0.75	0.7595	0.722	0.77825	0.05625	1	4	2.27729	0.205783	FALSE
INE1	INE-1	FBte0000312	TIR	DNA	2L	21729804	F	1	0.968	1	1	1	1	0.994667	0.984	1	0.016	1	4	2.66667	0.177808	FALSE
DMIS297	297	FBte0000675	LTR	RNA	2L	21734217	R	0.158	0.181	0.133	0.141	0.239	0.184	0.172667	0.1695	0.17425	0.00475	1	4	0.0067991	0.938245	FALSE
INE1	INE-1	FBte0000312	TIR	DNA	2L	21739838	R	0.157	0.047	0	0.043	0.031	0.079	0.0595	0.102	0.03825	-0.06375	1	4	1.8308	0.247452	FALSE
1360	1360	FBte0000559	TIR	DNA	2L	21746149	R	0.146	0.217	0.155	0.165	0.134	0.178	0.165833	0.1815	0.158	-0.0235	1	4	0.76731	0.430503	FALSE
DMCOPIA	copia	FBte0000023	LTR	RNA	2L	21753753	FR	0.051	0	0	0	0	0	0.0085	0.0255	0	-0.0255	1	4	2.66667	0.177808	FALSE
INE1	INE-1	FBte0000312	TIR	DNA	2L	21761992	F	0.104	0.101	0.22	0.054	0.155	0.067	0.116833	0.1025	0.124	0.0215	1	4	0.0566445	0.823575	FALSE
412	412	FBte0000007	LTR	RNA	2L	21762487	FR	0.093	0	0	0	0.002	0	0.0158333	0.0465	0.0005	-0.046	1	4	2.22602	0.209979	FALSE
INE1	INE-1	FBte0000312	TIR	DNA	2L	21769410	F	0.339	0.373	0.243	0.267	0.418	0.314	0.325667	0.356	0.3105	-0.0455	1	4	0.633124	0.470761	FALSE
INE1	INE-1	FBte0000312	TIR	DNA	2L	21780002	F	0.2	0.199	0.095	0.112	0.205	0.201	0.168667	0.1995	0.15325	-0.04625	1	4	1.1489	0.344143	FALSE
INE1	INE-1	FBte0000312	TIR	DNA	2L	21785724	FR	0.08	0.059	0.079	0.072	0.062	0.061	0.0688333	0.0695	0.0685	-0.001	1	4	0.00808158	0.93269	FALSE
F	F-element	FBte0000005	non-LTR	RNA	2L	21788240	R	0	0	0	0	0.455	0.326	0.130167	0	0.19525	0.19525	1	4	1.308	0.316551	FALSE
DMTHB1	HB	FBte0000414	TIR	DNA	2L	21795882	F	0.219	0.257	0.261	0.287	0.337	0.208	0.2615	0.238	0.27325	0.03525	1	4	0.682845	0.455048	FALSE
DMTHB1	HB	FBte0000414	TIR	DNA	2L	21796304	R	0.061	0.058	0.047	0.054	0.032	0.055	0.0511667	0.0595	0.047	-0.0125	1	4	2.13599	0.217682	FALSE
INE1	INE-1	FBte0000312	TIR	DNA	2L	21797985	R	0.38	0.219	0.234	0.248	0.261	0.215	0.2595	0.2995	0.2395	-0.06	1	4	1.28018	0.321103	FALSE
F	F-element	FBte0000005	non-LTR	RNA	2L	21807335	FR	0	0	0	0	0.202	0.161	0.0605	0	0.09075	0.09075	1	4	1.32361	0.314044	FALSE
INE1	INE-1	FBte0000312	TIR	DNA	2L	21814201	R	0.177	0.013	0.037	0.165	0.141	0.112	0.1075	0.095	0.11375	0.01875	1	4	0.240098	0.649796	FALSE
AF222049	Transpac	FBte0001377	LTR	RNA	2L	21820870	FR	0.087	0	0	0	0	0	0.0145	0.0435	0	-0.0435	1	4	2.66667	0.177808	FALSE
DMTHB1	HB	FBte0000414	TIR	DNA	2L	21826629	F	0.413	0.358	0.253	0.296	0.297	0.271	0.314667	0.3855	0.27925	-0.10625	1	4	20.7331	0.010391	FALSE
DMTHB1	HB	FBte0000414	TIR	DNA	2L	21827616	R	0.343	0.398	0.361	0.45	0.355	0.376	0.3805	0.3705	0.3855	0.015	1	4	0.164923	0.705451	FALSE
DME9736	Idefix	FBte0000104	LTR	RNA	2L	21874835	FR	0	0	0.423	0.135	0	0	0.093	0	0.1395	0.1395	1	4	1.12297	0.349028	FALSE
INE1	INE-1	FBte0000312	TIR	DNA	2L	21877709	F	0.718	0.709	0.322	0.209	0.64	0.603	0.5335	0.7135	0.4435	-0.27	1	4	2.9261	0.16233	FALSE
DMW1DOC	Doc	FBte0000341	non-LTR	RNA	2L	21882668	R	0.049	0	0	0	0	0	0.00816667	0.0245	0	-0.0245	1	4	2.66667	0.177808	FALSE
DMCOPIA	copia	FBte0000023	LTR	RNA	2L	21890429	FR	0.055	0	0	0	0	0	0.00916667	0.0275	0	-0.0275	1	4	2.66667	0.177808	FALSE
DMTHB1	HB	FBte0000414	TIR	DNA	2L	21911634	F	0.228	0.201	0.265	0.273	0.231	0.252	0.241667	0.2145	0.25525	0.04075	1	4	6.5522	0.0626562	FALSE
INE1	INE-1	FBte0000312	TIR	DNA	2L	21923696	R	0.025	0.015	0.021	0.016	0.018	0.027	0.0203333	0.02	0.0205	0.0005	1	4	0.0173868	0.901462	FALSE
INE1	INE-1	FBte0000312	TIR	DNA	2L	21925350	R	0.072	0.059	0.092	0.063	0.101	0.071	0.0763333	0.0655	0.08175	0.01625	1	4	1.38835	0.303994	FALSE
G4_DM	G4	FBte0000290	non-LTR	RNA	2L	21927491	F	0.678	0.717	0.716	0.678	0.709	0.693	0.6985	0.6975	0.699	0.0015	1	4	0.00665038	0.938922	FALSE
G4_DM	G4	FBte0000290	non-LTR	RNA	2L	21928638	R	0.245	0.245	0.298	0.286	0.272	0.227	0.262167	0.245	0.27075	0.02575	1	4	1.18544	0.337456	FALSE
INE1	INE-1	FBte0000312	TIR	DNA	2L	21936877	R	0.025	0.083	0.128	0.126	0.118	0.129	0.1015	0.054	0.12525	0.07125	1	4	10.8953	0.0299109	FALSE
INE1	INE-1	FBte0000312	TIR	DNA	2L	21940325	F	0.026	0.265	0.139	0.028	0.085	0.071	0.102333	0.1455	0.08075	-0.06475	1	4	0.294332	0.616271	FALSE
INE1	INE-1	FBte0000312	TIR	DNA	2L	21942168	F	0.38	0.414	0.36	0.286	0.531	0.465	0.406	0.397	0.4105	0.0135	1	4	0.0202826	0.893636	FALSE
INE1	INE-1	FBte0000312	TIR	DNA	2L	21942491	R	0.039	0.037	0.006	0.005	0.021	0.01	0.0196667	0.038	0.0105	-0.0275	1	4	14.8557	0.0182356	FALSE
DMBLPP	flea	FBte0000660	LTR	RNA	2L	21944068	F	0	0	0	0.249	0.046	0.112	0.0678333	0	0.10175	0.10175	1	4	2.68798	0.176451	FALSE
INE1	INE-1	FBte0000312	TIR	DNA	2L	21972163	F	0.623	0.731	0.755	0.707	0.775	0.713	0.717333	0.677	0.7375	0.0605	1	4	2.11504	0.219539	FALSE
DMRTMGD1	mdg1	FBte0000015	LTR	RNA	2L	21976027	FR	0	0.215	0	0	0	0	0.0358333	0.1075	0	-0.1075	1	4	2.66667	0.177808	FALSE
INE1	INE-1	FBte0000312	TIR	DNA	2L	21981189	F	0.418	0.415	0.418	0.417	0.458	0.452	0.429667	0.4165	0.43625	0.01975	1	4	1.45651	0.293975	FALSE
MARINER2	mariner2	FBte0001033	TIR	DNA	2L	22004690	F	0.972	0.938	0.883	0.835	0.888	0.864	0.896667	0.955	0.8675	-0.0875	1	4	19.5504	0.0114968	FALSE
MARINER2	mariner2	FBte0001033	TIR	DNA	2L	22005559	R	0.411	0.451	0.436	0.473	0.525	0.466	0.460333	0.431	0.475	0.044	1	4	2.11287	0.219733	FALSE
DMIS297	297	FBte0000675	LTR	RNA	2L	22008129	R	0	0.097	0	0	0	0	0.0161667	0.0485	0	-0.0485	1	4	2.66667	0.177808	FALSE
DMIS297	297	FBte0000675	LTR	RNA	2L	22008421	F	0	0.037	0	0	0	0	0.00616667	0.0185	0	-0.0185	1	4	2.66667	0.177808	FALSE
INE1	INE-1	FBte0000312	TIR	DNA	2L	22009830	R	0.013	0.027	0.024	0	0.021	0.018	0.0171667	0.02	0.01575	-0.00425	1	4	0.291767	0.617759	FALSE
INE1	INE-1	FBte0000312	TIR	DNA	2L	22018579	R	0.021	0.03	0.015	0.024	0.033	0.034	0.0261667	0.0255	0.0265	0.001	1	4	0.00621246	0.940962	FALSE
INE1	INE-1	FBte0000312	TIR	DNA	2L	22030512	F	0.298	0.305	0.349	0.352	0.383	0.342	0.338167	0.3015	0.3565	0.055	1	4	16.6306	0.0151224	FALSE
INE1	INE-1	FBte0000312	TIR	DNA	2L	22030839	R	0.038	0.072	0.038	0.05	0.067	0.043	0.0513333	0.055	0.0495	-0.0055	1	4	0.118318	0.748187	FALSE
DMIFACA	I-element	FBte0000133	non-LTR	RNA	2L	22042809	FR	0	0	0.069	0.257	0.157	0.217	0.116667	0	0.175	0.175	1	4	23.4625	0.00837692	FALSE
DMBLPP	flea	FBte0000660	LTR	RNA	2L	22044626	F	0	0.476	0	0	0	0	0.0793333	0.238	0	-0.238	1	4	2.66667	0.177808	FALSE
INE1	INE-1	FBte0000312	TIR	DNA	2L	22052579	R	0.107	0.03	0.044	0.034	0.02	0.032	0.0445	0.0685	0.0325	-0.036	1	4	1.932	0.236894	FALSE
DMRTMGD1	mdg1	FBte0000015	LTR	RNA	2L	22063296	F	0.429	0	0	0	0	0	0.0715	0.2145	0	-0.2145	1	4	2.66667	0.177808	FALSE
DMW1DOC	Doc	FBte0000341	non-LTR	RNA	2L	22063943	FR	0	0	0	0	0.089	0.042	0.0218333	0	0.03275	0.03275	1	4	1.24396	0.327194	FALSE
INE1	INE-1	FBte0000312	TIR	DNA	2L	22071154	R	0.945	0.857	1	0.857	1	1	0.943167	0.901	0.96425	0.06325	1	4	1.99069	0.231098	FALSE
INVADER2	invader2	FBte0001084	LTR	RNA	2L	22076895	F	1	0.989	1	1	1	0.988	0.996167	0.9945	0.997	0.0025	1	4	0.230752	0.656057	FALSE
INVADER2	invader2	FBte0001084	LTR	RNA	2L	22077244	R	0.175	0.269	0.286	0.22	0.27	0.195	0.235833	0.222	0.24275	0.02075	1	4	0.251664	0.64226	FALSE
TC3	Tc3	FBte0000044	TIR	DNA	2L	22077732	FR	0.322	0.375	0.348	0.362	0.334	0.322	0.343833	0.3485	0.3415	-0.007	1	4	0.108502	0.758383	FALSE
INE1	INE-1	FBte0000312	TIR	DNA	2L	22093112	F	0.002	0.007	0.005	0.007	0.003	0.007	0.00516667	0.0045	0.0055	0.001	1	4	0.326752	0.598166	FALSE
INE1	INE-1	FBte0000312	TIR	DNA	2L	22093440	R	0	0.006	0.006	0.006	0.015	0.002	0.00583333	0.003	0.00725	0.00425	1	4	1.5359	0.282975	FALSE
DMIS297	297	FBte0000675	LTR	RNA	2L	22111129	F	0.743	0.944	0.866	0.965	0.91	0.891	0.8865	0.8435	0.908	0.0645	1	4	0.607737	0.47919	FALSE
DMIS297	297	FBte0000675	LTR	RNA	2L	22112144	R	0.461	0.495	0.709	0.475	0.593	0.453	0.531	0.478	0.5575	0.0795	1	4	0.790032	0.424313	FALSE
1360	1360	FBte0000559	TIR	DNA	2L	22114907	R	0.255	0.379	0.351	0.297	0.348	0.278	0.318	0.317	0.3185	0.0015	1	4	0.00335388	0.956596	FALSE
DMTNFB	FB	FBte0000288	FB	DNA	2L	22119683	R	0.816	1	0.956	0.889	0.922	0.849	0.905333	0.908	0.904	-0.004	1	4	0.340433	0.590894	FALSE
DMTNFB	FB	FBte0000288	FB	DNA	2L	22119888	F	0.807	1	0.86	0.88	0.925	0.826	0.883	0.9035	0.87275	-0.03075	1	4	0.824785	0.415153	FALSE
INE1	INE-1	FBte0000312	TIR	DNA	2L	22127905	F	0.482	0.454	0.767	0.459	0.459	0.416	0.506167	0.468	0.52525	0.05725	1	4	0.227065	0.658571	FALSE
INE1	INE-1	FBte0000312	TIR	DNA	2L	22130965	R	0.021	0.026	0.024	0.021	0.034	0.031	0.0261667	0.0235	0.0275	0.004	1	4	0.675558	0.457289	FALSE
INE1	INE-1	FBte0000312	TIR	DNA	2L	22132875	R	0.053	0.02	0.063	0.026	0.033	0.069	0.044	0.0365	0.04775	0.01125	1	4	0.371466	0.575128	FALSE
DM33463	S-element	FBte0001005	TIR	DNA	2L	22133613	F	0.439	0.33	0.136	0.396	0.431	0.396	0.354667	0.3845	0.33975	-0.04475	1	4	0.193083	0.683059	FALSE
DM33463	S-element	FBte0001005	TIR	DNA	2L	22133957	R	0.23	0.271	0.202	0.214	0.243	0.289	0.2415	0.2505	0.237	-0.0135	1	4	0.197089	0.680039	FALSE
DMIS297	297	FBte0000675	LTR	RNA	2L	22138143	R	0	0	0	0	0.219	0.128	0.0578333	0	0.08675	0.08675	1	4	1.28164	0.32086	FALSE
DM33463	S-element	FBte0001005	TIR	DNA	2L	22149953	F	0.695	0.673	0.667	0.684	0.693	0.66	0.678667	0.684	0.676	-0.008	1	4	0.365408	0.578131	FALSE
DM33463	S-element	FBte0001005	TIR	DNA	2L	22150723	R	0.16	0.181	0.05	0.181	0.132	0.11	0.135667	0.1705	0.11825	-0.05225	1	4	1.46453	0.292832	FALSE
JUAN	Juan	FBte0000982	non-LTR	RNA	2L	22170102	FR	0.474	0.023	0	0	0	0	0.0828333	0.2485	0	-0.2485	1	4	6.01212	0.0702966	FALSE
DMCR1A	Cr1a	FBte0000140	non-LTR	RNA	2L	22171292	F	0.635	0.638	0.621	0.587	0.715	0.674	0.645	0.6365	0.64925	0.01275	1	4	0.100224	0.767395	FALSE
JOCKEY2	jockey2	FBte0001092	non-LTR	RNA	2L	22176913	F	0.998	1	1	1	1	1	0.999667	0.999	1	0.001	1	4	2.66667	0.177808	FALSE
DMPOGOR11	pogo	FBte0000568	TIR	DNA	2L	22177460	FR	0.575	0	0	0	0	0	0.0958333	0.2875	0	-0.2875	1	4	2.66667	0.177808	FALSE
JUAN	Juan	FBte0000982	non-LTR	RNA	2L	22180018	R	0	0.4	0	0	0	0	0.0666667	0.2	0	-0.2	1	4	2.66667	0.177808	FALSE
DMRER1DM	R1A1-element	FBte0000118	non-LTR	RNA	2L	22180629	F	0.805	0.863	0.853	0.828	0.87	0.834	0.842167	0.834	0.84625	0.01225	1	4	0.257926	0.638273	FALSE
DMRER1DM	R1A1-element	FBte0000118	non-LTR	RNA	2L	22181134	R	0.345	0.384	0.315	0.523	0.477	0.401	0.4075	0.3645	0.429	0.0645	1	4	0.841223	0.410944	FALSE
DME9736	Idefix	FBte0000104	LTR	RNA	2L	22182760	R	0.147	0.187	0.117	0.185	0.162	0.123	0.1535	0.167	0.14675	-0.02025	1	4	0.574597	0.490644	FALSE
ROVER	rover	FBte0000692	LTR	RNA	2L	22187579	F	0	0	0.117	0.408	0.322	0.337	0.197333	0	0.296	0.296	1	4	25.3706	0.00729785	FALSE
BS3	BS3	FBte0000420	non-LTR	RNA	2L	22187855	F	0.313	0.463	0.412	0.433	0.587	0.384	0.432	0.388	0.454	0.066	1	4	0.665858	0.460304	FALSE
INE1	INE-1	FBte0000312	TIR	DNA	2L	22197115	F	0.047	0.008	0.039	0.007	0	0	0.0168333	0.0275	0.0115	-0.016	1	4	1.06339	0.360711	FALSE
DMTNFB	FB	FBte0000288	FB	DNA	2L	22200034	F	0.986	0.963	0.907	0.937	0.919	0.948	0.943333	0.9745	0.92775	-0.04675	1	4	10.5813	0.03129	FALSE
DMCR1A	Cr1a	FBte0000140	non-LTR	RNA	2L	22200924	F	0.345	0.322	0.33	0.281	0.316	0.297	0.315167	0.3335	0.306	-0.0275	1	4	2.42463	0.194433	FALSE
DMCR1A	Cr1a	FBte0000140	non-LTR	RNA	2L	22207923	R	0.096	0.175	0.122	0.126	0.128	0.112	0.1265	0.1355	0.122	-0.0135	1	4	0.205631	0.673725	FALSE
DMCR1A	Cr1a	FBte0000140	non-LTR	RNA	2L	22209216	F	0.103	0.104	0.179	0.159	0.176	0.142	0.143833	0.1035	0.164	0.0605	1	4	25.889	0.00704068	FALSE
DMRTMGD1	mdg1	FBte0000015	LTR	RNA	2L	22210438	FR	0	0	0.252	0.052	0	0	0.0506667	0	0.076	0.076	1	4	1.02069	0.369505	FALSE
DIVER2	diver2	FBte0001178	LTR	RNA	2L	22216169	F	0.678	0.747	0.696	0.651	0.725	0.677	0.695667	0.7125	0.68725	-0.02525	1	4	0.655619	0.463527	FALSE
DIVER2	diver2	FBte0001178	LTR	RNA	2L	22216659	R	0.538	0.582	0.604	0.53	0.559	0.559	0.562	0.56	0.563	0.003	1	4	0.0129918	0.914744	FALSE
RT1C	Rt1c	FBte0000666	non-LTR	RNA	2L	22224590	R	0.763	0.872	1	1	0.908	0.879	0.903667	0.8175	0.94675	0.12925	1	4	3.23596	0.14643	FALSE
G5_DM	G5	FBte0001128	non-LTR	RNA	2L	22224802	F	0.876	0.894	1	0.993	0.951	0.924	0.939667	0.885	0.967	0.082	1	4	4.28999	0.107081	FALSE
G3	G3	FBte0001171	non-LTR	RNA	2L	22225951	F	0.636	0.558	0.539	0.328	0.543	0.588	0.532	0.597	0.4995	-0.0975	1	4	1.16104	0.341896	FALSE
INE1	INE-1	FBte0000312	TIR	DNA	2L	22242238	FR	0.206	0.206	0.188	0.196	0.189	0.194	0.1965	0.206	0.19175	-0.01425	1	4	23.599	0.00829201	FALSE
DMTNFB	FB	FBte0000288	FB	DNA	2L	22251008	F	0.503	0.474	0.507	0.489	0.525	0.466	0.494	0.4885	0.49675	0.00825	1	4	0.155738	0.713249	FALSE
DMTNFB	FB	FBte0000288	FB	DNA	2L	22252656	R	0.013	0.038	0	0.029	0.039	0.018	0.0228333	0.0255	0.0215	-0.004	1	4	0.16961	0.701572	FALSE
1360	1360	FBte0000559	TIR	DNA	2L	22255538	F	0.355	0.439	0.081	0.125	0.354	0.269	0.2705	0.397	0.20725	-0.18975	1	4	3.25956	0.145318	FALSE
1360	1360	FBte0000559	TIR	DNA	2L	22256078	R	0.876	1	1	1	1	0.852	0.954667	0.938	0.963	0.025	1	4	0.193549	0.682706	FALSE
G6_DM	G6	FBte0000958	non-LTR	RNA	2L	22258726	F	0.759	0.683	0	0	0.359	0.279	0.346667	0.721	0.1595	-0.5615	1	4	7.44572	0.0525142	FALSE
G6_DM	G6	FBte0000958	non-LTR	RNA	2L	22260845	R	0.62	0.688	0	0	0.411	0.346	0.344167	0.654	0.18925	-0.46475	1	4	4.49115	0.10143	FALSE
RT1B	Rt1b	FBte0000603	non-LTR	RNA	2L	22263006	F	1	1	1	1	1	1	1	1	1	0	1	4	NA	NA	NA
1360	1360	FBte0000559	TIR	DNA	2L	22263737	FR	1	1	1	1	0.923	0.958	0.980167	1	0.97025	-0.02975	1	4	1.27343	0.322223	FALSE
RT1B	Rt1b	FBte0000603	non-LTR	RNA	2L	22265580	R	0.069	0.208	0.237	0.083	0.035	0.073	0.1175	0.1385	0.107	-0.0315	1	4	0.201644	0.676652	FALSE
INVADER2	invader2	FBte0001084	LTR	RNA	2L	22269533	F	1	1	1	1	1	1	1	1	1	0	1	4	NA	NA	NA
INVADER2	invader2	FBte0001084	LTR	RNA	2L	22273162	R	0.802	0.678	0.843	0.845	0.822	0.829	0.803167	0.74	0.83475	0.09475	1	4	6.40312	0.0646345	FALSE
RT1B	Rt1b	FBte0000603	non-LTR	RNA	2L	22276743	R	0.329	0.361	0.31	0.347	0.405	0.394	0.357667	0.345	0.364	0.019	1	4	0.294462	0.616196	FALSE
1360	1360	FBte0000559	TIR	DNA	2L	22278384	F	0	0.012	0.014	0.071	0.014	0.033	0.024	0.006	0.033	0.027	1	4	3.44341	0.13709	FALSE
GYPSY4	gypsy4	FBte0000688	LTR	RNA	2L	22283341	F	0.426	0.412	0.423	0.419	0.418	0.37	0.411333	0.419	0.4075	-0.0115	1	4	0.355518	0.583109	FALSE
GYPSY4	gypsy4	FBte0000688	LTR	RNA	2L	22290212	R	1	1	1	1	0.954	1	0.992333	1	0.9885	-0.0115	1	4	0.444444	0.54147	FALSE
GYPSY12	gypsy12	FBte0001136	LTR	RNA	2L	22292766	R	0	0.056	0.062	0.132	0.066	0.122	0.073	0.028	0.0955	0.0675	1	4	4.78532	0.0939501	FALSE
DMRTMGD1	mdg1	FBte0000015	LTR	RNA	2L	22296079	R	0.007	0.043	0.011	0.042	0.012	0.015	0.0216667	0.025	0.02	-0.005	1	4	0.0388691	0.853321	FALSE
BAGGINS	baggins	FBte0000906	non-LTR	RNA	2L	22298573	F	0.827	0.876	0.891	0.824	0.882	0.789	0.848167	0.8515	0.8465	-0.005	1	4	0.00809408	0.932638	FALSE
BAGGINS	baggins	FBte0000906	non-LTR	RNA	2L	22299031	R	0.665	0.608	0.555	0.608	0.592	0.614	0.607	0.6365	0.59225	-0.04425	1	4	2.82562	0.168066	FALSE
G5_DM	G5	FBte0001128	non-LTR	RNA	2L	22304755	R	0.593	0.781	0.738	0.8	0.742	0.685	0.723167	0.687	0.74125	0.05425	1	4	0.582264	0.487947	FALSE
INVADER2	invader2	FBte0001084	LTR	RNA	2L	22306169	F	0.058	0	0	0	0	0	0.00966667	0.029	0	-0.029	1	4	2.66667	0.177808	FALSE
DMIS297	297	FBte0000675	LTR	RNA	2L	22307452	F	0.264	0.213	0.156	0.153	0.099	0.147	0.172	0.2385	0.13875	-0.09975	1	4	13.2616	0.0219328	FALSE
DM33463	S-element	FBte0001005	TIR	DNA	2L	22313389	R	0.044	0	0	0	0	0	0.00733333	0.022	0	-0.022	1	4	2.66667	0.177808	FALSE
FROGGER	frogger	FBte0000314	LTR	RNA	2L	22315710	F	0.738	0.772	0.804	0.8	0.787	0.802	0.783833	0.755	0.79825	0.04325	1	4	13.584	0.0210992	FALSE
FROGGER	frogger	FBte0000314	LTR	RNA	2L	22318266	R	0.97	1	1	0.993	0.894	0.906	0.9605	0.985	0.94825	-0.03675	1	4	0.492603	0.521458	FALSE
INE1	INE-1	FBte0000312	TIR	DNA	2L	22318455	F	0.957	0.714	0.938	0.9	0.519	0.409	0.7395	0.8355	0.6915	-0.144	1	4	0.418628	0.552879	FALSE
INE1	INE-1	FBte0000312	TIR	DNA	2L	22318928	R	0.161	0.134	0.093	0.12	0.136	0.166	0.135	0.1475	0.12875	-0.01875	1	4	0.619247	0.475333	FALSE
DMIFACA	I-element	FBte0000133	non-LTR	RNA	2L	22321913	R	0.821	1	0.833	0.905	1	0.908	0.911167	0.9105	0.9115	0.001	1	4	0.0489229	0.83578	FALSE
DMCR1A	Cr1a	FBte0000140	non-LTR	RNA	2L	22324020	F	0.693	0.623	0.677	0.662	0.674	0.701	0.671667	0.658	0.6785	0.0205	1	4	0.668887	0.459358	FALSE
DMCR1A	Cr1a	FBte0000140	non-LTR	RNA	2L	22327233	R	0.064	0.045	0.049	0.034	0.061	0.052	0.0508333	0.0545	0.049	-0.0055	1	4	0.282039	0.623487	FALSE
INVADER	invader1	FBte0000357	LTR	RNA	2L	22328279	F	0.867	0.917	0.899	0.92	0.965	0.922	0.915	0.892	0.9265	0.0345	1	4	1.56444	0.279184	FALSE
INVADER	invader1	FBte0000357	LTR	RNA	2L	22328588	R	0.18	0.217	0.197	0.152	0.211	0.245	0.200333	0.1985	0.20125	0.00275	1	4	0.00406307	0.952234	FALSE
1360	1360	FBte0000559	TIR	DNA	2L	22339733	R	0.318	0.277	0.325	0.31	0.394	0.384	0.334667	0.2975	0.35325	0.05575	1	4	2.76036	0.171963	FALSE
Beagle2	HMS-Beagle2	FBte0001399	LTR	RNA	2L	22340481	R	0.327	0	0	0	0	0	0.0545	0.1635	0	-0.1635	1	4	2.66667	0.177808	FALSE
DMCR1A	Cr1a	FBte0000140	non-LTR	RNA	2L	22346227	F	1	1	1	1	1	1	1	1	1	0	1	4	NA	NA	NA
ROXELEMENT	X-element	FBte0001160	non-LTR	RNA	2L	22348341	R	0.106	0.115	0.079	0.147	0.136	0.095	0.113	0.1105	0.11425	0.00375	1	4	0.00830235	0.93178	FALSE
1360	1360	FBte0000559	TIR	DNA	2L	22348990	F	0.63	0.669	0.605	0.617	0.664	0.621	0.634333	0.6495	0.62675	-0.02275	1	4	0.998646	0.374192	FALSE
1360	1360	FBte0000559	TIR	DNA	2L	22350155	R	0.438	0.498	0.459	0.508	0.451	0.436	0.465	0.468	0.4635	-0.0045	1	4	0.022761	0.887383	FALSE
DME9736	Idefix	FBte0000104	LTR	RNA	2L	22356536	R	0.01	0.139	0	0	0	0	0.0248333	0.0745	0	-0.0745	1	4	7.80393	0.0491337	FALSE
DMCR1A	Cr1a	FBte0000140	non-LTR	RNA	2L	22357692	F	0.216	0.183	0.16	0.277	0.236	0.266	0.223	0.1995	0.23475	0.03525	1	4	0.671196	0.45864	FALSE
1360	1360	FBte0000559	TIR	DNA	2L	22361463	R	0.071	0.047	0.049	0.112	0.158	0.155	0.0986667	0.059	0.1185	0.0595	1	4	2.25822	0.207328	FALSE
DMCR1A	Cr1a	FBte0000140	non-LTR	RNA	2L	22362378	F	0.046	0.015	0.03	0.026	0	0.027	0.024	0.0305	0.02075	-0.00975	1	4	0.410687	0.556493	FALSE
DM33463	S-element	FBte0001005	TIR	DNA	2L	22369424	R	0.699	0	0	0	0	0	0.1165	0.3495	0	-0.3495	1	4	2.66667	0.177808	FALSE
RT1B	Rt1b	FBte0000603	non-LTR	RNA	2L	22374031	R	0.977	0.993	1	0.994	0.988	0.981	0.988833	0.985	0.99075	0.00575	1	4	0.548741	0.49996	FALSE
Beagle	HMS-Beagle	FBte0000726	LTR	RNA	2L	22376648	R	1	0.933	1	1	1	1	0.988833	0.9665	1	0.0335	1	4	2.66667	0.177808	FALSE
BAGGINS	baggins	FBte0000906	non-LTR	RNA	2L	22391251	R	0.424	0.428	0.384	0.427	0.436	0.394	0.4155	0.426	0.41025	-0.01575	1	4	0.697868	0.450494	FALSE
Beagle2	HMS-Beagle2	FBte0001399	LTR	RNA	2L	22392495	F	1	1	1	1	1	1	1	1	1	0	1	4	NA	NA	NA
RT1B	Rt1b	FBte0000603	non-LTR	RNA	2L	22393469	F	0.533	0.613	0.649	0.692	0.686	0.619	0.632	0.573	0.6615	0.0885	1	4	6.20623	0.0673957	FALSE
GYPSY8	gypsy8	FBte0000168	LTR	RNA	2L	22395610	FR	0.846	0.871	0.883	0.889	0.853	0.873	0.869167	0.8585	0.8745	0.016	1	4	1.29541	0.318597	FALSE
GYPSY8	gypsy8	FBte0000168	LTR	RNA	2L	22404822	R	0.135	0.149	0.078	0.116	0.302	0.183	0.1605	0.142	0.16975	0.02775	1	4	0.0786394	0.793056	FALSE
GYPSY8	gypsy8	FBte0000168	LTR	RNA	2L	22405184	F	0.301	0.346	0.222	0.344	0.413	0.336	0.327	0.3235	0.32875	0.00525	1	4	0.00296617	0.959178	FALSE
1360	1360	FBte0000559	TIR	DNA	2L	22406288	R	1	1	1	1	1	1	1	1	1	0	1	4	NA	NA	NA
Beagle2	HMS-Beagle2	FBte0001399	LTR	RNA	2L	22409029	R	0	0.415	0.143	0.621	0.475	0.601	0.375833	0.2075	0.46	0.2525	1	4	1.89342	0.240832	FALSE
Beagle2	HMS-Beagle2	FBte0001399	LTR	RNA	2L	22487241	F	1	1	1	1	1	1	1	1	1	0	1	4	NA	NA	NA
Beagle	HMS-Beagle	FBte0000726	LTR	RNA	2L	22506973	R	0.284	0.242	0.162	0.165	0.331	0.305	0.248167	0.263	0.24075	-0.02225	1	4	0.142192	0.725264	FALSE
TRANSIB4	transib4	FBte0001174	TIR	DNA	2L	22542009	F	0.449	0.525	0.652	0.555	0.614	0.515	0.551667	0.487	0.584	0.097	1	4	3.54919	0.132678	FALSE
TRANSIB4	transib4	FBte0001174	TIR	DNA	2L	22543664	R	0.424	0.46	0.455	0.474	0.504	0.369	0.447667	0.442	0.4505	0.0085	1	4	0.0331542	0.864373	FALSE
1360	1360	FBte0000559	TIR	DNA	2L	22549009	F	0	0.78	0	0	0.409	0.378	0.261167	0.39	0.19675	-0.19325	1	4	0.208595	0.671572	FALSE
1360	1360	FBte0000559	TIR	DNA	2L	22550243	R	0	0.544	0	0	0.292	0.238	0.179	0.272	0.1325	-0.1395	1	4	0.174862	0.6973	FALSE
1360	1360	FBte0000559	TIR	DNA	2L	22551959	F	0.827	0.827	0.742	0.722	0.856	0.823	0.7995	0.827	0.78575	-0.04125	1	4	0.679932	0.455942	FALSE
DMPOGOR11	pogo	FBte0000568	TIR	DNA	2L	22553411	R	0	0	0.009	0.003	0.022	0.013	0.00783333	0	0.01175	0.01175	1	4	12.3085	0.0247087	FALSE
DOC2	Doc2-element	FBte0000103	non-LTR	RNA	2L	22553951	F	0.412	0.362	0.37	0.445	0.436	0.353	0.396333	0.387	0.401	0.014	1	4	0.132723	0.734067	FALSE
DOC2	Doc2-element	FBte0000103	non-LTR	RNA	2L	22557767	R	0.288	0.303	0.454	0.344	0.325	0.289	0.333833	0.2955	0.353	0.0575	1	4	1.18259	0.337969	FALSE
DMCR1A	Cr1a	FBte0000140	non-LTR	RNA	2L	22559659	FR	0.441	0.427	0.573	0.548	0.417	0.439	0.474167	0.434	0.49425	0.06025	1	4	1.06108	0.361178	FALSE
RT1C	Rt1c	FBte0000666	non-LTR	RNA	2L	22562083	R	0.778	1	0.539	0.535	0.869	0.768	0.748167	0.889	0.67775	-0.21125	1	4	2.83825	0.167328	FALSE
1360	1360	FBte0000559	TIR	DNA	2L	22565711	R	0.388	0.522	0.473	0.465	0.499	0.427	0.462333	0.455	0.466	0.011	1	4	0.0587952	0.820336	FALSE
DOC5	Porto1	FBte0000791	non-LTR	RNA	2L	22566866	F	1	1	1	1	1	1	1	1	1	0	1	4	NA	NA	NA
INE1	INE-1	FBte0000312	TIR	DNA	2L	22569710	R	0.165	0.162	0.1	0.138	0.123	0.147	0.139167	0.1635	0.127	-0.0365	1	4	4.9926	0.0891731	FALSE
MARINER2	mariner2	FBte0001033	TIR	DNA	2L	22570235	FR	0.878	0.885	0.898	0.872	0.867	0.844	0.874	0.8815	0.87025	-0.01125	1	4	0.412981	0.555443	FALSE
RT1C	Rt1c	FBte0000666	non-LTR	RNA	2L	22591915	R	0.49	0.512	0.543	0.499	0.538	0.517	0.5165	0.501	0.52425	0.02325	1	4	1.95746	0.234352	FALSE
BAGGINS	baggins	FBte0000906	non-LTR	RNA	2L	22592989	R	0	0.37	0.501	0.258	0.272	0.289	0.281667	0.185	0.33	0.145	1	4	1.65296	0.267939	FALSE
BAGGINS	baggins	FBte0000906	non-LTR	RNA	2L	22600215	R	0.523	0.518	0.554	0.555	0.518	0.525	0.532167	0.5205	0.538	0.0175	1	4	1.4498	0.294937	FALSE
DM_ROO	roo	FBte0000100	LTR	RNA	2L	22600588	FR	0.058	0	0	0	0	0	0.00966667	0.029	0	-0.029	1	4	2.66667	0.177808	FALSE
DOC4	Doc4-element	FBte0001039	non-LTR	RNA	2L	22629484	R	0.621	0.008	0.112	0.702	0.391	0.455	0.3815	0.3145	0.415	0.1005	1	4	0.345865	0.588064	FALSE
1360	1360	FBte0000559	TIR	DNA	2L	22629881	F	0.894	0.694	0.718	0.909	0.872	0.83	0.8195	0.794	0.83225	0.03825	1	4	0.156868	0.712275	FALSE
1360	1360	FBte0000559	TIR	DNA	2L	22631064	R	0.445	0.465	0.48	0.441	0.491	0.521	0.473833	0.455	0.48325	0.02825	1	4	1.22107	0.331144	FALSE
INE1	INE-1	FBte0000312	TIR	DNA	2L	22631531	F	0.329	0.385	0.355	0.355	0.393	0.352	0.3615	0.357	0.36375	0.00675	1	4	0.0942251	0.774189	FALSE
INVADER4	invader4	FBte0000292	LTR	RNA	2L	22637214	F	0.891	0.858	0.846	0.889	0.845	0.875	0.867333	0.8745	0.86375	-0.01075	1	4	0.307675	0.608663	FALSE
DMIS297	297	FBte0000675	LTR	RNA	2L	22645889	F	0.294	0.376	0.357	0.411	0.297	0.312	0.341167	0.335	0.34425	0.00925	1	4	0.0406746	0.850009	FALSE
DMIS297	297	FBte0000675	LTR	RNA	2L	22660274	R	0.504	0.45	0.452	0.411	0.519	0.468	0.467333	0.477	0.4625	-0.0145	1	4	0.151613	0.71684	FALSE
RT1C	Rt1c	FBte0000666	non-LTR	RNA	2L	22663308	R	0.565	0.688	0.663	0.634	0.747	0.668	0.660833	0.6265	0.678	0.0515	1	4	0.939735	0.38724	FALSE
DMCR1A	Cr1a	FBte0000140	non-LTR	RNA	2L	22663394	F	0.533	0.621	0.54	0.591	0.614	0.628	0.587833	0.577	0.59325	0.01625	1	4	0.16659	0.704063	FALSE
DMCR1A	Cr1a	FBte0000140	non-LTR	RNA	2L	22687024	F	0.802	0.792	0.802	0.798	0.829	0.785	0.801333	0.797	0.8035	0.0065	1	4	0.217791	0.665013	FALSE
TRANSIB3	transib3	FBte0000725	TIR	DNA	2L	22687953	R	0.422	0.361	0.413	0.354	0.353	0.365	0.378	0.3915	0.37125	-0.02025	1	4	0.511152	0.514151	FALSE
AF222049	Transpac	FBte0001377	LTR	RNA	2L	22699485	R	0.486	0	0	0	0	0	0.081	0.243	0	-0.243	1	4	2.66667	0.177808	FALSE
INVADER5	invader5	FBte0000188	LTR	RNA	2L	22700627	R	0.561	0.546	0.533	0.556	0.584	0.544	0.554	0.5535	0.55425	0.00075	1	4	0.0021111	0.965555	FALSE
DMCR1A	Cr1a	FBte0000140	non-LTR	RNA	2L	22707444	F	0.592	0.634	0.681	0.857	0.834	0.727	0.720833	0.613	0.77475	0.16175	1	4	5.51118	0.0787223	FALSE
BAGGINS	baggins	FBte0000906	non-LTR	RNA	2L	22708916	F	0.703	0.727	0.792	0.715	0.746	0.768	0.741833	0.715	0.75525	0.04025	1	4	2.41992	0.194781	FALSE
INE1	INE-1	FBte0000312	TIR	DNA	2L	22716699	F	0.082	0.18	0.087	0.258	0.305	0.185	0.182833	0.131	0.20875	0.07775	1	4	0.945463	0.385937	FALSE
1360	1360	FBte0000559	TIR	DNA	2L	22720502	F	0.05	0.026	0.034	0.028	0.036	0.059	0.0388333	0.038	0.03925	0.00125	1	4	0.0137856	0.912193	FALSE
GYPSY2	gypsy2	FBte0001040	LTR	RNA	2L	22720877	F	0.176	0.169	0.186	0.112	0.126	0.06	0.138167	0.1725	0.121	-0.0515	1	4	1.66102	0.266952	FALSE
R1-2	R1-2	FBte0000720	non-LTR	RNA	2L	22729344	R	0.495	0.579	0.523	0.544	0.618	0.507	0.544333	0.537	0.548	0.011	1	4	0.0604285	0.817918	FALSE
DMCR1A	Cr1a	FBte0000140	non-LTR	RNA	2L	22729873	F	0.984	0.973	0.98	0.964	0.973	0.977	0.975167	0.9785	0.9735	-0.005	1	4	0.706877	0.447804	FALSE
DMCR1A	Cr1a	FBte0000140	non-LTR	RNA	2L	22732658	F	0.924	0.941	0.933	0.906	0.944	0.919	0.927833	0.9325	0.9255	-0.007	1	4	0.248467	0.64432	FALSE
DMCR1A	Cr1a	FBte0000140	non-LTR	RNA	2L	22733101	R	1	1	1	1	1	1	1	1	1	0	1	4	NA	NA	NA
DMCR1A	Cr1a	FBte0000140	non-LTR	RNA	2L	22736551	R	0.076	0.058	0.075	0.048	0.049	0.061	0.0611667	0.067	0.05825	-0.00875	1	4	0.661459	0.461683	FALSE
DIVER2	diver2	FBte0001178	LTR	RNA	2L	22739038	F	1	1	1	1	0.989	1	0.998167	1	0.99725	-0.00275	1	4	0.444444	0.54147	FALSE
DIVER2	diver2	FBte0001178	LTR	RNA	2L	22743311	R	0.507	0.533	0.524	0.477	0.559	0.505	0.5175	0.52	0.51625	-0.00375	1	4	0.0189705	0.897106	FALSE
INE1	INE-1	FBte0000312	TIR	DNA	2L	22746250	R	0.032	0.039	0.04	0.044	0.029	0.038	0.037	0.0355	0.03775	0.00225	1	4	0.162678	0.707332	FALSE
TC3	Tc3	FBte0000044	TIR	DNA	2L	22749069	F	0.589	0.628	0.589	0.591	0.673	0.581	0.6085	0.6085	0.6085	0	1	4	6.59448e-05	0.99391	FALSE
TC3	Tc3	FBte0000044	TIR	DNA	2L	22750493	R	0.393	0.412	0.385	0.381	0.477	0.413	0.410167	0.4025	0.414	0.0115	1	4	0.113037	0.753609	FALSE
INE1	INE-1	FBte0000312	TIR	DNA	2L	22752766	F	0.937	0.92	0.879	0.87	0.913	0.959	0.913	0.9285	0.90525	-0.02325	1	4	0.411403	0.556165	FALSE
INE1	INE-1	FBte0000312	TIR	DNA	2L	22753078	R	0.054	0.069	0.101	0.09	0.058	0.092	0.0773333	0.0615	0.08525	0.02375	1	4	2.51226	0.188143	FALSE
DMCR1A	Cr1a	FBte0000140	non-LTR	RNA	2L	22762613	F	1	1	1	1	1	0.889	0.9815	1	0.97225	-0.02775	1	4	0.444444	0.54147	FALSE
DMCR1A	Cr1a	FBte0000140	non-LTR	RNA	2L	22764187	FR	0.875	1	0.964	0.962	1	1	0.966833	0.9375	0.9815	0.044	1	4	0.365425	0.578122	FALSE
DMCR1A	Cr1a	FBte0000140	non-LTR	RNA	2L	22774287	R	0.012	0.011	0.039	0.036	0.016	0.018	0.022	0.0115	0.02725	0.01575	1	4	3.90329	0.119391	FALSE
DMPOGOR11	pogo	FBte0000568	TIR	DNA	2L	22775662	R	0	0	0.742	0.355	0	0	0.182833	0	0.27425	0.27425	1	4	1.19719	0.335353	FALSE
BAGGINS	baggins	FBte0000906	non-LTR	RNA	2L	22775882	F	0.698	0.852	0.786	0.841	0.856	0.823	0.809333	0.775	0.8265	0.0515	1	4	0.859493	0.406355	FALSE
BAGGINS	baggins	FBte0000906	non-LTR	RNA	2L	22776365	R	0.124	0	0.347	0.109	0	0	0.0966667	0.062	0.114	0.052	1	4	0.059428	0.819395	FALSE
Beagle2	HMS-Beagle2	FBte0001399	LTR	RNA	2L	22781000	FR	0.463	0	0	0	0	0	0.0771667	0.2315	0	-0.2315	1	4	2.66667	0.177808	FALSE
DM_ROO	roo	FBte0000100	LTR	RNA	2L	22919019	F	1	1	1	1	1	1	1	1	1	0	1	4	NA	NA	NA
DM33463	S-element	FBte0001005	TIR	DNA	2L	22924752	F	0.033	0.039	0.035	0.039	0.031	0.033	0.035	0.036	0.0345	-0.0015	1	4	0.227285	0.658421	FALSE
1360	1360	FBte0000559	TIR	DNA	2L	22926166	F	0.998	0.969	0.991	0.977	0.999	0.999	0.988833	0.9835	0.9915	0.008	1	4	0.312571	0.605927	FALSE
INE1	INE-1	FBte0000312	TIR	DNA	2L	22927356	FR	0.034	0.06	0.047	0.036	0.069	0.065	0.0518333	0.047	0.05425	0.00725	1	4	0.268854	0.631465	FALSE
1360	1360	FBte0000559	TIR	DNA	2L	22929869	R	0.195	0.231	0.229	0.245	0.24	0.193	0.222167	0.213	0.22675	0.01375	1	4	0.428639	0.548394	FALSE
DMCR1A	Cr1a	FBte0000140	non-LTR	RNA	2L	22930961	F	1	0.963	0.963	1	0.992	1	0.986333	0.9815	0.98875	0.00725	1	4	0.0816018	0.789321	FALSE
DME487856	Max-element	FBte0000304	LTR	RNA	2L	22938719	R	0.181	0.136	0.171	0.179	0.162	0.13	0.159833	0.1585	0.1605	0.002	1	4	0.0103978	0.923688	FALSE
BLOOD	blood	FBte0000279	LTR	RNA	2L	22943956	R	0.983	0.98	1	1	0.988	1	0.991833	0.9815	0.997	0.0155	1	4	6.94991	0.0578056	FALSE
BAGGINS	baggins	FBte0000906	non-LTR	RNA	2L	22960267	F	0.973	1	0.977	0.983	0.989	0.977	0.983167	0.9865	0.9815	-0.005	1	4	0.973233	0.379725	FALSE
1360	1360	FBte0000559	TIR	DNA	2L	22967053	F	0.691	0.698	0.679	0.684	0.726	0.662	0.69	0.6945	0.68775	-0.00675	1	4	0.0994113	0.768301	FALSE
1360	1360	FBte0000559	TIR	DNA	2L	22968225	R	0.412	0.422	0.487	0.466	0.497	0.454	0.456333	0.417	0.476	0.059	1	4	15.6541	0.0167263	FALSE
DMMDG3	mdg3	FBte0000010	LTR	RNA	2L	22969322	R	1	1	1	1	1	1	1	1	1	0	1	4	NA	NA	NA
IVK	Ivk	FBte0000608	non-LTR	RNA	2L	22980638	F	1	1	0.99	1	0.99	1	0.996667	1	0.995	-0.005	1	4	1.33333	0.3125	FALSE
IVK	Ivk	FBte0000608	non-LTR	RNA	2L	22981107	R	0.416	0.456	0.438	0.377	0.415	0.402	0.417333	0.436	0.408	-0.028	1	4	1.51836	0.285346	FALSE
DMTHB1	HB	FBte0000414	TIR	DNA	2L	22987002	F	0.623	0.818	0.888	0.693	0.788	0.762	0.762	0.7205	0.78275	0.06225	1	4	0.491461	0.521915	FALSE
1360	1360	FBte0000559	TIR	DNA	2L	22993730	F	0.701	0.843	0.818	0.863	0.847	0.856	0.821333	0.772	0.846	0.074	1	4	2.58002	0.183495	FALSE
1360	1360	FBte0000559	TIR	DNA	2L	22994253	R	1	1	1	1	1	1	1	1	1	0	1	4	NA	NA	NA
DMW1DOC	Doc	FBte0000341	non-LTR	RNA	2L	22995102	R	0.972	1	0.963	0.989	1	1	0.987333	0.986	0.988	0.002	1	4	0.0116882	0.919113	FALSE
DMCR1A	Cr1a	FBte0000140	non-LTR	RNA	2L	22998900	F	0.787	0.774	0.828	0.791	0.777	0.839	0.799333	0.7805	0.80875	0.02825	1	4	1.56817	0.278695	FALSE
DMCR1A	Cr1a	FBte0000140	non-LTR	RNA	2L	22999319	R	0.599	0.607	0.576	0.539	0.629	0.576	0.587667	0.603	0.58	-0.023	1	4	0.671003	0.4587	FALSE
TRANSIB2	transib2	FBte0000885	TIR	DNA	2L	23009777	R	1	0.999	0.993	1	0.992	0.993	0.996167	0.9995	0.9945	-0.005	1	4	2.07675	0.222999	FALSE
INE1	INE-1	FBte0000312	TIR	DNA	2L	23009965	F	1	0.984	1	0.995	1	0.933	0.985333	0.992	0.982	-0.01	1	4	0.0384956	0.854016	FALSE
AF222049	Transpac	FBte0001377	LTR	RNA	2L	23021684	F	0	0	0	0	0.259	0.237	0.0826667	0	0.124	0.124	1	4	1.33174	0.312752	FALSE
DMTNFB	FB	FBte0000288	FB	DNA	2L	23022849	F	0.133	0.139	0.144	0.03	0.077	0.241	0.127333	0.136	0.123	-0.013	1	4	0.123151	0.743345	FALSE
DMIFACA	I-element	FBte0000133	non-LTR	RNA	2L	23023608	F	0.092	0.088	0.08	0.091	0.097	0.106	0.0923333	0.09	0.0935	0.0035	1	4	0.15947	0.710048	FALSE
MARINER2	mariner2	FBte0001033	TIR	DNA	2L	23029610	R	1	0.991	1	0.992	1	0.995	0.996333	0.9955	0.99675	0.00125	1	4	0.026432	0.878732	FALSE
1360	1360	FBte0000559	TIR	DNA	2L	23030951	R	0.126	0.067	0.31	0.079	0.079	0.058	0.119833	0.0965	0.1315	0.035	1	4	0.0956241	0.772584	FALSE
1360	1360	FBte0000559	TIR	DNA	2L	23033773	F	0.166	0.128	0.081	0.079	0.078	0.041	0.0955	0.147	0.06975	-0.07725	1	4	13.457	0.0214217	FALSE
QBERT	accord2	FBte0001166	LTR	RNA	2L	23039453	R	1	0.978	1	0.992	0.982	0.979	0.9885	0.989	0.98825	-0.00075	1	4	0.0709804	0.803085	FALSE
DOC5	Porto1	FBte0000791	non-LTR	RNA	2L	23039650	F	1	1	1	1	1	1	1	1	1	0	1	4	NA	NA	NA
DOC5	Porto1	FBte0000791	non-LTR	RNA	2L	23040725	R	0.99	0.94	0.958	0.934	0.86	0.964	0.941	0.965	0.929	-0.036	1	4	1.17794	0.338811	FALSE
1360	1360	FBte0000559	TIR	DNA	2L	23041047	F	0.956	0.793	0.852	0.567	0.347	0.807	0.720333	0.8745	0.64325	-0.23125	1	4	1.93528	0.236564	FALSE
McCLINTOCK	McClintock	FBte0000926	LTR	RNA	2L	23049214	F	0.348	0.489	0.34	0.547	0.535	0.513	0.462	0.4185	0.48375	0.06525	1	4	0.587586	0.486092	FALSE
McCLINTOCK	McClintock	FBte0000926	LTR	RNA	2L	23049794	R	0.172	0.091	0.176	0.268	0.267	0.299	0.212167	0.1315	0.2525	0.121	1	4	6.8359	0.0591364	FALSE
DMIS176	17.6	FBte0000109	LTR	RNA	2L	23053408	F	1	1	1	1	1	1	1	1	1	0	1	4	NA	NA	NA
1360	1360	FBte0000559	TIR	DNA	2L	23066876	R	0.402	0.385	0.381	0.332	0.388	0.358	0.374333	0.3935	0.36475	-0.02875	1	4	2.10919	0.220062	FALSE
1360	1360	FBte0000559	TIR	DNA	2L	23068963	FR	0.358	0.001	0.482	0.437	0.496	0.457	0.371833	0.1795	0.468	0.2885	1	4	4.9289	0.0906009	FALSE
G5A	G5A	FBte0000174	non-LTR	RNA	2L	23075171	R	0.575	0.703	0.66	0.603	0.625	0.615	0.630167	0.639	0.62575	-0.01325	1	4	0.108904	0.757955	FALSE
BAGGINS	baggins	FBte0000906	non-LTR	RNA	2L	23077970	F	0.408	0.498	0.487	0.558	0.508	0.497	0.492667	0.453	0.5125	0.0595	1	4	2.68944	0.176359	FALSE
BAGGINS	baggins	FBte0000906	non-LTR	RNA	2L	23081029	R	0.465	0.494	0.527	0.535	0.65	0.503	0.529	0.4795	0.55375	0.07425	1	4	2.16871	0.214832	FALSE
F	F-element	FBte0000005	non-LTR	RNA	2L	23081094	F	0.276	0.119	0.182	0.159	0.18	0.193	0.184833	0.1975	0.1785	-0.019	1	4	0.0700037	0.804405	FALSE
ROOA_LTR	rooA	FBte0000765	LTR	RNA	2L	23090351	F	0.965	0.952	0.965	0.967	0.969	0.971	0.964833	0.9585	0.968	0.0095	1	4	4.70895	0.095809	FALSE
DM88	Dm88	FBte0000267	LTR	RNA	2L	23127177	F	0.988	1	1	0.971	0.978	1	0.9895	0.994	0.98725	-0.00675	1	4	0.105574	0.761524	FALSE
DM88	Dm88	FBte0000267	LTR	RNA	2L	23154331	R	0	0	0	0	0.412	0.335	0.1245	0	0.18675	0.18675	1	4	1.3236	0.314046	FALSE
1360	1360	FBte0000559	TIR	DNA	2L	23160712	F	0.828	0	0.826	1	0.984	0.897	0.755833	0.414	0.92675	0.51275	1	4	4.2167	0.10926	FALSE
INE1	INE-1	FBte0000312	TIR	DNA	2L	23167387	FR	0.181	0.022	0.146	0.236	0.219	0.312	0.186	0.1015	0.22825	0.12675	1	4	3.42994	0.137669	FALSE
INE1	INE-1	FBte0000312	TIR	DNA	2L	23170321	F	0.33	0.746	0	0	0	0	0.179333	0.538	0	-0.538	1	4	39.3611	0.00329473	FALSE
TC1-2	Tc1-2	FBte0000838	TIR	DNA	2L	23172799	R	0.102	0.086	0.076	0.107	0.112	0.095	0.0963333	0.094	0.0975	0.0035	1	4	0.0589847	0.820053	FALSE
INVADER	invader1	FBte0000357	LTR	RNA	2L	23175964	R	0	0.005	0.003	0	0.025	0.004	0.00616667	0.0025	0.008	0.0055	1	4	0.392331	0.565046	FALSE
TC1	Tc1	FBte0000927	TIR	DNA	2L	23177751	F	0.519	0.714	0.485	0.56	0.526	0.541	0.5575	0.6165	0.528	-0.0885	1	4	1.92298	0.237806	FALSE
TC1	Tc1	FBte0000927	TIR	DNA	2L	23179097	R	0.99	1	0.991	1	1	0.993	0.995667	0.995	0.996	0.001	1	4	0.0118545	0.918542	FALSE
DIVER2	diver2	FBte0001178	LTR	RNA	2L	23179283	F	0.98	1	1	1	1	1	0.996667	0.99	1	0.01	1	4	2.66667	0.177808	FALSE
DIVER2	diver2	FBte0001178	LTR	RNA	2L	23179682	R	0.728	0.874	0.668	0.649	0.75	0.636	0.7175	0.801	0.67575	-0.12525	1	4	4.45168	0.102502	FALSE
INE1	INE-1	FBte0000312	TIR	DNA	2L	23181307	R	0.007	0.012	0.022	0.026	0.01	0.003	0.0133333	0.0095	0.01525	0.00575	1	4	0.274583	0.627967	FALSE
DME278684	Rt1a	FBte0000457	non-LTR	RNA	2L	23181840	F	0.516	0.581	0.594	0.522	0.585	0.525	0.553833	0.5485	0.5565	0.008	1	4	0.0525888	0.829867	FALSE
DME278684	Rt1a	FBte0000457	non-LTR	RNA	2L	23188693	R	0.419	0.496	0.457	0.442	0.516	0.456	0.464333	0.4575	0.46775	0.01025	1	4	0.0918125	0.77699	FALSE
1360	1360	FBte0000559	TIR	DNA	2L	23189455	F	0.628	0.702	0.627	0.676	0.664	0.66	0.6595	0.665	0.65675	-0.00825	1	4	0.0982703	0.769582	FALSE
DM_ROO	roo	FBte0000100	LTR	RNA	2L	23217070	F	1	1	1	1	0.988	1	0.998	1	0.997	-0.003	1	4	0.444444	0.54147	FALSE
INVADER4	invader4	FBte0000292	LTR	RNA	2L	23310119	R	0.281	0.332	0.325	0.389	0.395	0.349	0.345167	0.3065	0.3645	0.058	1	4	3.92246	0.118731	FALSE
GYPSY8	gypsy8	FBte0000168	LTR	RNA	2L	23310995	FR	0.106	0.163	0.161	0.064	0.113	0.059	0.111	0.1345	0.09925	-0.03525	1	4	0.846239	0.409675	FALSE
DM33463	S-element	FBte0001005	TIR	DNA	2L	23313794	FR	0.195	0.207	0.122	0.066	0.183	0.123	0.149333	0.201	0.1235	-0.0775	1	4	3.8929	0.119751	FALSE
1360	1360	FBte0000559	TIR	DNA	2L	23314983	F	0.984	0.974	0.949	0.938	0.983	0.941	0.9615	0.979	0.95275	-0.02625	1	4	2.54111	0.186141	FALSE
DOC2	Doc2-element	FBte0000103	non-LTR	RNA	2L	23316189	F	0.757	0.787	0.736	0.698	0.728	0.824	0.755	0.772	0.7465	-0.0255	1	4	0.322414	0.600515	FALSE
DOC2	Doc2-element	FBte0000103	non-LTR	RNA	2L	23317456	R	0.349	0.307	0.301	0.626	0.358	0.379	0.386667	0.328	0.416	0.088	1	4	0.660218	0.462074	FALSE
1360	1360	FBte0000559	TIR	DNA	2L	23318844	F	0.617	0.672	0.625	0.63	0.701	0.679	0.654	0.6445	0.65875	0.01425	1	4	0.192751	0.683311	FALSE
DMZAM	ZAM	FBte0000217	LTR	RNA	2L	23320112	R	0.019	0.046	0.035	0.064	0.129	0.072	0.0608333	0.0325	0.075	0.0425	1	4	2.4036	0.195992	FALSE
1360	1360	FBte0000559	TIR	DNA	2L	23325704	R	0.975	1	1	1	1	0.984	0.993167	0.9875	0.996	0.0085	1	4	0.491522	0.52189	FALSE
INVADER	invader1	FBte0000357	LTR	RNA	2L	23325922	F	0.96	0.985	1	0.986	0.984	0.989	0.984	0.9725	0.98975	0.01725	1	4	2.17873	0.21397	FALSE
1360	1360	FBte0000559	TIR	DNA	2L	23328975	R	1	1	1	1	1	1	1	1	1	0	1	4	NA	NA	NA
1360	1360	FBte0000559	TIR	DNA	2L	23329206	F	1	1	1	0.976	0.974	0.981	0.9885	1	0.98275	-0.01725	1	4	3.9319	0.118408	FALSE
INVADER	invader1	FBte0000357	LTR	RNA	2L	23331100	F	0.973	1	1	1	1	0.975	0.991333	0.9865	0.99375	0.00725	1	4	0.300845	0.612529	FALSE
INE1	INE-1	FBte0000312	TIR	DNA	2L	23334637	F	0.221	0.41	0.387	0.169	0.406	0.318	0.3185	0.3155	0.32	0.0045	1	4	0.00136715	0.972277	FALSE
DMIS297	297	FBte0000675	LTR	RNA	2L	23353142	F	0	0	0.01	0.066	0.046	0.031	0.0255	0	0.03825	0.03825	1	4	13.7146	0.020775	FALSE
DMIS297	297	FBte0000675	LTR	RNA	2L	23358093	R	0	0	0.03	0.072	0.042	0.042	0.031	0	0.0465	0.0465	1	4	48.8314	0.00220633	FALSE
DME9736	Idefix	FBte0000104	LTR	RNA	2L	23369706	F	0	0.027	0	0	0	0	0.0045	0.0135	0	-0.0135	1	4	2.66667	0.177808	FALSE
DME9736	Idefix	FBte0000104	LTR	RNA	2L	23381892	R	0.59	0.595	0.712	0.636	0.696	0.608	0.6395	0.5925	0.663	0.0705	1	4	3.56278	0.132126	FALSE
ROXELEMENT	X-element	FBte0001160	non-LTR	RNA	2L	23394491	F	0.895	1	0.917	1	1	0.952	0.960667	0.9475	0.96725	0.01975	1	4	0.0585425	0.820713	FALSE
412	412	FBte0000007	LTR	RNA	2L	23426780	R	1	1	1	1	1	1	1	1	1	0	1	4	NA	NA	NA
412	412	FBte0000007	LTR	RNA	2L	23429386	R	1	1	1	1	1	1	1	1	1	0	1	4	NA	NA	NA
DOC5	Porto1	FBte0000791	non-LTR	RNA	2L	23429574	F	1	1	1	1	1	1	1	1	1	0	1	4	NA	NA	NA
DOC5	Porto1	FBte0000791	non-LTR	RNA	2L	23431895	R	0.974	1	1	1	1	1	0.995667	0.987	1	0.013	1	4	2.66667	0.177808	FALSE
ROOA_LTR	rooA	FBte0000765	LTR	RNA	2L	23433783	R	1	1	1	1	1	1	1	1	1	0	1	4	NA	NA	NA
CIRC	Circe	FBte0000616	LTR	RNA	2L	23434004	F	0.989	0.98	1	1	1	0.968	0.9895	0.9845	0.992	0.0075	1	4	1.31861	0.314845	FALSE
CIRC	Circe	FBte0000616	LTR	RNA	2L	23434405	R	1	1	1	1	1	1	1	1	1	0	1	4	NA	NA	NA
1360	1360	FBte0000559	TIR	DNA	2L	23449609	FR	0.71	0.635	0.88	0.856	0.862	0.83	0.7955	0.6725	0.857	0.1845	1	4	45.1566	0.00255368	FALSE
CIRC	Circe	FBte0000616	LTR	RNA	2L	23489029	R	0.993	0.995	1	1	1	1	0.998	0.994	1	0.006	1	4	377.152	4.14457e-05	FALSE
DMPOGOR11	pogo	FBte0000568	TIR	DNA	2R	16298	F	1	1	0	0	0.7	0.556	0.542667	1	0.314	-0.686	1	4	7.75955	0.0495343	FALSE
G5_DM	G5	FBte0001128	non-LTR	RNA	2R	27997	F	0.922	1	0.719	0.757	1	0.864	0.877	0.961	0.835	-0.126	1	4	1.11963	0.349666	FALSE
G5_DM	G5	FBte0001128	non-LTR	RNA	2R	37954	R	0.86	0.845	0.97	1	0.95	0.908	0.922167	0.8525	0.957	0.1045	1	4	4.91881	0.0908303	FALSE
F	F-element	FBte0000005	non-LTR	RNA	2R	44926	R	0.776	0.858	1	1	0.898	0.965	0.916167	0.817	0.96575	0.14875	1	4	6.39079	0.0648023	FALSE
TRANSIB2	transib2	FBte0000885	TIR	DNA	2R	79567	R	0.27	0.329	0.294	0.381	0.395	0.336	0.334167	0.2995	0.3515	0.052	1	4	1.80142	0.250659	FALSE
TRANSIB2	transib2	FBte0000885	TIR	DNA	2R	98076	F	0.522	0.514	0.489	0.516	0.56	0.503	0.517333	0.518	0.517	-0.001	1	4	0.00173767	0.968747	FALSE
DOC5	Porto1	FBte0000791	non-LTR	RNA	2R	100946	F	0.119	0.133	0.116	0.105	0.224	0.178	0.145833	0.126	0.15575	0.02975	1	4	0.450898	0.538695	FALSE
DOC5	Porto1	FBte0000791	non-LTR	RNA	2R	163683	F	1	0.983	1	1	0.982	1	0.994167	0.9915	0.9955	0.004	1	4	0.24272	0.648067	FALSE
DMBARI1	Bari1	FBte0000034	TIR	DNA	2R	167122	F	0.407	0.437	0.457	0.429	0.418	0.466	0.435667	0.422	0.4425	0.0205	1	4	1.12481	0.348677	FALSE
DOC3	Doc3-element	FBte0001140	non-LTR	RNA	2R	322887	R	0.983	1	0.98	1	1	1	0.993833	0.9915	0.995	0.0035	1	4	0.201664	0.676637	FALSE
DM33463	S-element	FBte0001005	TIR	DNA	2R	323068	F	1	0.941	1	0.968	1	1	0.984833	0.9705	0.992	0.0215	1	4	0.592534	0.484379	FALSE
SPRINGER	springer	FBte0000333	LTR	RNA	2R	323885	R	0.375	0.582	1	0.818	0	0	0.4625	0.4785	0.4545	-0.024	1	4	0.0213594	0.890874	FALSE
INE1	INE-1	FBte0000312	TIR	DNA	2R	328578	F	0.937	0.979	1	0.94	0.941	0.894	0.9485	0.958	0.94375	-0.01425	1	4	0.00338916	0.956368	FALSE
ROOA_LTR	rooA	FBte0000765	LTR	RNA	2R	329424	F	0.707	0.776	0.786	0.792	0.807	0.714	0.763667	0.7415	0.77475	0.03325	1	4	0.801321	0.421297	FALSE
Beagle2	HMS-Beagle2	FBte0001399	LTR	RNA	2R	330258	FR	0.09	0.032	0.444	0.111	0	0	0.112833	0.061	0.13875	0.07775	1	4	0.00899742	0.928992	FALSE
INE1	INE-1	FBte0000312	TIR	DNA	2R	332217	F	0.909	1	1	1	1	1	0.984833	0.9545	1	0.0455	1	4	2.66667	0.177808	FALSE
ROOA_LTR	rooA	FBte0000765	LTR	RNA	2R	336092	F	0.925	0.951	0.977	0.933	0.86	0.939	0.930833	0.938	0.92725	-0.01075	1	4	0.0247047	0.88272	FALSE
BAGGINS	baggins	FBte0000906	non-LTR	RNA	2R	387236	R	0.461	0.53	0.529	0.527	0.441	0.49	0.496333	0.4955	0.49675	0.00125	1	4	0.00108056	0.975352	FALSE
DMRER1DM	R1A1-element	FBte0000118	non-LTR	RNA	2R	388397	R	0.891	0.801	0.785	1	0.677	0.862	0.836	0.846	0.831	-0.015	1	4	0.0267169	0.878088	FALSE
DOC5	Porto1	FBte0000791	non-LTR	RNA	2R	398101	F	0.852	0.773	0.93	0.934	0.92	0.89	0.883167	0.8125	0.9185	0.106	1	4	14.9186	0.0181093	FALSE
GYPSY8	gypsy8	FBte0000168	LTR	RNA	2R	399197	R	0.935	1	0.913	1	0.929	1	0.962833	0.9675	0.9605	-0.007	1	4	0.00833241	0.931657	FALSE
TRANSIB3	transib3	FBte0000725	TIR	DNA	2R	402354	F	0.679	0.745	0.796	0.782	0.86	0.784	0.774333	0.712	0.8055	0.0935	1	4	6.70737	0.0606929	FALSE
DMBLPP	flea	FBte0000660	LTR	RNA	2R	403987	R	0	0	0.066	0.306	0.131	0.227	0.121667	0	0.1825	0.1825	1	4	15.9467	0.0162199	FALSE
G4_DM	G4	FBte0000290	non-LTR	RNA	2R	431708	R	0.76	0.817	0.793	0.922	0.757	0.816	0.810833	0.7885	0.822	0.0335	1	4	0.375969	0.572918	FALSE
1360	1360	FBte0000559	TIR	DNA	2R	432646	F	0.209	0.081	0.094	0.095	0.234	0.117	0.138333	0.145	0.135	-0.01	1	4	0.0179135	0.899992	FALSE
QBERT	accord2	FBte0001166	LTR	RNA	2R	441755	F	0.081	0.121	0.073	0.115	0.096	0.082	0.0946667	0.101	0.0915	-0.0095	1	4	0.252482	0.641735	FALSE
GYPSY10	gypsy10	FBte0000351	LTR	RNA	2R	460978	FR	0.272	0.224	0.299	0.267	0.348	0.318	0.288	0.248	0.308	0.06	1	4	4.26273	0.107884	FALSE
RT1B	Rt1b	FBte0000603	non-LTR	RNA	2R	466372	F	0.393	0.487	0.425	0.439	0.521	0.512	0.462833	0.44	0.47425	0.03425	1	4	0.539176	0.503496	FALSE
RT1B	Rt1b	FBte0000603	non-LTR	RNA	2R	466783	R	0.992	1	0.958	1	1	1	0.991667	0.996	0.9895	-0.0065	1	4	0.00689631	0.937806	FALSE
INE1	INE-1	FBte0000312	TIR	DNA	2R	489280	FR	0.059	0.061	0.056	0.035	0.066	0.035	0.052	0.06	0.048	-0.012	1	4	1.10525	0.352434	FALSE
ROXELEMENT	X-element	FBte0001160	non-LTR	RNA	2R	491819	R	0.054	0	0.341	0.273	0.208	0.16	0.172667	0.027	0.2455	0.2185	1	4	15.9105	0.0162812	FALSE
ROXELEMENT	X-element	FBte0001160	non-LTR	RNA	2R	492189	F	0.6	0.593	0.724	0.616	0.615	0.642	0.631667	0.5965	0.64925	0.05275	1	4	1.79834	0.250999	FALSE
ROXELEMENT	X-element	FBte0001160	non-LTR	RNA	2R	494988	R	0.147	0.201	0.129	0.296	0.234	0.167	0.195667	0.174	0.2065	0.0325	1	4	0.276715	0.626679	FALSE
Beagle	HMS-Beagle	FBte0000726	LTR	RNA	2R	498011	FR	0	0	0	0	0.269	0.284	0.0921667	0	0.13825	0.13825	1	4	1.33272	0.312597	FALSE
DMDM11	micropia	FBte0000042	LTR	RNA	2R	498855	F	0.02	0.01	0.018	0.031	0.033	0.016	0.0213333	0.015	0.0245	0.0095	1	4	1.87663	0.242579	FALSE
DMDM11	micropia	FBte0000042	LTR	RNA	2R	502570	R	0.134	0.169	0.102	0.093	0.142	0.101	0.1235	0.1515	0.1095	-0.042	1	4	4.51609	0.100761	FALSE
DMIS297	297	FBte0000675	LTR	RNA	2R	504003	R	0.192	0.113	0.331	0.323	0.28	0.269	0.251333	0.1525	0.30075	0.14825	1	4	18.519	0.0126119	FALSE
DM88	Dm88	FBte0000267	LTR	RNA	2R	504043	F	0.687	0.745	0.72	0.72	0.746	0.695	0.718833	0.716	0.72025	0.00425	1	4	0.0282893	0.874592	FALSE
DM88	Dm88	FBte0000267	LTR	RNA	2R	508516	R	0.338	0.346	0.364	0.347	0.403	0.418	0.369333	0.342	0.383	0.041	1	4	2.73479	0.173528	FALSE
DME278684	Rt1a	FBte0000457	non-LTR	RNA	2R	509635	F	0.39	0.465	0.427	0.52	0.528	0.395	0.454167	0.4275	0.4675	0.04	1	4	0.528075	0.507663	FALSE
DMIFACA	I-element	FBte0000133	non-LTR	RNA	2R	510146	F	1	0.973	0.994	0.976	0.909	0.974	0.971	0.9865	0.96325	-0.02325	1	4	1.12257	0.349104	FALSE
DMIS176	17.6	FBte0000109	LTR	RNA	2R	528177	F	1	1	1	0.9	1	1	0.983333	1	0.975	-0.025	1	4	0.444444	0.54147	FALSE
DMIFACA	I-element	FBte0000133	non-LTR	RNA	2R	538236	R	0.715	0	0	0	0	0	0.119167	0.3575	0	-0.3575	1	4	2.66667	0.177808	FALSE
DM88	Dm88	FBte0000267	LTR	RNA	2R	543035	R	0.535	0.574	0.568	0.56	0.549	0.559	0.5575	0.5545	0.559	0.0045	1	4	0.11276	0.753898	FALSE
STALKER4	Stalker4	FBte0000151	LTR	RNA	2R	543642	FR	0.185	0.208	0.184	0.121	0.182	0.17	0.175	0.1965	0.16425	-0.03225	1	4	1.77888	0.253165	FALSE
Beagle	HMS-Beagle	FBte0000726	LTR	RNA	2R	544925	FR	0	0.002	0	0	0.329	0.272	0.1005	0.001	0.15025	0.14925	1	4	1.12567	0.348514	FALSE
STALKER4	Stalker4	FBte0000151	LTR	RNA	2R	545966	R	0.272	0.342	0.336	0.19	0.317	0.143	0.266667	0.307	0.2465	-0.0605	1	4	0.69511	0.451324	FALSE
BS3	BS3	FBte0000420	non-LTR	RNA	2R	551411	F	1	1	1	1	0.957	1	0.992833	1	0.98925	-0.01075	1	4	0.444444	0.54147	FALSE
1360	1360	FBte0000559	TIR	DNA	2R	552852	F	0.449	0.752	0	0	0.346	0.355	0.317	0.6005	0.17525	-0.42525	1	4	3.91041	0.119145	FALSE
1360	1360	FBte0000559	TIR	DNA	2R	554080	R	0.37	0.381	0	0	0.255	0.21	0.202667	0.3755	0.11625	-0.25925	1	4	3.49649	0.134848	FALSE
F	F-element	FBte0000005	non-LTR	RNA	2R	555579	FR	0	0	0.096	0.339	0.235	0.234	0.150667	0	0.226	0.226	1	4	26.1506	0.00691603	FALSE
INE1	INE-1	FBte0000312	TIR	DNA	2R	556208	FR	0.512	0.487	0.47	0.488	0.378	0.441	0.462667	0.4995	0.44425	-0.05525	1	4	2.21155	0.211188	FALSE
IVK	Ivk	FBte0000608	non-LTR	RNA	2R	559178	F	0.523	0.51	0.545	0.56	0.667	0.506	0.551833	0.5165	0.5695	0.053	1	4	1.03483	0.366552	FALSE
DMCR1A	Cr1a	FBte0000140	non-LTR	RNA	2R	563943	F	0.081	0.085	0.063	0.078	0.078	0.099	0.0806667	0.083	0.0795	-0.0035	1	4	0.124847	0.741671	FALSE
1360	1360	FBte0000559	TIR	DNA	2R	565046	FR	0.531	0.621	0.491	0.518	0.593	0.601	0.559167	0.576	0.55075	-0.02525	1	4	0.263307	0.634898	FALSE
INVADER5	invader5	FBte0000188	LTR	RNA	2R	576079	R	0.448	0.39	0.39	0.357	0.473	0.397	0.409167	0.419	0.40425	-0.01475	1	4	0.133831	0.733018	FALSE
INVADER5	invader5	FBte0000188	LTR	RNA	2R	576631	F	0.214	0.248	0.153	0.182	0.249	0.231	0.212833	0.231	0.20375	-0.02725	1	4	0.634789	0.470218	FALSE
ROVER	rover	FBte0000692	LTR	RNA	2R	580480	F	0.724	0.724	0.664	0.79	0.76	0.665	0.721167	0.724	0.71975	-0.00425	1	4	0.00253522	0.962257	FALSE
F	F-element	FBte0000005	non-LTR	RNA	2R	599683	FR	0.431	0	0	0	0	0	0.0718333	0.2155	0	-0.2155	1	4	2.66667	0.177808	FALSE
1360	1360	FBte0000559	TIR	DNA	2R	602072	F	1	1	0.875	1	1	1	0.979167	1	0.96875	-0.03125	1	4	0.444444	0.54147	FALSE
1360	1360	FBte0000559	TIR	DNA	2R	603442	R	0.384	0.469	0.467	0.465	0.446	0.403	0.439	0.4265	0.44525	0.01875	1	4	0.303929	0.610776	FALSE
GYPSY8	gypsy8	FBte0000168	LTR	RNA	2R	604763	R	0.15	0.155	0.148	0.196	0.292	0.142	0.1805	0.1525	0.1945	0.042	1	4	0.650249	0.465234	FALSE
DM33463	S-element	FBte0001005	TIR	DNA	2R	604841	F	0.168	0.118	0.149	0.305	0.208	0.196	0.190667	0.143	0.2145	0.0715	1	4	2.13473	0.217793	FALSE
DM33463	S-element	FBte0001005	TIR	DNA	2R	611283	R	0.381	0.374	0.317	0.428	0.371	0.422	0.382167	0.3775	0.3845	0.007	1	4	0.0273548	0.876657	FALSE
MARINER2	mariner2	FBte0001033	TIR	DNA	2R	625747	F	0.388	0.456	0.325	0.42	0.497	0.411	0.416167	0.422	0.41325	-0.00875	1	4	0.0262925	0.879049	FALSE
1360	1360	FBte0000559	TIR	DNA	2R	635236	R	1	1	1	1	1	1	1	1	1	0	1	4	NA	NA	NA
1360	1360	FBte0000559	TIR	DNA	2R	635468	F	0.858	0.857	0.82	0.838	0.934	0.912	0.869833	0.8575	0.876	0.0185	1	4	0.271407	0.6299	FALSE
F	F-element	FBte0000005	non-LTR	RNA	2R	642561	FR	0.054	0	0.351	0.072	0	0	0.0795	0.027	0.10575	0.07875	1	4	0.213128	0.668317	FALSE
DMIFACA	I-element	FBte0000133	non-LTR	RNA	2R	643793	F	1	1	1	1	1	1	1	1	1	0	1	4	NA	NA	NA
1360	1360	FBte0000559	TIR	DNA	2R	649818	F	0.731	0.745	0.835	0.776	0.804	0.774	0.7775	0.738	0.79725	0.05925	1	4	6.63121	0.0616447	FALSE
1360	1360	FBte0000559	TIR	DNA	2R	651067	R	0.461	0.453	0.421	0.484	0.459	0.503	0.4635	0.457	0.46675	0.00975	1	4	0.131337	0.735386	FALSE
GYPSY7	gypsy7	FBte0000171	LTR	RNA	2R	653102	FR	0.521	0.596	0.561	0.628	0.672	0.572	0.591667	0.5585	0.60825	0.04975	1	4	1.21316	0.332528	FALSE
GYPSY7	gypsy7	FBte0000171	LTR	RNA	2R	657763	R	0.152	0.167	0.142	0.124	0.196	0.2	0.1635	0.1595	0.1655	0.006	1	4	0.0261491	0.879376	FALSE
DME9736	Idefix	FBte0000104	LTR	RNA	2R	660471	F	0.249	0.21	0.301	0.322	0.179	0.264	0.254167	0.2295	0.2665	0.037	1	4	0.513126	0.513385	FALSE
INE1	INE-1	FBte0000312	TIR	DNA	2R	672588	R	0.076	0.092	0.074	0.11	0.16	0.129	0.106833	0.084	0.11825	0.03425	1	4	1.54912	0.281209	FALSE
DM33463	S-element	FBte0001005	TIR	DNA	2R	693922	R	0.08	0.022	0.09	0.06	0.042	0.052	0.0576667	0.051	0.061	0.01	1	4	0.31085	0.606885	FALSE
INE1	INE-1	FBte0000312	TIR	DNA	2R	698871	R	0.025	0.059	0.015	0.014	0	0.037	0.025	0.042	0.0165	-0.0255	1	4	2.01456	0.228806	FALSE
DMIS297	297	FBte0000675	LTR	RNA	2R	699066	F	0.181	0	0	0	0	0	0.0301667	0.0905	0	-0.0905	1	4	2.66667	0.177808	FALSE
DMIS297	297	FBte0000675	LTR	RNA	2R	705467	R	0.337	0	0	0	0	0	0.0561667	0.1685	0	-0.1685	1	4	2.66667	0.177808	FALSE
DME487856	Max-element	FBte0000304	LTR	RNA	2R	706129	F	0.964	0.919	0.921	0.897	0.961	0.949	0.935167	0.9415	0.932	-0.0095	1	4	0.143079	0.724457	FALSE
GYPSY2	gypsy2	FBte0001040	LTR	RNA	2R	707334	F	1	1	1	1	1	1	1	1	1	0	1	4	NA	NA	NA
BAGGINS	baggins	FBte0000906	non-LTR	RNA	2R	739317	R	1	1	1	1	1	1	1	1	1	0	1	4	NA	NA	NA
BAGGINS	baggins	FBte0000906	non-LTR	RNA	2R	741706	F	0.972	1	1	1	1	0.986	0.993	0.986	0.9965	0.0105	1	4	0.639736	0.468613	FALSE
BAGGINS	baggins	FBte0000906	non-LTR	RNA	2R	747461	F	1	1	1	1	1	1	1	1	1	0	1	4	NA	NA	NA
DME010298	GATE	FBte0000359	LTR	RNA	2R	749079	FR	0.988	0.97	0.952	0.979	0.992	0.988	0.978167	0.979	0.97775	-0.00125	1	4	0.000117216	0.99188	FALSE
GYPSY2	gypsy2	FBte0001040	LTR	RNA	2R	880845	F	0.967	0.969	0.94	0.91	0.95	0.958	0.949	0.968	0.9395	-0.0285	1	4	4.2862	0.107192	FALSE
DMIFACA	I-element	FBte0000133	non-LTR	RNA	2R	883614	F	0.933	1	1	1	1	1	0.988833	0.9665	1	0.0335	1	4	2.66667	0.177808	FALSE
1360	1360	FBte0000559	TIR	DNA	2R	899643	F	1	1	1	1	1	1	1	1	1	0	1	4	NA	NA	NA
1360	1360	FBte0000559	TIR	DNA	2R	901120	R	0.074	0	0.398	0.092	0	0	0.094	0.037	0.1225	0.0855	1	4	0.182414	0.691293	FALSE
GYPSY12	gypsy12	FBte0001136	LTR	RNA	2R	916493	R	0.034	0.052	0.052	0.013	0.041	0.006	0.033	0.043	0.028	-0.015	1	4	0.842467	0.410628	FALSE
DMDM11	micropia	FBte0000042	LTR	RNA	2R	918140	F	0.758	0.71	0.755	0.811	0.772	0.719	0.754167	0.734	0.76425	0.03025	1	4	0.880084	0.401292	FALSE
ROXELEMENT	X-element	FBte0001160	non-LTR	RNA	2R	919544	R	1	1	1	1	1	1	1	1	1	0	1	4	NA	NA	NA
INE1	INE-1	FBte0000312	TIR	DNA	2R	925921	F	0.685	0.716	0.57	0.643	0.699	0.632	0.6575	0.7005	0.636	-0.0645	1	4	2.55202	0.185394	FALSE
DMCR1A	Cr1a	FBte0000140	non-LTR	RNA	2R	944139	F	0.668	0.649	0.553	0.57	0.647	0.595	0.613667	0.6585	0.59125	-0.06725	1	4	4.67815	0.0965745	FALSE
DMCR1A	Cr1a	FBte0000140	non-LTR	RNA	2R	944818	R	1	0.909	1	1	1	1	0.984833	0.9545	1	0.0455	1	4	2.66667	0.177808	FALSE
DMCR1A	Cr1a	FBte0000140	non-LTR	RNA	2R	946538	R	0.166	0.154	0.146	0.135	0.093	0.183	0.146167	0.16	0.13925	-0.02075	1	4	0.580367	0.488611	FALSE
1360	1360	FBte0000559	TIR	DNA	2R	947104	F	0.547	0.611	0.555	0.564	0.57	0.522	0.5615	0.579	0.55275	-0.02625	1	4	1.08276	0.356839	FALSE
1360	1360	FBte0000559	TIR	DNA	2R	947718	R	0.059	0.067	0.069	0.078	0.047	0.034	0.059	0.063	0.057	-0.006	1	4	0.207618	0.67228	FALSE
1360	1360	FBte0000559	TIR	DNA	2R	949648	R	0.377	0.31	0.376	0.359	0.376	0.337	0.355833	0.3435	0.362	0.0185	1	4	0.572452	0.491404	FALSE
INE1	INE-1	FBte0000312	TIR	DNA	2R	950734	FR	0.05	0.051	0.067	0.046	0.051	0.056	0.0535	0.0505	0.055	0.0045	1	4	0.424073	0.55043	FALSE
GYPSY2	gypsy2	FBte0001040	LTR	RNA	2R	953168	F	0.641	0.642	0.555	0.61	0.499	0.623	0.595	0.6415	0.57175	-0.06975	1	4	2.73698	0.173392	FALSE
DMRTMGD1	mdg1	FBte0000015	LTR	RNA	2R	954664	F	0.249	0.412	0.253	0.331	0.484	0.288	0.336167	0.3305	0.339	0.0085	1	4	0.00937712	0.927515	FALSE
DMRTMGD1	mdg1	FBte0000015	LTR	RNA	2R	960044	R	0.064	0.078	0.076	0.115	0.076	0.101	0.085	0.071	0.092	0.021	1	4	2.03926	0.22647	FALSE
GYPSY2	gypsy2	FBte0001040	LTR	RNA	2R	963675	F	0.636	0.784	0.904	0.714	0.509	0.602	0.6915	0.71	0.68225	-0.02775	1	4	0.0145954	0.909666	FALSE
DMRTMGD1	mdg1	FBte0000015	LTR	RNA	2R	969301	R	0	0	0	0	0.425	0.025	0.075	0	0.1125	0.1125	1	4	0.738591	0.438568	FALSE
DMCR1A	Cr1a	FBte0000140	non-LTR	RNA	2R	969439	F	0.643	0.715	0.748	0.708	0.696	0.65	0.693333	0.679	0.7005	0.0215	1	4	0.328718	0.597108	FALSE
DMCR1A	Cr1a	FBte0000140	non-LTR	RNA	2R	973845	R	0.6	0.726	0.758	0.753	0.736	0.721	0.715667	0.663	0.742	0.079	1	4	3.84421	0.121462	FALSE
1360	1360	FBte0000559	TIR	DNA	2R	976147	R	0	0.342	0	0	0	0	0.057	0.171	0	-0.171	1	4	2.66667	0.177808	FALSE
DOC5	Porto1	FBte0000791	non-LTR	RNA	2R	979535	R	0.264	0.278	0.294	0.279	0.286	0.265	0.277667	0.271	0.281	0.01	1	4	0.962701	0.38206	FALSE
1360	1360	FBte0000559	TIR	DNA	2R	981876	R	0.006	0.023	0.007	0.02	0.023	0.018	0.0161667	0.0145	0.017	0.0025	1	4	0.167495	0.703314	FALSE
DMW1DOC	Doc	FBte0000341	non-LTR	RNA	2R	982577	F	0.147	0.151	0.121	0.195	0.211	0.123	0.158	0.149	0.1625	0.0135	1	4	0.106705	0.760305	FALSE
DOC5	Porto1	FBte0000791	non-LTR	RNA	2R	998903	F	0.805	0.863	0.716	0.821	0.765	0.839	0.8015	0.834	0.78525	-0.04875	1	4	1.18661	0.337245	FALSE
DOC5	Porto1	FBte0000791	non-LTR	RNA	2R	999489	R	1	1	1	1	1	1	1	1	1	0	1	4	NA	NA	NA
STALKER2	Stalker2	FBte0000472	LTR	RNA	2R	1004923	F	1	1	1	1	1	1	1	1	1	0	1	4	NA	NA	NA
OPUS	opus	FBte0000918	LTR	RNA	2R	1007333	F	0.027	0.011	0.026	0.016	0.019	0.032	0.0218333	0.019	0.02325	0.00425	1	4	0.423437	0.550715	FALSE
OPUS	opus	FBte0000918	LTR	RNA	2R	1008988	F	0.784	0.867	0.793	0.87	0.827	0.849	0.831667	0.8255	0.83475	0.00925	1	4	0.0543679	0.827076	FALSE
FW2	Fw2	FBte0001002	non-LTR	RNA	2R	1010688	F	0.908	0.95	1	0.89	0.966	0.955	0.944833	0.929	0.95275	0.02375	1	4	0.586804	0.486363	FALSE
DOC3	Doc3-element	FBte0001140	non-LTR	RNA	2R	1012116	F	1	1	1	1	1	1	1	1	1	0	1	4	NA	NA	NA
FW2	Fw2	FBte0001002	non-LTR	RNA	2R	1012117	R	1	1	1	1	1	1	1	1	1	0	1	4	NA	NA	NA
QBERT	accord2	FBte0001166	LTR	RNA	2R	1021599	F	0.98	1	1	1	1	1	0.996667	0.99	1	0.01	1	4	2.66667	0.177808	FALSE
GYPSY8	gypsy8	FBte0000168	LTR	RNA	2R	1027688	R	1	1	1	1	1	1	1	1	1	0	1	4	NA	NA	NA
1360	1360	FBte0000559	TIR	DNA	2R	1041476	F	0.503	0.508	0.43	0.483	0.419	0.419	0.460333	0.5055	0.43775	-0.06775	1	4	8.6394	0.0424193	FALSE
1360	1360	FBte0000559	TIR	DNA	2R	1074259	R	0.013	0.044	0.023	0.032	0.175	0.091	0.063	0.0285	0.08025	0.05175	1	4	1.08096	0.357196	FALSE
DMTNFB	FB	FBte0000288	FB	DNA	2R	1075240	F	0.629	0.604	0.592	0.688	0.673	0.67	0.642667	0.6165	0.65575	0.03925	1	4	1.4144	0.300099	FALSE
DMTNFB	FB	FBte0000288	FB	DNA	2R	1076558	R	0.418	0.519	0.413	0.428	0.429	0.447	0.442333	0.4685	0.42925	-0.03925	1	4	1.43916	0.296474	FALSE
TC1	Tc1	FBte0000927	TIR	DNA	2R	1077035	F	0.773	0.789	0.824	0.812	0.828	0.826	0.808667	0.781	0.8225	0.0415	1	4	32.2331	0.00474972	FALSE
TC1	Tc1	FBte0000927	TIR	DNA	2R	1079779	R	0.264	0.278	0.309	0.333	0.32	0.316	0.303333	0.271	0.3195	0.0485	1	4	31.869	0.00484861	FALSE
Beagle2	HMS-Beagle2	FBte0001399	LTR	RNA	2R	1081400	F	0	0	0.077	0.291	0.193	0.318	0.1465	0	0.21975	0.21975	1	4	19.398	0.011652	FALSE
1360	1360	FBte0000559	TIR	DNA	2R	1088954	F	0.585	0.697	0.705	0.706	0.628	0.68	0.666833	0.641	0.67975	0.03875	1	4	0.762701	0.431779	FALSE
1360	1360	FBte0000559	TIR	DNA	2R	1089332	R	0.779	0.918	0.91	0.944	0.955	0.852	0.893	0.8485	0.91525	0.06675	1	4	1.40342	0.30173	FALSE
1360	1360	FBte0000559	TIR	DNA	2R	1094910	F	1	0.99	0.987	1	1	1	0.996167	0.995	0.99675	0.00175	1	4	0.166738	0.70394	FALSE
DOC4	Doc4-element	FBte0001039	non-LTR	RNA	2R	1096798	FR	0.924	0.96	0.949	0.967	1	0.922	0.953667	0.942	0.9595	0.0175	1	4	0.49622	0.520016	FALSE
1360	1360	FBte0000559	TIR	DNA	2R	1106037	F	0.586	0.604	0.62	0.59	0.624	0.602	0.604333	0.595	0.609	0.014	1	4	1.13953	0.345896	FALSE
DMCR1A	Cr1a	FBte0000140	non-LTR	RNA	2R	1114202	F	0.994	0.996	0.979	0.972	0.989	0.985	0.985833	0.995	0.98125	-0.01375	1	4	9.5638	0.0364842	FALSE
RT1B	Rt1b	FBte0000603	non-LTR	RNA	2R	1117817	F	0.106	0.036	0	0.038	0.165	0.031	0.0626667	0.071	0.0585	-0.0125	1	4	0.218493	0.664519	FALSE
RT1B	Rt1b	FBte0000603	non-LTR	RNA	2R	1149965	R	0.031	0.028	0.019	0.057	0.14	0.013	0.048	0.0295	0.05725	0.02775	1	4	0.258325	0.638021	FALSE
DOC4	Doc4-element	FBte0001039	non-LTR	RNA	2R	1182647	F	1	1	1	1	1	1	1	1	1	0	1	4	NA	NA	NA
DMW1DOC	Doc	FBte0000341	non-LTR	RNA	2R	1191525	R	0	0.027	0.25	0.333	0.146	0	0.126	0.0135	0.18225	0.16875	1	4	2.05315	0.225174	FALSE
DMW1DOC	Doc	FBte0000341	non-LTR	RNA	2R	1193043	F	1	1	1	1	1	1	1	1	1	0	1	4	NA	NA	NA
STALKER4	Stalker4	FBte0000151	LTR	RNA	2R	1193044	R	1	1	1	0.975	1	0.974	0.9915	1	0.98725	-0.01275	1	4	1.33307	0.312541	FALSE
DOC3	Doc3-element	FBte0001140	non-LTR	RNA	2R	1209625	R	1	1	1	1	1	1	1	1	1	0	1	4	NA	NA	NA
DMCR1A	Cr1a	FBte0000140	non-LTR	RNA	2R	1209850	F	1	1	1	1	1	1	1	1	1	0	1	4	NA	NA	NA
DMCR1A	Cr1a	FBte0000140	non-LTR	RNA	2R	1219634	R	0.539	0.56	0.594	0.549	0.57	0.551	0.5605	0.5495	0.566	0.0165	1	4	0.94458	0.386137	FALSE
RT1B	Rt1b	FBte0000603	non-LTR	RNA	2R	1231601	F	1	1	0.857	1	1	1	0.976167	1	0.96425	-0.03575	1	4	0.444444	0.54147	FALSE
DMGYPF1A	gypsy	FBte0000021	LTR	RNA	2R	1234575	F	0.027	0.028	0.114	0.101	0.164	0.205	0.1065	0.0275	0.146	0.1185	1	4	19.317	0.0117358	FALSE
DMGYPF1A	gypsy	FBte0000021	LTR	RNA	2R	1245328	R	1	1	0.961	1	1	1	0.9935	1	0.99025	-0.00975	1	4	0.444444	0.54147	FALSE
DME487856	Max-element	FBte0000304	LTR	RNA	2R	1245513	F	1	1	1	1	0.929	1	0.988167	1	0.98225	-0.01775	1	4	0.444444	0.54147	FALSE
BAGGINS	baggins	FBte0000906	non-LTR	RNA	2R	1246856	F	0.658	0.686	0.693	0.665	0.711	0.693	0.684333	0.672	0.6905	0.0185	1	4	1.23851	0.328127	FALSE
BAGGINS	baggins	FBte0000906	non-LTR	RNA	2R	1247244	R	0.504	0.556	0.57	0.509	0.492	0.55	0.530167	0.53	0.53025	0.00025	1	4	7.37143e-05	0.993561	FALSE
GYPSY4	gypsy4	FBte0000688	LTR	RNA	2R	1248215	F	0.989	0.994	0.992	0.995	1	0.995	0.994167	0.9915	0.9955	0.004	1	4	1.18378	0.337755	FALSE
GYPSY4	gypsy4	FBte0000688	LTR	RNA	2R	1264083	R	0.451	0.439	0.423	0.45	0.57	0.431	0.460667	0.445	0.4685	0.0235	1	4	0.206486	0.673102	FALSE
1360	1360	FBte0000559	TIR	DNA	2R	1266616	F	0.748	0.786	0.777	0.782	0.818	0.792	0.783833	0.767	0.79225	0.02525	1	4	1.92242	0.237863	FALSE
1360	1360	FBte0000559	TIR	DNA	2R	1268647	R	1	1	1	1	1	0.972	0.995333	1	0.993	-0.007	1	4	0.444444	0.54147	FALSE
G4_DM	G4	FBte0000290	non-LTR	RNA	2R	1269257	F	0.884	1	0.886	0.912	0.97	0.892	0.924	0.942	0.915	-0.027	1	4	0.89158	0.398514	FALSE
DMCR1A	Cr1a	FBte0000140	non-LTR	RNA	2R	1277973	F	0.825	0.848	0.927	0.912	0.895	0.865	0.878667	0.8365	0.89975	0.06325	1	4	7.82561	0.0489397	FALSE
DME278684	Rt1a	FBte0000457	non-LTR	RNA	2R	1278871	F	0.395	0.407	0.45	0.324	0.422	0.398	0.399333	0.401	0.3985	-0.0025	1	4	0.00538229	0.945039	FALSE
TC1	Tc1	FBte0000927	TIR	DNA	2R	1306049	R	1	1	1	1	1	1	1	1	1	0	1	4	NA	NA	NA
DMCR1A	Cr1a	FBte0000140	non-LTR	RNA	2R	1307951	F	1	1	1	1	1	1	1	1	1	0	1	4	NA	NA	NA
TC1	Tc1	FBte0000927	TIR	DNA	2R	1309932	R	1	1	1	0.927	1	1	0.987833	1	0.98175	-0.01825	1	4	0.444444	0.54147	FALSE
DMIS297	297	FBte0000675	LTR	RNA	2R	1316497	F	0.066	0.058	0.058	0.103	0.019	0.068	0.062	0.062	0.062	0	1	4	0.0208294	0.892224	FALSE
DIVER2	diver2	FBte0001178	LTR	RNA	2R	1317674	R	0.079	0.246	0.292	0.27	0.188	0.246	0.220167	0.1625	0.249	0.0865	1	4	2.11887	0.219198	FALSE
DIVER2	diver2	FBte0001178	LTR	RNA	2R	1322790	R	0.314	0.311	0.505	0.433	0.307	0.351	0.370167	0.3125	0.399	0.0865	1	4	1.74716	0.256761	FALSE
DMIS297	297	FBte0000675	LTR	RNA	2R	1329995	F	0.15	0.014	0	0.051	0.029	0.134	0.063	0.082	0.0535	-0.0285	1	4	0.201424	0.676814	FALSE
1360	1360	FBte0000559	TIR	DNA	2R	1337447	FR	0.305	0.339	0.216	0.315	0.349	0.368	0.315333	0.322	0.312	-0.01	1	4	0.0472983	0.838476	FALSE
DMTNFB	FB	FBte0000288	FB	DNA	2R	1343028	F	0.297	0.483	0.412	0.444	0.431	0.397	0.410667	0.39	0.421	0.031	1	4	0.305355	0.609969	FALSE
DMTNFB	FB	FBte0000288	FB	DNA	2R	1343581	R	0.049	0.056	0.039	0.046	0.062	0.069	0.0535	0.0525	0.054	0.0015	1	4	0.00738539	0.935645	FALSE
DMIFACA	I-element	FBte0000133	non-LTR	RNA	2R	1345711	F	1	0.953	0.967	0.96	1	0.988	0.978	0.9765	0.97875	0.00225	1	4	0.0219507	0.889387	FALSE
DMIFACA	I-element	FBte0000133	non-LTR	RNA	2R	1346064	R	0.22	0.238	0.092	0.266	0.222	0.204	0.207	0.229	0.196	-0.033	1	4	0.376345	0.572735	FALSE
DMCR1A	Cr1a	FBte0000140	non-LTR	RNA	2R	1353372	FR	0.709	0.698	0.653	0.714	0.772	0.718	0.710667	0.7035	0.71425	0.01075	1	4	0.0999738	0.767673	FALSE
DMIS297	297	FBte0000675	LTR	RNA	2R	1365204	R	0.026	0.058	0.05	0.072	0.054	0.077	0.0561667	0.042	0.06325	0.02125	1	4	2.46723	0.191335	FALSE
AF222049	Transpac	FBte0001377	LTR	RNA	2R	1365811	FR	0	0.451	0	0	0	0	0.0751667	0.2255	0	-0.2255	1	4	2.66667	0.177808	FALSE
INE1	INE-1	FBte0000312	TIR	DNA	2R	1366530	F	0.017	0.014	0.04	0.026	0.004	0.026	0.0211667	0.0155	0.024	0.0085	1	4	0.256625	0.639096	FALSE
GTWIN	gtwin	FBte0001062	LTR	RNA	2R	1395948	F	0.539	0.553	0.537	0.534	0.603	0.506	0.545333	0.546	0.545	-0.001	1	4	0.000766442	0.97924	FALSE
GTWIN	gtwin	FBte0001062	LTR	RNA	2R	1396297	R	0.966	0.971	0.967	0.944	1	1	0.974667	0.9685	0.97775	0.00925	1	4	0.614506	0.476914	FALSE
1360	1360	FBte0000559	TIR	DNA	2R	1396506	F	1	1	1	1	1	1	1	1	1	0	1	4	NA	NA	NA
1360	1360	FBte0000559	TIR	DNA	2R	1397010	R	1	1	1	1	1	1	1	1	1	0	1	4	NA	NA	NA
1360	1360	FBte0000559	TIR	DNA	2R	1405533	F	0.968	0.984	0.97	0.957	0.965	0.946	0.965	0.976	0.9595	-0.0165	1	4	3.54296	0.132931	FALSE
INVADER2	invader2	FBte0001084	LTR	RNA	2R	1408437	FR	0.558	0.685	0.561	0.601	0.634	0.61	0.608167	0.6215	0.6015	-0.02	1	4	0.213462	0.668078	FALSE
1360	1360	FBte0000559	TIR	DNA	2R	1410906	R	0.701	0.786	0.684	0.712	0.727	0.68	0.715	0.7435	0.70075	-0.04275	1	4	1.93254	0.23684	FALSE
DOC5	Porto1	FBte0000791	non-LTR	RNA	2R	1411963	F	0.327	0.321	0.408	0.318	0.44	0.383	0.366167	0.324	0.38725	0.06325	1	4	2.66134	0.178149	FALSE
INE1	INE-1	FBte0000312	TIR	DNA	2R	1422817	R	0.039	0.022	0	0.026	0.017	0.025	0.0215	0.0305	0.017	-0.0135	1	4	1.05297	0.362823	FALSE
1360	1360	FBte0000559	TIR	DNA	2R	1423614	F	0.967	0.959	0.881	0.923	0.933	0.939	0.933667	0.963	0.919	-0.044	1	4	7.03638	0.0568263	FALSE
DMCR1A	Cr1a	FBte0000140	non-LTR	RNA	2R	1425200	R	0.904	0.922	0.956	0.973	0.954	0.928	0.9395	0.913	0.95275	0.03975	1	4	5.89991	0.0720609	FALSE
G2	G2	FBte0000800	non-LTR	RNA	2R	1440824	R	0.177	0.031	0.031	0.133	0.21	0.165	0.1245	0.104	0.13475	0.03075	1	4	0.196787	0.680265	FALSE
DM_ROO	roo	FBte0000100	LTR	RNA	2R	1444211	FR	0	0.373	0	0	0	0	0.0621667	0.1865	0	-0.1865	1	4	2.66667	0.177808	FALSE
STALKER4	Stalker4	FBte0000151	LTR	RNA	2R	1452309	F	0.459	0.48	0.48	0.459	0.527	0.448	0.4755	0.4695	0.4785	0.009	1	4	0.110724	0.75603	FALSE
INE1	INE-1	FBte0000312	TIR	DNA	2R	1460768	R	0.124	0.212	0.165	0.053	0.072	0.16	0.131	0.168	0.1125	-0.0555	1	4	1.14008	0.345793	FALSE
TRANSIB2	transib2	FBte0000885	TIR	DNA	2R	1460901	F	0.729	0.803	0.788	0.751	0.765	0.683	0.753167	0.766	0.74675	-0.01925	1	4	0.232085	0.655154	FALSE
TRANSIB2	transib2	FBte0000885	TIR	DNA	2R	1461435	R	0.186	0.176	0.21	0.192	0.233	0.215	0.202	0.181	0.2125	0.0315	1	4	6.0988	0.0689782	FALSE
DMTRDNA	hopper	FBte0000670	TIR	DNA	2R	1463290	F	0.469	0.494	0.515	0.62	0.631	0.491	0.536667	0.4815	0.56425	0.08275	1	4	2.31976	0.202407	FALSE
DMTRDNA	hopper	FBte0000670	TIR	DNA	2R	1464150	R	1	1	1	1	1	1	1	1	1	0	1	4	NA	NA	NA
DMCR1A	Cr1a	FBte0000140	non-LTR	RNA	2R	1464362	F	0.964	1	1	1	1	1	0.994	0.982	1	0.018	1	4	2.66667	0.177808	FALSE
Tinker	diver	FBte0000001	LTR	RNA	2R	1465282	F	1	1	1	1	1	1	1	1	1	0	1	4	NA	NA	NA
INVADER3	invader3	FBte0000619	LTR	RNA	2R	1477900	R	0.299	0.275	0.319	0.406	0.381	0.388	0.344667	0.287	0.3735	0.0865	1	4	8.95378	0.0402471	FALSE
GYPSY6	gypsy6	FBte0001175	LTR	RNA	2R	1485591	R	0.912	0.847	0.871	0.889	0.699	0.835	0.842167	0.8795	0.8235	-0.056	1	4	0.750366	0.435228	FALSE
OPUS	opus	FBte0000918	LTR	RNA	2R	1486975	FR	0	0	0.54	0.22	0	0	0.126667	0	0.19	0.19	1	4	1.17806	0.338789	FALSE
DM_ROO	roo	FBte0000100	LTR	RNA	2R	1488667	F	0.572	0	0	0	0	0	0.0953333	0.286	0	-0.286	1	4	2.66667	0.177808	FALSE
1360	1360	FBte0000559	TIR	DNA	2R	1511780	F	0.72	0.681	0.764	0.698	0.769	0.73	0.727	0.7005	0.74025	0.03975	1	4	2.0768	0.222994	FALSE
1360	1360	FBte0000559	TIR	DNA	2R	1512957	R	0.636	0.65	0.68	0.647	0.65	0.624	0.647833	0.643	0.65025	0.00725	1	4	0.170556	0.700797	FALSE
DMTNFB	FB	FBte0000288	FB	DNA	2R	1523090	R	0.118	0.204	0.189	0.188	0.186	0.172	0.176167	0.161	0.18375	0.02275	1	4	0.812639	0.418313	FALSE
DM33463	S-element	FBte0001005	TIR	DNA	2R	1523586	F	0.907	0.887	0.848	0.903	0.875	0.89	0.885	0.897	0.879	-0.018	1	4	0.936147	0.388061	FALSE
DM33463	S-element	FBte0001005	TIR	DNA	2R	1526285	R	0.02	0.035	0.031	0.051	0.059	0.062	0.043	0.0275	0.05075	0.02325	1	4	4.31663	0.106305	FALSE
PPI251	P-element	FBte0000037	TIR	DNA	2R	1527207	R	0.066	0	0	0	0	0	0.011	0.033	0	-0.033	1	4	2.66667	0.177808	FALSE
DM33463	S-element	FBte0001005	TIR	DNA	2R	1527417	F	0.463	0.406	0.366	0.436	0.336	0.473	0.413333	0.4345	0.40275	-0.03175	1	4	0.406178	0.558568	FALSE
DM33463	S-element	FBte0001005	TIR	DNA	2R	1530051	R	0.102	0.079	0.079	0.108	0.1	0.108	0.096	0.0905	0.09875	0.00825	1	4	0.427959	0.548696	FALSE
STALKER4	Stalker4	FBte0000151	LTR	RNA	2R	1531675	R	1	0.984	1	1	0.971	1	0.9925	0.992	0.99275	0.00075	1	4	0.0756704	0.796877	FALSE
1360	1360	FBte0000559	TIR	DNA	2R	1531881	F	1	1	1	1	0.982	0.985	0.9945	1	0.99175	-0.00825	1	4	1.32776	0.313383	FALSE
1360	1360	FBte0000559	TIR	DNA	2R	1532991	R	1	1	1	1	0.984	0.98	0.994	1	0.991	-0.009	1	4	1.325	0.313822	FALSE
STALKER	Stalker	FBte0001066	LTR	RNA	2R	1533706	F	0.942	0.948	0.962	0.991	0.937	0.979	0.959833	0.945	0.96725	0.02225	1	4	1.56527	0.279076	FALSE
TC1-2	Tc1-2	FBte0000838	TIR	DNA	2R	1578407	F	0.712	0.699	0.725	0.733	0.742	0.723	0.722333	0.7055	0.73075	0.02525	1	4	10.8256	0.0302089	FALSE
TC1-2	Tc1-2	FBte0000838	TIR	DNA	2R	1579557	R	0.421	0.49	0.372	0.442	0.486	0.483	0.449	0.4555	0.44575	-0.00975	1	4	0.0479254	0.83743	FALSE
BAGGINS	baggins	FBte0000906	non-LTR	RNA	2R	1579841	F	0.188	0.167	0.152	0.202	0.19	0.188	0.181167	0.1775	0.183	0.0055	1	4	0.088056	0.781434	FALSE
DM33463	S-element	FBte0001005	TIR	DNA	2R	1590211	R	0.311	0.341	0.324	0.34	0.288	0.347	0.325167	0.326	0.32475	-0.00125	1	4	0.00395647	0.952863	FALSE
DM33463	S-element	FBte0001005	TIR	DNA	2R	1592388	F	0.102	0.045	0.045	0.235	0.291	0.073	0.131833	0.0735	0.161	0.0875	1	4	0.813528	0.41808	FALSE
DMTNFB	FB	FBte0000288	FB	DNA	2R	1593343	R	0.12	0.087	0.128	0.184	0.108	0.067	0.115667	0.1035	0.12175	0.01825	1	4	0.179333	0.693726	FALSE
INE1	INE-1	FBte0000312	TIR	DNA	2R	1595905	R	0.105	0.133	0.096	0.074	0.151	0.126	0.114167	0.119	0.11175	-0.00725	1	4	0.100304	0.767306	FALSE
JUAN	Juan	FBte0000982	non-LTR	RNA	2R	1596348	F	0	0.283	0	0	0	0	0.0471667	0.1415	0	-0.1415	1	4	2.66667	0.177808	FALSE
1360	1360	FBte0000559	TIR	DNA	2R	1597839	F	0.815	0.817	0.841	0.831	0.831	0.823	0.826333	0.816	0.8315	0.0155	1	4	7.51868	0.0517977	FALSE
GYPSY8	gypsy8	FBte0000168	LTR	RNA	2R	1599714	R	0.078	0.097	0.093	0.096	0.131	0.102	0.0995	0.0875	0.1055	0.018	1	4	1.70838	0.26127	FALSE
DMCR1A	Cr1a	FBte0000140	non-LTR	RNA	2R	1600628	R	0.068	0.08	0.099	0.074	0.048	0.126	0.0825	0.074	0.08675	0.01275	1	4	0.179186	0.693842	FALSE
FW2	Fw2	FBte0001002	non-LTR	RNA	2R	1601286	F	0.64	0.638	0.692	0.674	0.659	0.62	0.653833	0.639	0.66125	0.02225	1	4	0.950803	0.384729	FALSE
FW2	Fw2	FBte0001002	non-LTR	RNA	2R	1603659	R	0.553	0.848	0.865	0.755	0.909	0.597	0.7545	0.7005	0.7815	0.081	1	4	0.338287	0.592022	FALSE
DIVER2	diver2	FBte0001178	LTR	RNA	2R	1618786	F	1	1	0.987	1	1	1	0.997833	1	0.99675	-0.00325	1	4	0.444444	0.54147	FALSE
DIVER2	diver2	FBte0001178	LTR	RNA	2R	1620872	FR	0.945	0.976	0.97	0.968	0.962	0.957	0.963	0.9605	0.96425	0.00375	1	4	0.0537158	0.828093	FALSE
1360	1360	FBte0000559	TIR	DNA	2R	1632821	F	1	1	1	1	1	1	1	1	1	0	1	4	NA	NA	NA
1360	1360	FBte0000559	TIR	DNA	2R	1633560	R	0.804	0.917	0.878	0.813	0.929	0.847	0.864667	0.8605	0.86675	0.00625	1	4	0.00733498	0.935865	FALSE
DMIFACA	I-element	FBte0000133	non-LTR	RNA	2R	1638017	R	0.497	0.489	0.477	0.469	0.505	0.506	0.4905	0.493	0.48925	-0.00375	1	4	0.0670904	0.808405	FALSE
DMTRDNA	hopper	FBte0000670	TIR	DNA	2R	1638944	F	1	1	1	1	1	1	1	1	1	0	1	4	NA	NA	NA
DMIFACA	I-element	FBte0000133	non-LTR	RNA	2R	1640526	F	1	1	0.974	1	1	1	0.995667	1	0.9935	-0.0065	1	4	0.444444	0.54147	FALSE
DM33463	S-element	FBte0001005	TIR	DNA	2R	1646070	R	0.014	0.136	0.087	0.11	0.019	0.057	0.0705	0.075	0.06825	-0.00675	1	4	0.00348095	0.955782	FALSE
INE1	INE-1	FBte0000312	TIR	DNA	2R	1649120	FR	0.241	0.226	0.264	0.25	0.172	0.16	0.218833	0.2335	0.2115	-0.022	1	4	0.338404	0.59196	FALSE
TC1-2	Tc1-2	FBte0000838	TIR	DNA	2R	1650737	F	0.738	0.703	0.714	0.809	0.825	0.707	0.749333	0.7205	0.76375	0.04325	1	4	0.846297	0.40966	FALSE
TC1-2	Tc1-2	FBte0000838	TIR	DNA	2R	1652341	R	1	1	1	1	1	1	1	1	1	0	1	4	NA	NA	NA
JOCKEY2	jockey2	FBte0001092	non-LTR	RNA	2R	1653281	F	0.605	0.614	0.681	0.639	0.611	0.615	0.6275	0.6095	0.6365	0.027	1	4	1.22501	0.330459	FALSE
JOCKEY2	jockey2	FBte0001092	non-LTR	RNA	2R	1653736	R	0.434	0.46	0.451	0.429	0.475	0.409	0.443	0.447	0.441	-0.006	1	4	0.0706352	0.80355	FALSE
BAGGINS	baggins	FBte0000906	non-LTR	RNA	2R	1659265	F	0.185	0.133	0.193	0.172	0.233	0.153	0.178167	0.159	0.18775	0.02875	1	4	0.938486	0.387526	FALSE
INVADER2	invader2	FBte0001084	LTR	RNA	2R	1682929	R	0.764	0.615	0.822	0.695	0.669	0.666	0.705167	0.6895	0.713	0.0235	1	4	0.10137	0.766122	FALSE
DMW1DOC	Doc	FBte0000341	non-LTR	RNA	2R	1684694	R	0.05	0.039	0.029	0.033	0.07	0.028	0.0415	0.0445	0.04	-0.0045	1	4	0.16363	0.706533	FALSE
DME010298	GATE	FBte0000359	LTR	RNA	2R	1686090	F	0.461	0.432	0.495	0.41	0.423	0.444	0.444167	0.4465	0.443	-0.0035	1	4	0.0148533	0.908876	FALSE
DMIS176	17.6	FBte0000109	LTR	RNA	2R	1707480	R	0	0	0	0.074	0.015	0.036	0.0208333	0	0.03125	0.03125	1	4	2.84759	0.166785	FALSE
DMIS176	17.6	FBte0000109	LTR	RNA	2R	1708651	F	0.087	0.104	0.188	0.174	0.193	0.093	0.139833	0.0955	0.162	0.0665	1	4	3.49878	0.134753	FALSE
INE1	INE-1	FBte0000312	TIR	DNA	2R	1726440	R	0	0.059	0.077	0.077	0.045	0.072	0.055	0.0295	0.06775	0.03825	1	4	3.11047	0.152565	FALSE
INE1	INE-1	FBte0000312	TIR	DNA	2R	1729197	R	0	0.009	0.023	0.01	0.015	0.008	0.0108333	0.0045	0.014	0.0095	1	4	3.68764	0.127224	FALSE
BAGGINS	baggins	FBte0000906	non-LTR	RNA	2R	1734026	F	0.525	0.587	0.626	0.598	0.663	0.655	0.609	0.556	0.6355	0.0795	1	4	7.35381	0.0534382	FALSE
BAGGINS	baggins	FBte0000906	non-LTR	RNA	2R	1735209	R	0.681	0.629	0.626	0.625	0.712	0.644	0.652833	0.655	0.65175	-0.00325	1	4	0.00736249	0.935745	FALSE
DMTHB1	HB	FBte0000414	TIR	DNA	2R	1735493	F	0.038	0.108	0.019	0.068	0.103	0.091	0.0711667	0.073	0.07025	-0.00275	1	4	0.00773765	0.934133	FALSE
DMTHB1	HB	FBte0000414	TIR	DNA	2R	1736280	R	0.583	0.642	0.581	0.471	0.649	0.527	0.5755	0.6125	0.557	-0.0555	1	4	0.853184	0.407929	FALSE
INE1	INE-1	FBte0000312	TIR	DNA	2R	1738194	F	0.483	0.384	0.409	0.617	0.492	0.555	0.49	0.4335	0.51825	0.08475	1	4	1.33987	0.311468	FALSE
DMLINEJA	jockey	FBte0000088	non-LTR	RNA	2R	1740326	R	0.256	0.374	0.262	0.332	0.273	0.323	0.303333	0.315	0.2975	-0.0175	1	4	0.135117	0.731808	FALSE
DIVER2	diver2	FBte0001178	LTR	RNA	2R	1740490	F	0.144	0.329	0.192	0.161	0.143	0.212	0.196833	0.2365	0.177	-0.0595	1	4	0.808262	0.419463	FALSE
DIVER2	diver2	FBte0001178	LTR	RNA	2R	1744073	R	1	1	1	1	1	1	1	1	1	0	1	4	NA	NA	NA
DIVER2	diver2	FBte0001178	LTR	RNA	2R	1744273	F	1	1	1	1	0.981	1	0.996833	1	0.99525	-0.00475	1	4	0.444444	0.54147	FALSE
1360	1360	FBte0000559	TIR	DNA	2R	1745498	R	0.963	0.976	1	0.936	1	0.949	0.970667	0.9695	0.97125	0.00175	1	4	0.257824	0.638338	FALSE
INE1	INE-1	FBte0000312	TIR	DNA	2R	1758489	R	0.075	0.082	0.015	0.028	0.018	0	0.0363333	0.0785	0.01525	-0.06325	1	4	10.3284	0.032472	FALSE
JOCKEY2	jockey2	FBte0001092	non-LTR	RNA	2R	1758994	F	0.858	0.842	0.835	0.813	0.829	0.802	0.829833	0.85	0.81975	-0.03025	1	4	6.31712	0.065819	FALSE
JOCKEY2	jockey2	FBte0001092	non-LTR	RNA	2R	1760755	R	0.792	0.964	0.899	0.974	0.974	1	0.933833	0.878	0.96175	0.08375	1	4	1.67874	0.264803	FALSE
JOCKEY2	jockey2	FBte0001092	non-LTR	RNA	2R	1761045	F	0.969	0.975	0.92	0.785	0.912	0.9	0.910167	0.972	0.87925	-0.09275	1	4	6.97546	0.0575136	FALSE
RT1B	Rt1b	FBte0000603	non-LTR	RNA	2R	1763115	R	0.145	0.081	0.091	0.084	0.151	0.114	0.111	0.113	0.11	-0.003	1	4	0.00589216	0.9425	FALSE
INE1	INE-1	FBte0000312	TIR	DNA	2R	1765095	R	0.061	0.09	0	0.048	0.063	0.056	0.053	0.0755	0.04175	-0.03375	1	4	1.16922	0.340396	FALSE
DMU89994	Burdock	FBte0000739	LTR	RNA	2R	1765582	F	0.342	0.382	0.367	0.372	0.399	0.347	0.368167	0.362	0.37125	0.00925	1	4	0.211287	0.669633	FALSE
DMU89994	Burdock	FBte0000739	LTR	RNA	2R	1770781	R	0.158	0.242	0.259	0.223	0.284	0.227	0.232167	0.2	0.24825	0.04825	1	4	2.13331	0.217918	FALSE
F	F-element	FBte0000005	non-LTR	RNA	2R	1772752	F	1	1	1	1	0.947	1	0.991167	1	0.98675	-0.01325	1	4	0.444444	0.54147	FALSE
ROOA_LTR	rooA	FBte0000765	LTR	RNA	2R	1776235	F	0.69	0.708	0.639	0.65	0.613	0.583	0.647167	0.699	0.62125	-0.07775	1	4	11.8836	0.0261196	FALSE
ROOA_LTR	rooA	FBte0000765	LTR	RNA	2R	1776664	R	0.403	0.462	0.43	0.465	0.493	0.432	0.4475	0.4325	0.455	0.0225	1	4	0.612109	0.477718	FALSE
MARINER2	mariner2	FBte0001033	TIR	DNA	2R	1777401	F	1	0.954	1	1	1	1	0.992333	0.977	1	0.023	1	4	2.66667	0.177808	FALSE
MARINER2	mariner2	FBte0001033	TIR	DNA	2R	1778071	R	0.463	0.476	0.469	0.45	0.525	0.498	0.480167	0.4695	0.4855	0.016	1	4	0.40854	0.557479	FALSE
1360	1360	FBte0000559	TIR	DNA	2R	1780524	R	0.702	0.656	0.606	0.373	0.305	0.999	0.606833	0.679	0.57075	-0.10825	1	4	0.0238412	0.884767	FALSE
DMCR1A	Cr1a	FBte0000140	non-LTR	RNA	2R	1805573	R	1	1	1	1	1	1	1	1	1	0	1	4	NA	NA	NA
QUASIMODO	Quasimodo	FBte0000640	LTR	RNA	2R	1805742	F	0.981	1	1	0.991	1	1	0.995333	0.9905	0.99775	0.00725	1	4	0.672754	0.458156	FALSE
1360	1360	FBte0000559	TIR	DNA	2R	1844945	R	0.079	0.179	0.225	0.129	0.091	0.165	0.144667	0.129	0.1525	0.0235	1	4	0.222705	0.661579	FALSE
BAGGINS	baggins	FBte0000906	non-LTR	RNA	2R	1858846	R	0.986	0.985	1	1	0.981	1	0.992	0.9855	0.99525	0.00975	1	4	2.75655	0.172194	FALSE
DIVER2	diver2	FBte0001178	LTR	RNA	2R	1859032	F	1	1	1	1	1	1	1	1	1	0	1	4	NA	NA	NA
DIVER2	diver2	FBte0001178	LTR	RNA	2R	1859370	R	0.773	0.849	0.853	0.858	0.888	0.855	0.846	0.811	0.8635	0.0525	1	4	3.96538	0.117273	FALSE
INE1	INE-1	FBte0000312	TIR	DNA	2R	1861125	R	0.088	0.257	0.141	0.116	0.171	0.153	0.154333	0.1725	0.14525	-0.02725	1	4	0.123068	0.743427	FALSE
QBERT	accord2	FBte0001166	LTR	RNA	2R	1863361	F	0.994	0.991	0.992	0.992	0.981	0.988	0.989667	0.9925	0.98825	-0.00425	1	4	1.28543	0.320235	FALSE
QBERT	accord2	FBte0001166	LTR	RNA	2R	1865232	R	1	1	1	1	1	0.998	0.999667	1	0.9995	-0.0005	1	4	0.444444	0.54147	FALSE
DMCR1A	Cr1a	FBte0000140	non-LTR	RNA	2R	1868892	F	0.419	0.467	0.49	0.381	0.455	0.429	0.440167	0.443	0.43875	-0.00425	1	4	0.0136799	0.912528	FALSE
DMCR1A	Cr1a	FBte0000140	non-LTR	RNA	2R	1873752	F	1	1	1	1	1	1	1	1	1	0	1	4	NA	NA	NA
DMCR1A	Cr1a	FBte0000140	non-LTR	RNA	2R	1874728	R	0.261	0.246	0.213	0.359	0.37	0.248	0.282833	0.2535	0.2975	0.044	1	4	0.509221	0.514902	FALSE
OPUS	opus	FBte0000918	LTR	RNA	2R	1875297	FR	0	0	0.443	0.088	0	0	0.0885	0	0.13275	0.13275	1	4	0.991887	0.37565	FALSE
GTWIN	gtwin	FBte0001062	LTR	RNA	2R	1879490	R	0.064	0.115	0.041	0.096	0.088	0.034	0.073	0.0895	0.06475	-0.02475	1	4	0.75915	0.432767	FALSE
1360	1360	FBte0000559	TIR	DNA	2R	1880521	R	0.291	0.326	0.341	0.359	0.286	0.327	0.321667	0.3085	0.32825	0.01975	1	4	0.582646	0.487813	FALSE
1360	1360	FBte0000559	TIR	DNA	2R	1891182	R	0.492	0.558	0.513	0.51	0.562	0.514	0.524833	0.525	0.52475	-0.00025	1	4	9.88863e-05	0.992542	FALSE
INE1	INE-1	FBte0000312	TIR	DNA	2R	1892049	R	0.489	0.614	0.552	0.686	0.718	0.608	0.611167	0.5515	0.641	0.0895	1	4	1.71708	0.260247	FALSE
F	F-element	FBte0000005	non-LTR	RNA	2R	1907162	F	0.789	0.859	0.831	0.921	0.796	0.816	0.835333	0.824	0.841	0.017	1	4	0.14648	0.721391	FALSE
1360	1360	FBte0000559	TIR	DNA	2R	1921706	F	0.621	0.273	0.659	0.438	0.412	0.471	0.479	0.447	0.495	0.048	1	4	0.141827	0.725597	FALSE
1360	1360	FBte0000559	TIR	DNA	2R	1922220	R	0.153	0.121	0.148	0.178	0.13	0.164	0.149	0.137	0.155	0.018	1	4	0.970965	0.380225	FALSE
DMCR1A	Cr1a	FBte0000140	non-LTR	RNA	2R	1928638	F	0.701	0.785	0.872	0.774	0.848	0.789	0.794833	0.743	0.82075	0.07775	1	4	3.03594	0.1564	FALSE
DMCR1A	Cr1a	FBte0000140	non-LTR	RNA	2R	1931018	F	0.563	0.231	0.311	0.442	0.356	0.37	0.378833	0.397	0.36975	-0.02725	1	4	0.0368419	0.857137	FALSE
DMIS297	297	FBte0000675	LTR	RNA	2R	1950015	F	0.815	0.863	0.932	0.794	0.892	0.844	0.856667	0.839	0.8655	0.0265	1	4	0.375684	0.573058	FALSE
GYPSY10	gypsy10	FBte0000351	LTR	RNA	2R	1953824	R	0.272	0.115	0.152	0	0.132	0.156	0.137833	0.1935	0.11	-0.0835	1	4	0.908555	0.394475	FALSE
INVADER2	invader2	FBte0001084	LTR	RNA	2R	1955825	FR	1	0.778	0.923	1	0.649	0.985	0.889167	0.889	0.88925	0.00025	1	4	0.00310096	0.958262	FALSE
DMCR1A	Cr1a	FBte0000140	non-LTR	RNA	2R	1967425	R	0.768	0.739	1	1	1	1	0.917833	0.7535	1	0.2465	1	4	2539.98	9.27578e-07	TRUE
DMCR1A	Cr1a	FBte0000140	non-LTR	RNA	2R	1981931	R	0.312	0.283	0.116	0.266	0.318	0.335	0.271667	0.2975	0.25875	-0.03875	1	4	0.292176	0.617522	FALSE
INE1	INE-1	FBte0000312	TIR	DNA	2R	1986108	FR	0.195	0.167	0.178	0.221	0.152	0.238	0.191833	0.181	0.19725	0.01625	1	4	0.252049	0.642013	FALSE
DME9736	Idefix	FBte0000104	LTR	RNA	2R	1994560	R	0.3	0.297	0.357	0.372	0.296	0.344	0.327667	0.2985	0.34225	0.04375	1	4	3.14888	0.150645	FALSE
INE1	INE-1	FBte0000312	TIR	DNA	2R	1996485	F	0.422	0.5	0.481	0.339	0.416	0.395	0.4255	0.461	0.40775	-0.05325	1	4	1.13114	0.347476	FALSE
DOC5	Porto1	FBte0000791	non-LTR	RNA	2R	1998355	R	0.007	0.01	0.018	0.024	0.045	0.006	0.0183333	0.0085	0.02325	0.01475	1	4	1.57804	0.277408	FALSE
INVADER5	invader5	FBte0000188	LTR	RNA	2R	1998577	F	0.263	0.245	0.25	0.27	0.252	0.222	0.250333	0.254	0.2485	-0.0055	1	4	0.12497	0.741551	FALSE
INVADER5	invader5	FBte0000188	LTR	RNA	2R	2009145	R	0.546	0.59	0.523	0.548	0.565	0.568	0.556667	0.568	0.551	-0.017	1	4	0.689869	0.452909	FALSE
DMIFACA	I-element	FBte0000133	non-LTR	RNA	2R	2011003	FR	0.96	0.986	0.991	0.978	0.977	0.98	0.978667	0.973	0.9815	0.0085	1	4	0.62237	0.474297	FALSE
DMCR1A	Cr1a	FBte0000140	non-LTR	RNA	2R	2013800	R	1	1	1	1	1	1	1	1	1	0	1	4	NA	NA	NA
ROOA_LTR	rooA	FBte0000765	LTR	RNA	2R	2017124	F	0.231	0.248	0.225	0.244	0.275	0.21	0.238833	0.2395	0.2385	-0.001	1	4	0.00400155	0.952596	FALSE
IVK	Ivk	FBte0000608	non-LTR	RNA	2R	2035622	F	0.964	0.824	0.75	1	0.87	0.871	0.879833	0.894	0.87275	-0.02125	1	4	0.000279561	0.987461	FALSE
TC3	Tc3	FBte0000044	TIR	DNA	2R	2048905	R	0.277	0.277	0.285	0.326	0.191	0.25	0.267667	0.277	0.263	-0.014	1	4	0.126329	0.74022	FALSE
INE1	INE-1	FBte0000312	TIR	DNA	2R	2049704	F	0.585	0.578	0.669	0.667	0.723	0.693	0.6525	0.5815	0.688	0.1065	1	4	26.9041	0.00657496	FALSE
DMW1DOC	Doc	FBte0000341	non-LTR	RNA	2R	2050318	R	0	0	0.432	0.056	0	0	0.0813333	0	0.122	0.122	1	4	0.888605	0.39923	FALSE
DMTRDNA	hopper	FBte0000670	TIR	DNA	2R	2050603	F	0.994	0.996	1	0.999	0.997	0.997	0.997167	0.995	0.99825	0.00325	1	4	3.09811	0.153191	FALSE
DMTRDNA	hopper	FBte0000670	TIR	DNA	2R	2050995	R	0.799	0.943	0.844	0.894	1	0.925	0.900833	0.871	0.91575	0.04475	1	4	0.440293	0.54327	FALSE
DMCR1A	Cr1a	FBte0000140	non-LTR	RNA	2R	2051299	F	0.895	0.82	0.929	1	1	1	0.940667	0.8575	0.98225	0.12475	1	4	8.85185	0.0409326	FALSE
DMCR1A	Cr1a	FBte0000140	non-LTR	RNA	2R	2056075	R	0.243	0.241	0.239	0.169	0.333	0.231	0.242667	0.242	0.243	0.001	1	4	0.000710733	0.980008	FALSE
412	412	FBte0000007	LTR	RNA	2R	2057398	F	1	1	1	1	1	1	1	1	1	0	1	4	NA	NA	NA
BS3	BS3	FBte0000420	non-LTR	RNA	2R	2075247	F	0.728	0.63	0.555	0.618	0.616	0.705	0.642	0.679	0.6235	-0.0555	1	4	1.01657	0.370373	FALSE
ROXELEMENT	X-element	FBte0001160	non-LTR	RNA	2R	2077249	FR	0.384	0.318	0.33	0.36	0.367	0.423	0.363667	0.351	0.37	0.019	1	4	0.291528	0.617899	FALSE
DOC3	Doc3-element	FBte0001140	non-LTR	RNA	2R	2078361	F	0.337	0.436	0.316	0.412	0.4	0.492	0.398833	0.3865	0.405	0.0185	1	4	0.086655	0.783118	FALSE
G5_DM	G5	FBte0001128	non-LTR	RNA	2R	2082609	R	1	0.944	1	1	1	1	0.990667	0.972	1	0.028	1	4	2.66667	0.177808	FALSE
DOC3	Doc3-element	FBte0001140	non-LTR	RNA	2R	2082790	F	1	1	1	1	1	1	1	1	1	0	1	4	NA	NA	NA
DMIFACA	I-element	FBte0000133	non-LTR	RNA	2R	2083340	F	0.984	1	0.993	1	0.976	1	0.992167	0.992	0.99225	0.00025	1	4	0.00275338	0.960668	FALSE
DOC3	Doc3-element	FBte0001140	non-LTR	RNA	2R	2083341	R	1	0.992	0.997	1	0.997	1	0.997667	0.996	0.9985	0.0025	1	4	0.22973	0.656751	FALSE
DOC3	Doc3-element	FBte0001140	non-LTR	RNA	2R	2092828	R	0.494	0.488	0.509	0.461	0.486	0.446	0.480667	0.491	0.4755	-0.0155	1	4	0.550504	0.499314	FALSE
MARINER2	mariner2	FBte0001033	TIR	DNA	2R	2108830	FR	1	1	0.981	1	1	0.984	0.994167	1	0.99125	-0.00875	1	4	1.32838	0.313286	FALSE
DMIS176	17.6	FBte0000109	LTR	RNA	2R	2110452	F	0.255	0.004	0	0	0.209	0.021	0.0815	0.1295	0.0575	-0.072	1	4	0.410877	0.556406	FALSE
DMIS176	17.6	FBte0000109	LTR	RNA	2R	2118175	R	0.39	0	0	0	0.296	0.017	0.117167	0.195	0.07825	-0.11675	1	4	0.305621	0.60982	FALSE
TRANSIB2	transib2	FBte0000885	TIR	DNA	2R	2119580	F	0.602	0.94	1	1	1	0.872	0.902333	0.771	0.968	0.197	1	4	3.81548	0.122489	FALSE
TRANSIB2	transib2	FBte0000885	TIR	DNA	2R	2121378	R	0.276	0.262	0.308	0.318	0.219	0.25	0.272167	0.269	0.27375	0.00475	1	4	0.0112205	0.92074	FALSE
DMIS297	297	FBte0000675	LTR	RNA	2R	2125853	F	1	1	1	1	1	1	1	1	1	0	1	4	NA	NA	NA
DMIS297	297	FBte0000675	LTR	RNA	2R	2127175	R	0.083	0.259	0.17	0.178	0.16	0.165	0.169167	0.171	0.16825	-0.00275	1	4	0.0163052	0.904555	FALSE
DOC3	Doc3-element	FBte0001140	non-LTR	RNA	2R	2145206	F	1	1	1	1	0.956	1	0.992667	1	0.989	-0.011	1	4	0.444444	0.54147	FALSE
DMIFACA	I-element	FBte0000133	non-LTR	RNA	2R	2146673	F	0.996	1	0.994	0.993	0.991	0.995	0.994833	0.998	0.99325	-0.00475	1	4	5.77404	0.074121	FALSE
DME487856	Max-element	FBte0000304	LTR	RNA	2R	2190399	F	0.256	0.219	0.194	0.285	0.238	0.259	0.241833	0.2375	0.244	0.0065	1	4	0.0362417	0.858289	FALSE
DMGYPF1A	gypsy	FBte0000021	LTR	RNA	2R	2214194	F	1	1	0.863	1	1	1	0.977167	1	0.96575	-0.03425	1	4	0.444444	0.54147	FALSE
GYPSY3	gypsy3	FBte0001030	LTR	RNA	2R	2240337	R	1	1	1	0.909	0.972	1	0.980167	1	0.97025	-0.02975	1	4	1.13971	0.345862	FALSE
1360	1360	FBte0000559	TIR	DNA	2R	2241888	F	0.977	0.983	0.994	0.978	0.993	0.965	0.981667	0.98	0.9825	0.0025	1	4	0.174344	0.697719	FALSE
LOOPER1_DM	looper1	FBte0000323	TIR	DNA	2R	2243082	F	0.983	1	0.947	1	1	1	0.988333	0.9915	0.98675	-0.00475	1	4	0.00580238	0.942939	FALSE
LOOPER1_DM	looper1	FBte0000323	TIR	DNA	2R	2243750	R	0.2	0.151	0.132	0.163	0.154	0.144	0.157333	0.1755	0.14825	-0.02725	1	4	2.24526	0.208389	FALSE
DM_ROO	roo	FBte0000100	LTR	RNA	2R	2246221	FR	0	0	0	0	0.321	0.015	0.056	0	0.084	0.084	1	4	0.711205	0.446523	FALSE
INE1	INE-1	FBte0000312	TIR	DNA	2R	2247389	R	0.43	0.589	0.75	0.614	0.222	0.429	0.505667	0.5095	0.50375	-0.00575	1	4	0.00137214	0.972226	FALSE
1360	1360	FBte0000559	TIR	DNA	2R	2257512	F	0.82	1	1	0.994	0.937	0.895	0.941	0.91	0.9565	0.0465	1	4	0.0928952	0.775728	FALSE
INVADER3	invader3	FBte0000619	LTR	RNA	2R	2265691	F	1	1	0.8	0.75	1	1	0.925	1	0.8875	-0.1125	1	4	1.32357	0.314051	FALSE
1360	1360	FBte0000559	TIR	DNA	2R	2302135	F	0	0.833	0.281	0.512	0.451	0.495	0.428667	0.4165	0.43475	0.01825	1	4	0.157142	0.71204	FALSE
G5_DM	G5	FBte0001128	non-LTR	RNA	2R	2306107	F	0.76	0.776	0.853	0.847	0.836	0.727	0.799833	0.768	0.81575	0.04775	1	4	1.25079	0.326029	FALSE
QBERT	accord2	FBte0001166	LTR	RNA	2R	2307759	R	0.4	0.381	0.487	0.419	0.477	0.395	0.4265	0.3905	0.4445	0.054	1	4	2.54701	0.185736	FALSE
1360	1360	FBte0000559	TIR	DNA	2R	2308338	F	0.637	0.721	0.747	0.716	0.726	0.694	0.706833	0.679	0.72075	0.04175	1	4	1.8404	0.246418	FALSE
1360	1360	FBte0000559	TIR	DNA	2R	2309702	R	0.735	0.798	0.848	0.819	0.937	0.81	0.8245	0.7665	0.8535	0.087	1	4	2.65984	0.178246	FALSE
DMTRDNA	hopper	FBte0000670	TIR	DNA	2R	2309888	F	0.714	0.788	0.797	0.765	0.882	0.767	0.7855	0.751	0.80275	0.05175	1	4	1.12343	0.34894	FALSE
DMTRDNA	hopper	FBte0000670	TIR	DNA	2R	2311382	R	0.608	0.495	0.551	0.667	0.608	0.632	0.5935	0.5515	0.6145	0.063	1	4	1.56133	0.279593	FALSE
QBERT	accord2	FBte0001166	LTR	RNA	2R	2314340	F	0.457	0.44	0.606	0.443	0.539	0.493	0.496333	0.4485	0.52025	0.07175	1	4	1.87972	0.242256	FALSE
DME487856	Max-element	FBte0000304	LTR	RNA	2R	2318538	F	0.443	0.48	0.445	0.358	0.482	0.411	0.4365	0.4615	0.424	-0.0375	1	4	0.832406	0.413192	FALSE
DME487856	Max-element	FBte0000304	LTR	RNA	2R	2322777	R	1	1	1	1	1	1	1	1	1	0	1	4	NA	NA	NA
DME487856	Max-element	FBte0000304	LTR	RNA	2R	2323004	F	1	1	1	0.833	1	1	0.972167	1	0.95825	-0.04175	1	4	0.444444	0.54147	FALSE
DME487856	Max-element	FBte0000304	LTR	RNA	2R	2338279	F	0.761	1	0.689	1	1	1	0.908333	0.8805	0.92225	0.04175	1	4	0.15687	0.712274	FALSE
GYPSY2	gypsy2	FBte0001040	LTR	RNA	2R	2363532	F	0.474	0.488	0.457	0.389	0.544	0.34	0.448667	0.481	0.4325	-0.0485	1	4	0.538604	0.503709	FALSE
1360	1360	FBte0000559	TIR	DNA	2R	2428246	R	0.469	0.5	0.25	0.75	0.633	0.328	0.488333	0.4845	0.49025	0.00575	1	4	0.000795473	0.97885	FALSE
DMTRDNA	hopper	FBte0000670	TIR	DNA	2R	2493045	R	0.975	0.976	0.976	1	1	1	0.987833	0.9755	0.994	0.0185	1	4	4.11048	0.112541	FALSE
DM33463	S-element	FBte0001005	TIR	DNA	2R	2493780	R	0.049	0.028	0.044	0.038	0	0.032	0.0318333	0.0385	0.0285	-0.01	1	4	0.413217	0.555336	FALSE
DMHFL1	hobo	FBte0000154	TIR	DNA	2R	2495798	F	0.124	0.104	0.146	0.096	0.06	0.098	0.104667	0.114	0.1	-0.014	1	4	0.325407	0.598892	FALSE
1360	1360	FBte0000559	TIR	DNA	2R	2498478	R	0.514	0.525	0.538	0.461	0.571	0.483	0.515333	0.5195	0.51325	-0.00625	1	4	0.0266473	0.878245	FALSE
DOC2	Doc2-element	FBte0000103	non-LTR	RNA	2R	2510184	F	0.616	0.585	0.525	0.528	0.575	0.51	0.5565	0.6005	0.5345	-0.066	1	4	8.18254	0.0459057	FALSE
DOC2	Doc2-element	FBte0000103	non-LTR	RNA	2R	2514472	R	0.979	1	1	1	1	1	0.9965	0.9895	1	0.0105	1	4	2.66667	0.177808	FALSE
INVADER3	invader3	FBte0000619	LTR	RNA	2R	2515753	R	0.018	0.023	0.037	0.012	0.004	0.029	0.0205	0.0205	0.0205	3.46945e-18	1	4	0.0402421	0.850795	FALSE
DM_ROO	roo	FBte0000100	LTR	RNA	2R	2517111	F	0	0	0.752	0.347	0	0	0.183167	0	0.27475	0.27475	1	4	1.18534	0.337474	FALSE
TRANSIB3	transib3	FBte0000725	TIR	DNA	2R	2517763	F	1	0.986	1	1	1	1	0.997667	0.993	1	0.007	1	4	2.66667	0.177808	FALSE
TRANSIB3	transib3	FBte0000725	TIR	DNA	2R	2519488	R	0.739	0.815	0.714	0.718	0.802	0.741	0.754833	0.777	0.74375	-0.03325	1	4	0.750683	0.435139	FALSE
DMCR1A	Cr1a	FBte0000140	non-LTR	RNA	2R	2520643	F	0.524	0.623	0.633	0.534	0.539	0.408	0.5435	0.5735	0.5285	-0.045	1	4	0.35299	0.584398	FALSE
DMCR1A	Cr1a	FBte0000140	non-LTR	RNA	2R	2521295	R	0.01	0.036	0.011	0.026	0.051	0.037	0.0285	0.023	0.03125	0.00825	1	4	0.306652	0.609238	FALSE
DM23420	3S18	FBte0000266	LTR	RNA	2R	2525141	FR	0.037	0.026	0.035	0.04	0.031	0.034	0.0338333	0.0315	0.035	0.0035	1	4	0.694367	0.451548	FALSE
DM_ROO	roo	FBte0000100	LTR	RNA	2R	2526665	F	0.882	0.885	0.899	0.859	0.882	0.88	0.881167	0.8835	0.88	-0.0035	1	4	0.0661703	0.809687	FALSE
DM_ROO	roo	FBte0000100	LTR	RNA	2R	2527078	R	0.49	0.45	0.504	0.407	0.449	0.476	0.462667	0.47	0.459	-0.011	1	4	0.11026	0.75652	FALSE
RT1C	Rt1c	FBte0000666	non-LTR	RNA	2R	2535729	R	0.53	0.449	0.514	0.43	0.485	0.427	0.4725	0.4895	0.464	-0.0255	1	4	0.397245	0.562729	FALSE
GYPSY2	gypsy2	FBte0001040	LTR	RNA	2R	2538767	R	0.957	1	0.962	1	1	0.976	0.9825	0.9785	0.9845	0.006	1	4	0.0271223	0.877177	FALSE
INVADER2	invader2	FBte0001084	LTR	RNA	2R	2540838	F	0.563	0.605	0.602	0.59	0.592	0.577	0.588167	0.584	0.59025	0.00625	1	4	0.170503	0.70084	FALSE
DMCR1A	Cr1a	FBte0000140	non-LTR	RNA	2R	2552956	F	0.408	0.547	0.462	0.49	0.421	0.572	0.483333	0.4775	0.48625	0.00875	1	4	0.0193759	0.896021	FALSE
RT1C	Rt1c	FBte0000666	non-LTR	RNA	2R	2554902	F	0.97	1	1	1	1	1	0.995	0.985	1	0.015	1	4	2.66667	0.177808	FALSE
RT1C	Rt1c	FBte0000666	non-LTR	RNA	2R	2555356	R	0.437	0.532	0.487	0.53	0.519	0.535	0.506667	0.4845	0.51775	0.03325	1	4	0.999975	0.373906	FALSE
DMTHB1	HB	FBte0000414	TIR	DNA	2R	2556647	F	0.43	0.24	0	0.232	0.706	0.293	0.316833	0.335	0.30775	-0.02725	1	4	0.0931519	0.77543	FALSE
TC3	Tc3	FBte0000044	TIR	DNA	2R	2557873	R	0.362	0.369	0.47	0.559	0.505	0.599	0.477333	0.3655	0.53325	0.16775	1	4	15.4889	0.0170227	FALSE
DMCR1A	Cr1a	FBte0000140	non-LTR	RNA	2R	2558352	F	0.906	0.856	0.956	0	0	0.918	0.606	0.881	0.4685	-0.4125	1	4	0.958071	0.383095	FALSE
DMCR1A	Cr1a	FBte0000140	non-LTR	RNA	2R	2562362	R	0.382	0.183	0.336	0.409	0.346	0.438	0.349	0.2825	0.38225	0.09975	1	4	2.03349	0.227012	FALSE
INE1	INE-1	FBte0000312	TIR	DNA	2R	2563761	R	0.885	1	0.97	0.981	0.976	0.913	0.954167	0.9425	0.96	0.0175	1	4	0.0249374	0.882174	FALSE
1360	1360	FBte0000559	TIR	DNA	2R	2564384	R	0.147	0.129	0.111	0.099	0.148	0.13	0.127333	0.138	0.122	-0.016	1	4	0.899184	0.396696	FALSE
DMCR1A	Cr1a	FBte0000140	non-LTR	RNA	2R	2566508	FR	0.318	0.287	0.379	0.387	0.303	0.358	0.338667	0.3025	0.35675	0.05425	1	4	3.29151	0.143834	FALSE
OSV	Osvaldo	FBte0000587	LTR	RNA	2R	2566928	F	0.09	0.075	0.071	0.052	0.114	0.066	0.078	0.0825	0.07575	-0.00675	1	4	0.161826	0.708051	FALSE
AF222049	Transpac	FBte0001377	LTR	RNA	2R	2590099	R	0.114	0	0.527	0.197	0	0	0.139667	0.057	0.181	0.124	1	4	0.215696	0.666491	FALSE
DM_ROO	roo	FBte0000100	LTR	RNA	2R	2594322	R	1	1	1	1	1	1	1	1	1	0	1	4	NA	NA	NA
FW3	Fw3	FBte0000636	non-LTR	RNA	2R	2594506	F	1	1	1	1	0.952	1	0.992	1	0.988	-0.012	1	4	0.444444	0.54147	FALSE
FW3	Fw3	FBte0000636	non-LTR	RNA	2R	2595477	R	1	1	1	1	1	1	1	1	1	0	1	4	NA	NA	NA
DME487856	Max-element	FBte0000304	LTR	RNA	2R	2615673	F	0.875	0	1	1	0	0.857	0.622	0.4375	0.71425	0.27675	1	4	0.506502	0.515963	FALSE
GYPSY12	gypsy12	FBte0001136	LTR	RNA	2R	2617431	F	1	0.9	0.96	1	0.917	1	0.962833	0.95	0.96925	0.01925	1	4	0.0641296	0.812567	FALSE
DMIS297	297	FBte0000675	LTR	RNA	2R	2641137	R	0.071	0.102	0.086	0.073	0.094	0.097	0.0871667	0.0865	0.0875	0.001	1	4	0.0125196	0.9163	FALSE
DMCR1A	Cr1a	FBte0000140	non-LTR	RNA	2R	2642865	F	0.992	1	1	0.991	1	0.999	0.997	0.996	0.9975	0.0015	1	4	0.0915607	0.777285	FALSE
ROXELEMENT	X-element	FBte0001160	non-LTR	RNA	2R	2645418	F	1	1	1	1	1	0.941	0.990167	1	0.98525	-0.01475	1	4	0.444444	0.54147	FALSE
Beagle2	HMS-Beagle2	FBte0001399	LTR	RNA	2R	2649727	R	1	1	0.976	0.996	1	0.99	0.993667	1	0.9905	-0.0095	1	4	2.65151	0.178783	FALSE
DMRTMGD1	mdg1	FBte0000015	LTR	RNA	2R	2665688	R	0.718	0.738	0.68	0.602	0.59	0.672	0.666667	0.728	0.636	-0.092	1	4	7.10463	0.0560709	FALSE
DMCR1A	Cr1a	FBte0000140	non-LTR	RNA	2R	2670859	R	0.515	0.594	0.616	0.576	0.697	0.605	0.6005	0.5545	0.6235	0.069	1	4	2.22197	0.210316	FALSE
MARINER2	mariner2	FBte0001033	TIR	DNA	2R	2678473	FR	0.585	0.584	0.584	0.676	0.579	0.622	0.605	0.5845	0.61525	0.03075	1	4	0.833416	0.412933	FALSE
DME278684	Rt1a	FBte0000457	non-LTR	RNA	2R	2679400	FR	0.08	0.126	0.185	0.128	0.116	0.152	0.131167	0.103	0.14525	0.04225	1	4	2.67556	0.17724	FALSE
RT1B	Rt1b	FBte0000603	non-LTR	RNA	2R	2680363	R	0.034	0.064	0.058	0.066	0.04	0.053	0.0525	0.049	0.05425	0.00525	1	4	0.228781	0.657398	FALSE
IVK	Ivk	FBte0000608	non-LTR	RNA	2R	2683217	F	0.944	1	1	1	1	1	0.990667	0.972	1	0.028	1	4	2.66667	0.177808	FALSE
DMIS176	17.6	FBte0000109	LTR	RNA	2R	2701212	R	1	1	1	0.368	0.628	0.633	0.7715	1	0.65725	-0.34275	1	4	3.59077	0.131002	FALSE
QUASIMODO	Quasimodo	FBte0000640	LTR	RNA	2R	2701581	F	1	1	1	1	1	1	1	1	1	0	1	4	NA	NA	NA
STALKER4	Stalker4	FBte0000151	LTR	RNA	2R	2701945	F	0.971	0.984	0.93	1	0.968	0.975	0.971333	0.9775	0.96825	-0.00925	1	4	0.00095561	0.97682	FALSE
QUASIMODO	Quasimodo	FBte0000640	LTR	RNA	2R	2701946	R	0.976	1	1	1	1	1	0.996	0.988	1	0.012	1	4	2.66667	0.177808	FALSE
INE1	INE-1	FBte0000312	TIR	DNA	2R	2733076	R	0.115	0.415	0.416	0.329	0.33	0.343	0.324667	0.265	0.3545	0.0895	1	4	1.0235	0.368916	FALSE
INE1	INE-1	FBte0000312	TIR	DNA	2R	2737590	FR	0.224	0.868	1	0.759	0.949	0.747	0.757833	0.546	0.86375	0.31775	1	4	2.01477	0.228785	FALSE
ROXELEMENT	X-element	FBte0001160	non-LTR	RNA	2R	2738610	R	0.216	0.299	0.274	0.259	0.394	0.32	0.293667	0.2575	0.31175	0.05425	1	4	1.12608	0.348436	FALSE
ROXELEMENT	X-element	FBte0001160	non-LTR	RNA	2R	2743191	R	0.451	0.433	0.447	0.45	0.451	0.441	0.4455	0.442	0.44725	0.00525	1	4	0.661379	0.461708	FALSE
DMCR1A	Cr1a	FBte0000140	non-LTR	RNA	2R	2744638	F	0.882	0.904	1	0.931	0.98	0.906	0.933833	0.893	0.95425	0.06125	1	4	2.11032	0.219961	FALSE
STALKER	Stalker	FBte0001066	LTR	RNA	2R	2745564	F	0.026	0.018	0.015	0.022	0.008	0.032	0.0201667	0.022	0.01925	-0.00275	1	4	0.187861	0.687054	FALSE
STALKER4	Stalker4	FBte0000151	LTR	RNA	2R	2745564	F	0.02	0.03	0.015	0.044	0.041	0.022	0.0286667	0.025	0.0305	0.0055	1	4	0.166493	0.704144	FALSE
GYPSY8	gypsy8	FBte0000168	LTR	RNA	2R	2749149	R	0.092	0.142	0.126	0.146	0.131	0.118	0.125833	0.117	0.13025	0.01325	1	4	0.634217	0.470405	FALSE
INE1	INE-1	FBte0000312	TIR	DNA	2R	2749512	F	0.163	0.151	0.088	0.146	0.146	0.101	0.1325	0.157	0.12025	-0.03675	1	4	2.40561	0.195843	FALSE
DMRER1DM	R1A1-element	FBte0000118	non-LTR	RNA	2R	2750248	F	1	0.986	1	1	1	1	0.997667	0.993	1	0.007	1	4	2.66667	0.177808	FALSE
DMRER1DM	R1A1-element	FBte0000118	non-LTR	RNA	2R	2751071	R	0.399	0.432	0.428	0.493	0.438	0.436	0.437667	0.4155	0.44875	0.03325	1	4	1.85046	0.245342	FALSE
GYPSY10	gypsy10	FBte0000351	LTR	RNA	2R	2775763	R	1	1	1	1	1	1	1	1	1	0	1	4	NA	NA	NA
DMW1DOC	Doc	FBte0000341	non-LTR	RNA	2R	2783151	F	1	1	1	0.923	0.941	1	0.977333	1	0.966	-0.034	1	4	1.3211	0.314445	FALSE
1360	1360	FBte0000559	TIR	DNA	2R	2784024	R	0.985	1	1	1	0.98	1	0.994167	0.9925	0.995	0.0025	1	4	0.15824	0.711098	FALSE
DME9736	Idefix	FBte0000104	LTR	RNA	2R	2796254	F	0.329	0.364	0.355	0.376	0.354	0.366	0.357333	0.3465	0.36275	0.01625	1	4	1.51606	0.28566	FALSE
DME9736	Idefix	FBte0000104	LTR	RNA	2R	2801373	R	0.936	0.918	0.959	0.95	0.949	0.933	0.940833	0.927	0.94775	0.02075	1	4	4.31742	0.106283	FALSE
DME9736	Idefix	FBte0000104	LTR	RNA	2R	2801910	F	1	1	1	1	1	1	1	1	1	0	1	4	NA	NA	NA
QUASIMODO	Quasimodo	FBte0000640	LTR	RNA	2R	2803438	F	1	1	0	0.75	1	1	0.791667	1	0.6875	-0.3125	1	4	0.888889	0.399162	FALSE
DME9736	Idefix	FBte0000104	LTR	RNA	2R	2803439	R	0.923	1	1	0.933	1	1	0.976	0.9615	0.98325	0.02175	1	4	0.331044	0.595862	FALSE
1360	1360	FBte0000559	TIR	DNA	2R	2831085	F	0.667	0.668	0.613	0.617	0.673	0.665	0.6505	0.6675	0.642	-0.0255	1	4	1.16967	0.340314	FALSE
1360	1360	FBte0000559	TIR	DNA	2R	2832359	R	0.534	0.562	0.582	0.465	0.599	0.546	0.548	0.548	0.548	0	1	4	1.44343e-05	0.997151	FALSE
1360	1360	FBte0000559	TIR	DNA	2R	2843252	R	0.479	0.5	0.474	0.462	0.572	0.539	0.504333	0.4895	0.51175	0.02225	1	4	0.311295	0.606637	FALSE
TC1-2	Tc1-2	FBte0000838	TIR	DNA	2R	2844948	F	0.793	0.941	0.945	0.95	0.909	0.941	0.913167	0.867	0.93625	0.06925	1	4	1.993	0.230875	FALSE
TC1-2	Tc1-2	FBte0000838	TIR	DNA	2R	2846537	R	0.25	0.214	0.238	0.235	0.296	0.237	0.245	0.232	0.2515	0.0195	1	4	0.632748	0.470884	FALSE
TC1-2	Tc1-2	FBte0000838	TIR	DNA	2R	2847077	F	0	0	0.155	0.275	0.223	0.313	0.161	0	0.2415	0.2415	1	4	68.807	0.00115328	FALSE
RT1B	Rt1b	FBte0000603	non-LTR	RNA	2R	2849103	F	0.929	0.927	0.923	0.922	0.964	0.924	0.9315	0.928	0.93325	0.00525	1	4	0.148133	0.719915	FALSE
DMIS297	297	FBte0000675	LTR	RNA	2R	2863290	R	0.167	0.202	0.183	0.164	0.203	0.141	0.176667	0.1845	0.17275	-0.01175	1	4	0.278293	0.625728	FALSE
DMZAM	ZAM	FBte0000217	LTR	RNA	2R	2865301	F	0.437	0.464	0.443	0.356	0.506	0.414	0.436667	0.4505	0.42975	-0.02075	1	4	0.19583	0.680984	FALSE
GYPSY10	gypsy10	FBte0000351	LTR	RNA	2R	2868479	F	1	1	0.889	1	1	1	0.9815	1	0.97225	-0.02775	1	4	0.444444	0.54147	FALSE
DMIS297	297	FBte0000675	LTR	RNA	2R	2874208	F	0.707	0.77	0.754	0.699	0.73	0.716	0.729333	0.7385	0.72475	-0.01375	1	4	0.29357	0.616712	FALSE
DMIS297	297	FBte0000675	LTR	RNA	2R	2874818	R	0.443	0.448	0.414	0.434	0.459	0.445	0.4405	0.4455	0.438	-0.0075	1	4	0.275653	0.62732	FALSE
IVK	Ivk	FBte0000608	non-LTR	RNA	2R	2882409	F	1	0.985	1	1	1	1	0.9975	0.9925	1	0.0075	1	4	2.66667	0.177808	FALSE
IVK	Ivk	FBte0000608	non-LTR	RNA	2R	2884380	R	0.098	0.171	0.142	0.144	0.111	0.176	0.140333	0.1345	0.14325	0.00875	1	4	0.112988	0.75366	FALSE
1360	1360	FBte0000559	TIR	DNA	2R	2886202	R	0.959	1	1	1	0.967	0.982	0.984667	0.9795	0.98725	0.00775	1	4	0.0580168	0.821501	FALSE
GYPSY5	gypsy5	FBte0000308	LTR	RNA	2R	2900403	R	0.981	0.969	1	1	0.942	0.909	0.966833	0.975	0.96275	-0.01225	1	4	0.0278594	0.875538	FALSE
DMCR1A	Cr1a	FBte0000140	non-LTR	RNA	2R	2903241	R	0.27	0.235	0.262	0.238	0.281	0.249	0.255833	0.2525	0.2575	0.005	1	4	0.0831234	0.787431	FALSE
QBERT	accord2	FBte0001166	LTR	RNA	2R	2906757	F	0.659	0.692	0.656	0.775	0.761	0.751	0.715667	0.6755	0.73575	0.06025	1	4	2.12673	0.2185	FALSE
QBERT	accord2	FBte0001166	LTR	RNA	2R	2907256	R	0.809	0.882	0.87	0.92	1	0.871	0.892	0.8455	0.91525	0.06975	1	4	1.17019	0.34022	FALSE
DMTHB1	HB	FBte0000414	TIR	DNA	2R	2918956	F	1	1	1	0.917	1	1	0.986167	1	0.97925	-0.02075	1	4	0.444444	0.54147	FALSE
INE1	INE-1	FBte0000312	TIR	DNA	2R	2920315	R	0.363	0.129	0.31	0.187	0.221	0.226	0.239333	0.246	0.236	-0.01	1	4	0.000200214	0.989388	FALSE
MARINER2	mariner2	FBte0001033	TIR	DNA	2R	2920696	R	0.204	0.15	0.143	0.125	0.088	0.129	0.139833	0.177	0.12125	-0.05575	1	4	4.94909	0.0901446	FALSE
1360	1360	FBte0000559	TIR	DNA	2R	2933856	F	0.377	0.498	0.554	0.54	0.479	0.426	0.479	0.4375	0.49975	0.06225	1	4	1.17295	0.339717	FALSE
INE1	INE-1	FBte0000312	TIR	DNA	2R	2938773	R	0.164	0.142	0.232	0.144	0.139	0.129	0.158333	0.153	0.161	0.008	1	4	0.0330362	0.864611	FALSE
1360	1360	FBte0000559	TIR	DNA	2R	2945354	F	0.629	0.679	0.662	0.631	0.678	0.666	0.6575	0.654	0.65925	0.00525	1	4	0.0576474	0.822056	FALSE
MARINER2	mariner2	FBte0001033	TIR	DNA	2R	2948381	F	0.745	0.743	0.756	0.675	0.748	0.727	0.732333	0.744	0.7265	-0.0175	1	4	0.402625	0.560214	FALSE
MARINER2	mariner2	FBte0001033	TIR	DNA	2R	2948831	R	0.146	0.111	0.084	0.204	0.125	0.177	0.141167	0.1285	0.1475	0.019	1	4	0.153389	0.715287	FALSE
G5A	G5A	FBte0000174	non-LTR	RNA	2R	2949479	F	0.745	0.542	0.533	0.714	0.746	0.682	0.660333	0.6435	0.66875	0.02525	1	4	0.065889	0.810081	FALSE
G5A	G5A	FBte0000174	non-LTR	RNA	2R	2950515	R	0.481	0.533	0.543	0.572	0.584	0.504	0.536167	0.507	0.55075	0.04375	1	4	1.98085	0.232054	FALSE
1360	1360	FBte0000559	TIR	DNA	2R	2952155	FR	0.228	0.209	0.212	0.116	0.154	0.209	0.188	0.2185	0.17275	-0.04575	1	4	1.605	0.273938	FALSE
DM88	Dm88	FBte0000267	LTR	RNA	2R	2955211	F	0.581	0.738	0.708	0.715	0.74	0.726	0.701333	0.6595	0.72225	0.06275	1	4	1.5738	0.27796	FALSE
DM88	Dm88	FBte0000267	LTR	RNA	2R	2957658	R	0.397	0.419	0.377	0.377	0.4	0.453	0.403833	0.408	0.40175	-0.00625	1	4	0.0536967	0.828123	FALSE
S2	S2	FBte0000709	TIR	DNA	2R	2960801	F	0.668	0.727	0.721	0.708	0.745	0.722	0.715167	0.6975	0.724	0.0265	1	4	1.50305	0.287443	FALSE
S2	S2	FBte0000709	TIR	DNA	2R	2961583	R	0.331	0.309	0.352	0.398	0.352	0.372	0.352333	0.32	0.3685	0.0485	1	4	7.7017	0.050064	FALSE
INE1	INE-1	FBte0000312	TIR	DNA	2R	2965799	FR	0.776	0.812	0.776	0.796	0.823	0.815	0.799667	0.794	0.8025	0.0085	1	4	0.196758	0.680287	FALSE
DMTN1731	1731	FBte0000003	LTR	RNA	2R	2978021	R	1	1	0.969	1	1	1	0.994833	1	0.99225	-0.00775	1	4	0.444444	0.54147	FALSE
1360	1360	FBte0000559	TIR	DNA	2R	2980366	R	0.523	0.593	0.533	0.499	0.616	0.551	0.5525	0.558	0.54975	-0.00825	1	4	0.0365917	0.857616	FALSE
RT1C	Rt1c	FBte0000666	non-LTR	RNA	2R	2980711	F	0.082	0.179	0.074	0.086	0.103	0.113	0.106167	0.1305	0.094	-0.0365	1	4	1.11491	0.350571	FALSE
1360	1360	FBte0000559	TIR	DNA	2R	2994066	R	1	1	1	1	1	0.8	0.966667	1	0.95	-0.05	1	4	0.444444	0.54147	FALSE
DMCR1A	Cr1a	FBte0000140	non-LTR	RNA	2R	3018986	R	0.285	0.362	0.306	0.419	0.392	0.348	0.352	0.3235	0.36625	0.04275	1	4	0.944992	0.386044	FALSE
GYPSY11	gypsy11	FBte0001041	LTR	RNA	2R	3021488	R	0	0	0.158	0.091	0.277	0.038	0.094	0	0.141	0.141	1	4	10.2806	0.0327029	FALSE
DM33463	S-element	FBte0001005	TIR	DNA	2R	3030531	FR	0.239	0.245	0.198	0.203	0.308	0.206	0.233167	0.242	0.22875	-0.01325	1	4	0.142692	0.724809	FALSE
QUASIMODO	Quasimodo	FBte0000640	LTR	RNA	2R	3032540	FR	0.097	0.012	0.059	0.052	0.052	0.059	0.0551667	0.0545	0.0555	0.001	1	4	0.147462	0.720512	FALSE
F	F-element	FBte0000005	non-LTR	RNA	2R	3033023	F	0.452	0.413	0.448	0.493	0.444	0.42	0.445	0.4325	0.45125	0.01875	1	4	0.530222	0.506852	FALSE
F	F-element	FBte0000005	non-LTR	RNA	2R	3036852	R	0.399	0.418	0.293	0.534	0.363	0.405	0.402	0.4085	0.39875	-0.00975	1	4	0.0213406	0.890921	FALSE
QUASIMODO	Quasimodo	FBte0000640	LTR	RNA	2R	3037606	F	0.333	0.367	0.417	0.383	0.399	0.337	0.372667	0.35	0.384	0.034	1	4	1.49535	0.288507	FALSE
QUASIMODO	Quasimodo	FBte0000640	LTR	RNA	2R	3051746	R	0.938	0.979	0.942	0.968	1	0.924	0.9585	0.9585	0.9585	1.11022e-16	1	4	0.05417	0.827384	FALSE
QUASIMODO	Quasimodo	FBte0000640	LTR	RNA	2R	3065586	F	0.049	0.102	0.087	0.089	0.161	0.106	0.099	0.0755	0.11075	0.03525	1	4	1.54152	0.282222	FALSE
DMRER1DM	R1A1-element	FBte0000118	non-LTR	RNA	2R	3069349	F	1	0.801	1	1	1	1	0.966833	0.9005	1	0.0995	1	4	2.66667	0.177808	FALSE
DMRER1DM	R1A1-element	FBte0000118	non-LTR	RNA	2R	3070002	R	0.149	0.254	0.286	0.247	0.348	0.288	0.262	0.2015	0.29225	0.09075	1	4	4.17739	0.110457	FALSE
MARINER2	mariner2	FBte0001033	TIR	DNA	2R	3070351	F	0.386	0.477	0.373	0.375	0.409	0.376	0.399333	0.4315	0.38325	-0.04825	1	4	2.46714	0.191342	FALSE
MARINER2	mariner2	FBte0001033	TIR	DNA	2R	3070883	R	1	1	1	1	1	1	1	1	1	0	1	4	NA	NA	NA
DM33463	S-element	FBte0001005	TIR	DNA	2R	3071069	F	1	1	1	0.833	0.75	1	0.9305	1	0.89575	-0.10425	1	4	1.30259	0.317428	FALSE
INVADER5	invader5	FBte0000188	LTR	RNA	2R	3071998	R	0.686	1	1	1	1	1	0.947667	0.843	1	0.157	1	4	2.66667	0.177808	FALSE
G5_DM	G5	FBte0001128	non-LTR	RNA	2R	3078512	R	0.621	0.536	0.493	0.455	0.493	0.606	0.534	0.5785	0.51175	-0.06675	1	4	1.44321	0.295887	FALSE
DMW1DOC	Doc	FBte0000341	non-LTR	RNA	2R	3089317	R	0.18	0.21	0.131	0.242	0.292	0.215	0.211667	0.195	0.22	0.025	1	4	0.180207	0.693033	FALSE
FW2	Fw2	FBte0001002	non-LTR	RNA	2R	3096537	R	1	1	1	1	1	1	1	1	1	0	1	4	NA	NA	NA
G2	G2	FBte0000800	non-LTR	RNA	2R	3098571	F	0.713	0.675	0.777	0.623	0.701	0.717	0.701	0.694	0.7045	0.0105	1	4	0.0575428	0.822214	FALSE
DMIS297	297	FBte0000675	LTR	RNA	2R	3111912	R	1	1	1	1	1	1	1	1	1	0	1	4	NA	NA	NA
DMIS297	297	FBte0000675	LTR	RNA	2R	3115776	R	0.273	0.216	0.392	0.393	0.345	0.429	0.341333	0.2445	0.38975	0.14525	1	4	22.1413	0.00927081	FALSE
DME9736	Idefix	FBte0000104	LTR	RNA	2R	3116762	R	0.076	0.031	0.07	0.034	0.081	0.073	0.0608333	0.0535	0.0645	0.011	1	4	0.301131	0.612366	FALSE
JOCKEY2	jockey2	FBte0001092	non-LTR	RNA	2R	3117395	FR	0.686	0.771	0.87	0.854	0.98	0.743	0.817333	0.7285	0.86175	0.13325	1	4	2.28568	0.205109	FALSE
INE1	INE-1	FBte0000312	TIR	DNA	2R	3119767	FR	0.118	0.083	0.095	0.089	0.083	0.103	0.0951667	0.1005	0.0925	-0.008	1	4	0.361712	0.57998	FALSE
1360	1360	FBte0000559	TIR	DNA	2R	3120280	FR	0.458	0.497	0.488	0.501	0.495	0.497	0.489333	0.4775	0.49525	0.01775	1	4	1.97952	0.232184	FALSE
F	F-element	FBte0000005	non-LTR	RNA	2R	3122053	R	0.172	0.059	0.071	0.152	0.115	0.16	0.1215	0.1155	0.1245	0.009	1	4	0.0761619	0.796239	FALSE
DMIS297	297	FBte0000675	LTR	RNA	2R	3124105	R	0.092	0.089	0.085	0.134	0.097	0.091	0.098	0.0905	0.10175	0.01125	1	4	0.455685	0.536657	FALSE
BAGGINS	baggins	FBte0000906	non-LTR	RNA	2R	3124302	F	0.35	0.354	0.434	0.41	0.401	0.395	0.390667	0.352	0.41	0.058	1	4	20.7386	0.0103863	FALSE
DM33463	S-element	FBte0001005	TIR	DNA	2R	3128948	R	0.264	0.419	0.31	0.525	0.192	0.317	0.337833	0.3415	0.336	-0.0055	1	4	0.00513172	0.94633	FALSE
TC1	Tc1	FBte0000927	TIR	DNA	2R	3130356	F	0.516	0.55	0.528	0.571	0.527	0.561	0.542167	0.533	0.54675	0.01375	1	4	0.478013	0.527356	FALSE
ROOA_LTR	rooA	FBte0000765	LTR	RNA	2R	3133743	F	0.978	0.974	0.982	0.938	0.893	0.932	0.9495	0.976	0.93625	-0.03975	1	4	2.13026	0.218188	FALSE
INE1	INE-1	FBte0000312	TIR	DNA	2R	3138957	R	0.058	0.08	0.105	0.06	0.104	0.068	0.0791667	0.069	0.08425	0.01525	1	4	0.617859	0.475795	FALSE
TRANSIB1	transib1	FBte0000626	TIR	DNA	2R	3141451	R	0.298	0.329	0.267	0.359	0.423	0.4	0.346	0.3135	0.36225	0.04875	1	4	0.820099	0.416367	FALSE
INVADER	invader1	FBte0000357	LTR	RNA	2R	3142604	F	0.119	0.137	0.124	0.061	0.1	0.082	0.103833	0.128	0.09175	-0.03625	1	4	2.79339	0.169973	FALSE
GYPSY10	gypsy10	FBte0000351	LTR	RNA	2R	3147199	F	0.091	0.062	0.088	0.118	0.108	0.071	0.0896667	0.0765	0.09625	0.01975	1	4	1.21305	0.332547	FALSE
GYPSY10	gypsy10	FBte0000351	LTR	RNA	2R	3150581	FR	1	1	1	1	1	1	1	1	1	0	1	4	NA	NA	NA
DMRER1DM	R1A1-element	FBte0000118	non-LTR	RNA	2R	3156289	FR	0.864	0.482	0.382	0.488	0.376	0.582	0.529	0.673	0.457	-0.216	1	4	2.52816	0.187035	FALSE
GYPSY10	gypsy10	FBte0000351	LTR	RNA	2R	3159540	F	0.548	0.617	0.494	0.613	0.623	0.591	0.581	0.5825	0.58025	-0.00225	1	4	0.00186901	0.967589	FALSE
GYPSY10	gypsy10	FBte0000351	LTR	RNA	2R	3160617	R	0.99	0.986	1	1	0.974	0.989	0.989833	0.988	0.99075	0.00275	1	4	0.494102	0.520859	FALSE
DIVER2	diver2	FBte0001178	LTR	RNA	2R	3162240	F	0.635	0.686	0.694	0.701	0.689	0.634	0.673167	0.6605	0.6795	0.019	1	4	0.471428	0.530064	FALSE
DMIFACA	I-element	FBte0000133	non-LTR	RNA	2R	3163370	R	1	1	1	1	1	1	1	1	1	0	1	4	NA	NA	NA
DMRTMGD1	mdg1	FBte0000015	LTR	RNA	2R	3168785	R	1	1	1	1	1	0.786	0.964333	1	0.9465	-0.0535	1	4	0.444444	0.54147	FALSE
TC1-2	Tc1-2	FBte0000838	TIR	DNA	2R	3169895	R	0.115	0.126	0.097	0.163	0.132	0.162	0.1325	0.1205	0.1385	0.018	1	4	0.507742	0.515478	FALSE
1360	1360	FBte0000559	TIR	DNA	2R	3171173	F	0.61	0.756	0.74	0.719	0.763	0.648	0.706	0.683	0.7175	0.0345	1	4	0.327219	0.597914	FALSE
1360	1360	FBte0000559	TIR	DNA	2R	3172343	R	0.463	0.449	0.471	0.429	0.52	0.45	0.463667	0.456	0.4675	0.0115	1	4	0.150196	0.718087	FALSE
F	F-element	FBte0000005	non-LTR	RNA	2R	3174298	R	0	0	0.071	0.377	0.221	0.408	0.1795	0	0.26925	0.26925	1	4	13.1599	0.0222059	FALSE
INE1	INE-1	FBte0000312	TIR	DNA	2R	3187002	R	0.096	0.15	0.103	0.056	0	0.117	0.087	0.123	0.069	-0.054	1	4	1.08776	0.355851	FALSE
DMCR1A	Cr1a	FBte0000140	non-LTR	RNA	2R	3188525	R	0.278	0.214	0.18	0.214	0.27	0.204	0.226667	0.246	0.217	-0.029	1	4	0.709392	0.447059	FALSE
INE1	INE-1	FBte0000312	TIR	DNA	2R	3190297	F	0.286	0.24	0.314	0.314	0.251	0.223	0.271333	0.263	0.2755	0.0125	1	4	0.102446	0.764935	FALSE
INE1	INE-1	FBte0000312	TIR	DNA	2R	3190612	R	0.131	0.146	0.171	0.182	0.14	0.149	0.153167	0.1385	0.1605	0.022	1	4	2.13412	0.217847	FALSE
FROGGER	frogger	FBte0000314	LTR	RNA	2R	3202123	F	1	1	1	1	1	1	1	1	1	0	1	4	NA	NA	NA
DMCR1A	Cr1a	FBte0000140	non-LTR	RNA	2R	3203557	R	0.069	0.078	0.048	0.028	0.039	0.048	0.0516667	0.0735	0.04075	-0.03275	1	4	13.7866	0.0205994	FALSE
BS3	BS3	FBte0000420	non-LTR	RNA	2R	3206327	F	0.489	0.479	0.494	0.453	0.461	0.55	0.487667	0.484	0.4895	0.0055	1	4	0.0273508	0.876666	FALSE
G5_DM	G5	FBte0001128	non-LTR	RNA	2R	3273409	F	1	1	1	1	1	0.929	0.988167	1	0.98225	-0.01775	1	4	0.444444	0.54147	FALSE
ROXELEMENT	X-element	FBte0001160	non-LTR	RNA	2R	3278214	R	0.79	0.966	0.938	0.798	0.877	0.961	0.888333	0.878	0.8935	0.0155	1	4	0.00912171	0.928505	FALSE
DMCR1A	Cr1a	FBte0000140	non-LTR	RNA	2R	3283251	F	0.475	0.818	0.79	0.8	0.754	0.698	0.7225	0.6465	0.7605	0.114	1	4	0.924976	0.390635	FALSE
INVADER5	invader5	FBte0000188	LTR	RNA	2R	3287468	R	0.28	0.417	0.316	0.301	0.481	0.333	0.354667	0.3485	0.35775	0.00925	1	4	0.016466	0.904089	FALSE
DME9736	Idefix	FBte0000104	LTR	RNA	2R	3289636	R	0.389	0.466	0.367	0.371	0.41	0.415	0.403	0.4275	0.39075	-0.03675	1	4	1.46862	0.292252	FALSE
1360	1360	FBte0000559	TIR	DNA	2R	3290131	F	0.185	0.259	0.158	0.251	0.184	0.145	0.197	0.222	0.1845	-0.0375	1	4	0.821855	0.415911	FALSE
QUASIMODO	Quasimodo	FBte0000640	LTR	RNA	2R	3334043	R	0.858	1	0.818	0.899	0.904	0.844	0.887167	0.929	0.86625	-0.06275	1	4	1.96455	0.233652	FALSE
BAGGINS	baggins	FBte0000906	non-LTR	RNA	2R	3340742	F	0.713	0.77	0.729	0.705	0.709	0.753	0.729833	0.7415	0.724	-0.0175	1	4	0.545002	0.501336	FALSE
DMCR1A	Cr1a	FBte0000140	non-LTR	RNA	2R	3341870	F	1	1	1	1	1	1	1	1	1	0	1	4	NA	NA	NA
BAGGINS	baggins	FBte0000906	non-LTR	RNA	2R	3341871	R	1	1	1	1	1	1	1	1	1	0	1	4	NA	NA	NA
GYPSY2	gypsy2	FBte0001040	LTR	RNA	2R	3346333	F	0.547	0.567	0.599	0.589	0.688	0.543	0.588833	0.557	0.60475	0.04775	1	4	1.07116	0.35915	FALSE
GYPSY2	gypsy2	FBte0001040	LTR	RNA	2R	3348757	FR	0.949	0.95	0.962	0.943	0.958	0.935	0.9495	0.9495	0.9495	0	1	4	0.00352623	0.955496	FALSE
BAGGINS	baggins	FBte0000906	non-LTR	RNA	2R	3351657	F	0.405	0.42	0.494	0.369	0.364	0.455	0.417833	0.4125	0.4205	0.008	1	4	0.0240393	0.884294	FALSE
BAGGINS	baggins	FBte0000906	non-LTR	RNA	2R	3381032	R	0.059	0.074	0.098	0.064	0.045	0.058	0.0663333	0.0665	0.06625	-0.00025	1	4	0.00592314	0.94235	FALSE
INE1	INE-1	FBte0000312	TIR	DNA	2R	3384177	R	0.049	0.066	0.022	0.082	0.075	0.066	0.06	0.0575	0.06125	0.00375	1	4	0.00275773	0.960637	FALSE
RT1B	Rt1b	FBte0000603	non-LTR	RNA	2R	3397397	R	0.406	0.463	0.405	0.412	0.5	0.352	0.423	0.4345	0.41725	-0.01725	1	4	0.127143	0.739427	FALSE
BAGGINS	baggins	FBte0000906	non-LTR	RNA	2R	3400316	F	0.07	0.152	0.078	0.099	0.112	0.164	0.1125	0.111	0.11325	0.00225	1	4	0.0111706	0.920916	FALSE
BS3	BS3	FBte0000420	non-LTR	RNA	2R	3452850	F	0.061	0.042	0.054	0.029	0.091	0.092	0.0615	0.0515	0.0665	0.015	1	4	0.282249	0.623362	FALSE
ROXELEMENT	X-element	FBte0001160	non-LTR	RNA	2R	3456176	R	0.403	0.466	0.389	0.457	0.442	0.365	0.420333	0.4345	0.41325	-0.02125	1	4	0.316781	0.603598	FALSE
BAGGINS	baggins	FBte0000906	non-LTR	RNA	2R	3456838	F	0.511	0.607	0.606	0.646	0.597	0.551	0.586333	0.559	0.6	0.041	1	4	0.972226	0.379947	FALSE
BAGGINS	baggins	FBte0000906	non-LTR	RNA	2R	3460158	F	1	1	1	1	1	1	1	1	1	0	1	4	NA	NA	NA
BAGGINS	baggins	FBte0000906	non-LTR	RNA	2R	3461194	R	0.433	0.399	0.44	0.383	0.423	0.476	0.425667	0.416	0.4305	0.0145	1	4	0.218584	0.664455	FALSE
DME010298	GATE	FBte0000359	LTR	RNA	2R	3464762	F	0.531	0.654	0.565	0.6	0.609	0.627	0.597667	0.5925	0.60025	0.00775	1	4	0.0281021	0.875003	FALSE
IVK	Ivk	FBte0000608	non-LTR	RNA	2R	3465917	R	0.558	0.539	0.496	0.539	0.511	0.543	0.531	0.5485	0.52225	-0.02625	1	4	2.1561	0.215923	FALSE
1360	1360	FBte0000559	TIR	DNA	2R	3468020	R	1	1	0	1	1	0.833	0.8055	1	0.70825	-0.29175	1	4	0.800077	0.421628	FALSE
G7	G7	FBte0000690	non-LTR	RNA	2R	3468616	R	0.686	0.906	0.608	0.756	0.78	0.67	0.734333	0.796	0.7035	-0.0925	1	4	1.22717	0.330083	FALSE
1360	1360	FBte0000559	TIR	DNA	2R	3468826	F	0.59	0.822	0.49	0.61	0.681	0.532	0.620833	0.706	0.57825	-0.12775	1	4	1.88181	0.242038	FALSE
G3	G3	FBte0001171	non-LTR	RNA	2R	3480258	F	0.982	1	0.935	1	1	1	0.986167	0.991	0.98375	-0.00725	1	4	0.000728125	0.979765	FALSE
GYPSY6	gypsy6	FBte0001175	LTR	RNA	2R	3490313	R	0.917	0.913	1	1	1	0.334	0.860667	0.915	0.8335	-0.0815	1	4	0.0255063	0.880852	FALSE
TABOR	Tabor	FBte0000974	LTR	RNA	2R	3492587	R	0.089	0	0	0	0	0	0.0148333	0.0445	0	-0.0445	1	4	2.66667	0.177808	FALSE
1360	1360	FBte0000559	TIR	DNA	2R	3492914	F	0.696	0.74	0.692	0.708	0.769	0.749	0.725667	0.718	0.7295	0.0115	1	4	0.153576	0.715124	FALSE
DME010298	GATE	FBte0000359	LTR	RNA	2R	3493852	F	0.972	1	1	1	0.944	1	0.986	0.986	0.986	0	1	4	0.0554631	0.825382	FALSE
1360	1360	FBte0000559	TIR	DNA	2R	3493853	R	1	0.977	1	1	1	1	0.996167	0.9885	1	0.0115	1	4	2.66667	0.177808	FALSE
DME010298	GATE	FBte0000359	LTR	RNA	2R	3502336	R	0.446	0.548	0.53	0.558	0.573	0.552	0.5345	0.497	0.55325	0.05625	1	4	2.74189	0.173091	FALSE
DMIS297	297	FBte0000675	LTR	RNA	2R	3504586	F	0.432	0.483	0.455	0.445	0.483	0.428	0.454333	0.4575	0.45275	-0.00475	1	4	0.0412335	0.848999	FALSE
DOC5	Porto1	FBte0000791	non-LTR	RNA	2R	3515404	F	0.127	0.16	0.159	0.114	0.178	0.153	0.1485	0.1435	0.151	0.0075	1	4	0.0969092	0.77112	FALSE
DMCR1A	Cr1a	FBte0000140	non-LTR	RNA	2R	3521986	R	0.323	0.391	0.352	0.344	0.351	0.303	0.344	0.357	0.3375	-0.0195	1	4	0.50113	0.518072	FALSE
DMCR1A	Cr1a	FBte0000140	non-LTR	RNA	2R	3523960	R	0.076	0	0.331	0.104	0	0	0.0851667	0.038	0.10875	0.07075	1	4	0.162218	0.70772	FALSE
DMCR1A	Cr1a	FBte0000140	non-LTR	RNA	2R	3526183	F	0.82	0.791	0.782	0.772	0.75	0.818	0.788833	0.8055	0.7805	-0.025	1	4	1.16268	0.341596	FALSE
DMCR1A	Cr1a	FBte0000140	non-LTR	RNA	2R	3526490	R	0.483	0.742	0.626	0.736	0.629	0.612	0.638	0.6125	0.65075	0.03825	1	4	0.147633	0.72036	FALSE
INE1	INE-1	FBte0000312	TIR	DNA	2R	3526554	F	0.034	0	0.216	0.153	0	0	0.0671667	0.017	0.09225	0.07525	1	4	0.407439	0.557986	FALSE
INVADER2	invader2	FBte0001084	LTR	RNA	2R	3545785	F	0.46	0.855	0.873	0.809	0.648	0.905	0.758333	0.6575	0.80875	0.15125	1	4	0.959843	0.382698	FALSE
INVADER4	invader4	FBte0000292	LTR	RNA	2R	3550010	R	0.532	0.543	0.562	0.575	0.614	0.58	0.567667	0.5375	0.58275	0.04525	1	4	7.01026	0.0571195	FALSE
GYPSY4	gypsy4	FBte0000688	LTR	RNA	2R	3552673	F	1	1	1	1	1	1	1	1	1	0	1	4	NA	NA	NA
DMIS297	297	FBte0000675	LTR	RNA	2R	3562198	R	0.881	0.78	0.964	0.853	0.941	0.957	0.896	0.8305	0.92875	0.09825	1	4	3.96537	0.117273	FALSE
DMIS176	17.6	FBte0000109	LTR	RNA	2R	3562383	F	0.935	0.962	0.989	0.958	1	0.985	0.9715	0.9485	0.983	0.0345	1	4	3.18717	0.148769	FALSE
DMIS176	17.6	FBte0000109	LTR	RNA	2R	3562950	R	0.531	0.453	0.514	0.5	0.488	0.487	0.4955	0.492	0.49725	0.00525	1	4	0.04206	0.847519	FALSE
GYPSY2	gypsy2	FBte0001040	LTR	RNA	2R	3564778	F	0.444	0.479	0.477	0.497	0.499	0.48	0.479333	0.4615	0.48825	0.02675	1	4	3.81996	0.122328	FALSE
GYPSY2	gypsy2	FBte0001040	LTR	RNA	2R	3572911	R	1	1	1	1	1	1	1	1	1	0	1	4	NA	NA	NA
DMCR1A	Cr1a	FBte0000140	non-LTR	RNA	2R	3579848	F	1	1	1	1	1	0.955	0.9925	1	0.98875	-0.01125	1	4	0.444444	0.54147	FALSE
DMCR1A	Cr1a	FBte0000140	non-LTR	RNA	2R	3580710	R	0.115	0.179	0.132	0.124	0.158	0.138	0.141	0.147	0.138	-0.009	1	4	0.122002	0.744486	FALSE
IVK	Ivk	FBte0000608	non-LTR	RNA	2R	3586360	FR	0	0.346	0	0	0	0	0.0576667	0.173	0	-0.173	1	4	2.66667	0.177808	FALSE
DMTNFB	FB	FBte0000288	FB	DNA	2R	3591008	F	0.659	0.822	0.659	0.739	0.787	0.758	0.737333	0.7405	0.73575	-0.00475	1	4	0.0145493	0.909808	FALSE
DMTNFB	FB	FBte0000288	FB	DNA	2R	3591506	R	0.964	1	1	1	0.974	0.997	0.989167	0.982	0.99275	0.01075	1	4	0.254267	0.640595	FALSE
DMTOM1_LTR	Tom1	FBte0000400	LTR	RNA	2R	3592544	F	0.667	0.715	0.66	0.595	0.74	0.631	0.668	0.691	0.6565	-0.0345	1	4	0.477419	0.5276	FALSE
DMTOM1_LTR	Tom1	FBte0000400	LTR	RNA	2R	3592943	R	0.984	1	1	1	1	0.984	0.994667	0.992	0.996	0.004	1	4	0.266667	0.632813	FALSE
1360	1360	FBte0000559	TIR	DNA	2R	3593798	F	1	1	1	1	1	0.962	0.993667	1	0.9905	-0.0095	1	4	0.444444	0.54147	FALSE
DMPOGOR11	pogo	FBte0000568	TIR	DNA	2R	3594417	R	0	0	0.568	0.202	0	0	0.128333	0	0.1925	0.1925	1	4	1.13728	0.346318	FALSE
DOC2	Doc2-element	FBte0000103	non-LTR	RNA	2R	3628094	R	0.705	0.497	0.812	0.687	0.642	0.568	0.651833	0.601	0.67725	0.07625	1	4	0.571095	0.491886	FALSE
DMAURA	aurora-element	FBte0000112	LTR	RNA	2R	3628233	F	0.857	0.771	0.872	0.839	0.869	0.796	0.834	0.814	0.844	0.03	1	4	0.621718	0.474513	FALSE
INE1	INE-1	FBte0000312	TIR	DNA	2R	3641070	F	0.239	0.239	0.27	0.195	0.21	0.231	0.230667	0.239	0.2265	-0.0125	1	4	0.287745	0.620112	FALSE
INVADER2	invader2	FBte0001084	LTR	RNA	2R	3658594	F	1	1	1	1	1	1	1	1	1	0	1	4	NA	NA	NA
DOC3	Doc3-element	FBte0001140	non-LTR	RNA	2R	3821618	FR	0.566	0.586	0.547	0.588	0.603	0.606	0.582667	0.576	0.586	0.01	1	4	0.224771	0.660149	FALSE
DME487856	Max-element	FBte0000304	LTR	RNA	2R	3824778	R	1	1	1	1	1	1	1	1	1	0	1	4	NA	NA	NA
DME487856	Max-element	FBte0000304	LTR	RNA	2R	3871212	F	0.95	0.861	0.874	0.954	1	0.942	0.930167	0.9055	0.9425	0.037	1	4	0.636882	0.469538	FALSE
DME487856	Max-element	FBte0000304	LTR	RNA	2R	3875854	R	0.857	1	1	1	1	1	0.976167	0.9285	1	0.0715	1	4	2.66667	0.177808	FALSE
1360	1360	FBte0000559	TIR	DNA	2R	3879009	R	1	1	1	1	1	1	1	1	1	0	1	4	NA	NA	NA
DOC3	Doc3-element	FBte0001140	non-LTR	RNA	2R	3879210	F	1	1	1	1	1	1	1	1	1	0	1	4	NA	NA	NA
DMCR1A	Cr1a	FBte0000140	non-LTR	RNA	2R	3880428	F	1	1	0.982	1	1	1	0.997	1	0.9955	-0.0045	1	4	0.444444	0.54147	FALSE
1360	1360	FBte0000559	TIR	DNA	2R	3898766	F	0.493	0.526	0.541	0.559	0.595	0.568	0.547	0.5095	0.56575	0.05625	1	4	8.1248	0.0463769	FALSE
1360	1360	FBte0000559	TIR	DNA	2R	3902837	FR	1	1	1	1	1	1	1	1	1	0	1	4	NA	NA	NA
S2	S2	FBte0000709	TIR	DNA	2R	3904275	R	0.232	0.25	0.277	0.279	0.242	0.27	0.258333	0.241	0.267	0.026	1	4	3.46794	0.136047	FALSE
DMBLPP	flea	FBte0000660	LTR	RNA	2R	3906292	F	0.357	0	0	0	0	0	0.0595	0.1785	0	-0.1785	1	4	2.66667	0.177808	FALSE
DMIS297	297	FBte0000675	LTR	RNA	2R	3907396	R	0.176	0.174	0.209	0.256	0.165	0.177	0.192833	0.175	0.20175	0.02675	1	4	0.76581	0.430918	FALSE
DMIS297	297	FBte0000675	LTR	RNA	2R	3907678	F	0.226	0.317	0.306	0.314	0.276	0.251	0.281667	0.2715	0.28675	0.01525	1	4	0.206355	0.673197	FALSE
G4_DM	G4	FBte0000290	non-LTR	RNA	2R	3915651	F	0.681	0.733	0.781	0.798	0.723	0.765	0.746833	0.707	0.76675	0.05975	1	4	4.21913	0.109187	FALSE
INE1	INE-1	FBte0000312	TIR	DNA	2R	3918239	R	0.02	0.031	0.035	0.046	0.032	0.04	0.034	0.0255	0.03825	0.01275	1	4	5.30683	0.0826063	FALSE
INE1	INE-1	FBte0000312	TIR	DNA	2R	3918549	F	0	0	0.029	0.077	0.046	0.07	0.037	0	0.0555	0.0555	1	4	38.2568	0.0034722	FALSE
1360	1360	FBte0000559	TIR	DNA	2R	3919781	F	0.946	0.977	0.955	0.939	0.938	0.96	0.9525	0.9615	0.948	-0.0135	1	4	1.2782	0.32143	FALSE
DMRER1DM	R1A1-element	FBte0000118	non-LTR	RNA	2R	3920576	FR	0.033	0.03	0.03	0.033	0.019	0.026	0.0285	0.0315	0.027	-0.0045	1	4	0.923899	0.390885	FALSE
G5A	G5A	FBte0000174	non-LTR	RNA	2R	3921782	R	0.02	0.019	0.022	0.026	0.024	0.027	0.023	0.0195	0.02475	0.00525	1	4	10.44	0.031942	FALSE
GYPSY10	gypsy10	FBte0000351	LTR	RNA	2R	3925409	FR	1	0.983	1	1	1	0.971	0.992333	0.9915	0.99275	0.00125	1	4	0.0892475	0.780013	FALSE
MARINER2	mariner2	FBte0001033	TIR	DNA	2R	3932289	FR	0.324	0.378	0.357	0.352	0.468	0.393	0.378667	0.351	0.3925	0.0415	1	4	0.926455	0.390293	FALSE
INE1	INE-1	FBte0000312	TIR	DNA	2R	3933182	R	0.014	0.006	0.026	0.014	0.023	0.025	0.018	0.01	0.022	0.012	1	4	6.50231	0.063308	FALSE
DMCR1A	Cr1a	FBte0000140	non-LTR	RNA	2R	3934565	F	1	1	1	0.952	1	1	0.992	1	0.988	-0.012	1	4	0.444444	0.54147	FALSE
DMCR1A	Cr1a	FBte0000140	non-LTR	RNA	2R	3936707	R	0.459	0.48	0.526	0.457	0.478	0.443	0.473833	0.4695	0.476	0.0065	1	4	0.0535319	0.828381	FALSE
ROOA_LTR	rooA	FBte0000765	LTR	RNA	2R	3937578	F	0.826	0.85	0.811	0.811	0.818	0.818	0.822333	0.838	0.8145	-0.0235	1	4	8.51136	0.043355	FALSE
ROOA_LTR	rooA	FBte0000765	LTR	RNA	2R	3938103	R	0.972	0.969	0.989	0.975	1	0.988	0.982167	0.9705	0.988	0.0175	1	4	2.48584	0.190005	FALSE
1360	1360	FBte0000559	TIR	DNA	2R	3940200	F	0.985	0.999	0.996	0.998	0.997	0.987	0.993667	0.992	0.9945	0.0025	1	4	0.0477685	0.837691	FALSE
1360	1360	FBte0000559	TIR	DNA	2R	3941969	R	0.592	0.695	0.605	0.528	0.674	0.635	0.6215	0.6435	0.6105	-0.033	1	4	0.353291	0.584244	FALSE
DMGYPF1A	gypsy	FBte0000021	LTR	RNA	2R	4001519	F	0.575	0.652	0.615	0.725	0.882	0.598	0.6745	0.6135	0.705	0.0915	1	4	0.796951	0.42246	FALSE
DMGYPF1A	gypsy	FBte0000021	LTR	RNA	2R	4002800	R	0.522	0.878	0.913	0.873	0.872	0.719	0.796167	0.7	0.84425	0.14425	1	4	1.17735	0.338918	FALSE
DMCR1A	Cr1a	FBte0000140	non-LTR	RNA	2R	4005777	F	0.983	0.991	1	0.988	1	0.983	0.990833	0.987	0.99275	0.00575	1	4	0.968706	0.380726	FALSE
HEL	Helena	FBte0000984	non-LTR	RNA	2R	4009246	F	0.672	0.749	0.7	0.728	0.677	0.775	0.716833	0.7105	0.72	0.0095	1	4	0.0569584	0.823098	FALSE
1360	1360	FBte0000559	TIR	DNA	2R	4016684	F	1	1	1	1	1	1	1	1	1	0	1	4	NA	NA	NA
DOC2	Doc2-element	FBte0000103	non-LTR	RNA	2R	4018360	F	0.242	0.232	0.166	0.356	0.23	0.352	0.263	0.237	0.276	0.039	1	4	0.247194	0.645145	FALSE
DOC2	Doc2-element	FBte0000103	non-LTR	RNA	2R	4023413	R	0.35	0.41	0.367	0.393	0.414	0.396	0.388333	0.38	0.3925	0.0125	1	4	0.291402	0.617972	FALSE
1360	1360	FBte0000559	TIR	DNA	2R	4025103	F	0.216	0.214	0.164	0.139	0.24	0.159	0.188667	0.215	0.1755	-0.0395	1	4	1.49662	0.288331	FALSE
GYPSY2	gypsy2	FBte0001040	LTR	RNA	2R	4031985	R	1	1	1	1	1	1	1	1	1	0	1	4	NA	NA	NA
ROOA_LTR	rooA	FBte0000765	LTR	RNA	2R	4032166	F	1	1	1	1	1	1	1	1	1	0	1	4	NA	NA	NA
DMCR1A	Cr1a	FBte0000140	non-LTR	RNA	2R	4051710	F	0.013	0.022	0.039	0.034	0.031	0.043	0.0303333	0.0175	0.03675	0.01925	1	4	16.558	0.0152336	FALSE
GYPSY8	gypsy8	FBte0000168	LTR	RNA	2R	4077849	F	1	0.857	1	0	0.484	1	0.7235	0.9285	0.621	-0.3075	1	4	0.477897	0.527404	FALSE
DMCR1A	Cr1a	FBte0000140	non-LTR	RNA	2R	4089645	R	0.318	0.293	0.313	0.278	0.329	0.333	0.310667	0.3055	0.31325	0.00775	1	4	0.13939	0.727832	FALSE
DMIS297	297	FBte0000675	LTR	RNA	2R	4130899	R	0.02	0.057	0.043	0.039	0.077	0.019	0.0425	0.0385	0.0445	0.006	1	4	0.0820268	0.788791	FALSE
GYPSY2	gypsy2	FBte0001040	LTR	RNA	2R	4133444	FR	0.521	0.527	0.464	0.584	0.57	0.64	0.551	0.524	0.5645	0.0405	1	4	0.545001	0.501337	FALSE
INE1	INE-1	FBte0000312	TIR	DNA	2R	4134200	R	1	1	1	1	1	1	1	1	1	0	1	4	NA	NA	NA
DMTNFB	FB	FBte0000288	FB	DNA	2R	4134381	F	1	0.974	1	1	1	1	0.995667	0.987	1	0.013	1	4	2.66667	0.177808	FALSE
DM23420	3S18	FBte0000266	LTR	RNA	2R	4139323	F	0.318	0.369	0.388	0.298	0.323	0.396	0.348667	0.3435	0.35125	0.00775	1	4	0.0350993	0.860507	FALSE
DMW1DOC	Doc	FBte0000341	non-LTR	RNA	2R	4156928	FR	0	0	0.274	0.783	0.561	0.812	0.405	0	0.6075	0.6075	1	4	20.7558	0.0103714	FALSE
DMREPG	G-element	FBte0000657	non-LTR	RNA	2R	4159025	R	0.158	0.228	0.194	0.169	0.194	0.202	0.190833	0.193	0.18975	-0.00325	1	4	0.00831253	0.931738	FALSE
DMGYPF1A	gypsy	FBte0000021	LTR	RNA	2R	4160675	F	0.806	0.798	0.792	0.832	0.844	0.838	0.818333	0.802	0.8265	0.0245	1	4	1.94163	0.235928	FALSE
TC1	Tc1	FBte0000927	TIR	DNA	2R	4166457	R	1	0.971	1	1	1	1	0.995167	0.9855	1	0.0145	1	4	2.66667	0.177808	FALSE
1360	1360	FBte0000559	TIR	DNA	2R	4170072	FR	0.997	0.99	1	1	0.988	0.998	0.9955	0.9935	0.9965	0.003	1	4	0.883882	0.400371	FALSE
DMMDG3	mdg3	FBte0000010	LTR	RNA	2R	4183420	F	0.683	0.746	0.71	0.76	0.8	0.776	0.745833	0.7145	0.7615	0.047	1	4	1.85504	0.244855	FALSE
1360	1360	FBte0000559	TIR	DNA	2R	4185907	FR	0.226	0.284	0.239	0.204	0.18	0.234	0.227833	0.255	0.21425	-0.04075	1	4	2.17708	0.214112	FALSE
GYPSY4	gypsy4	FBte0000688	LTR	RNA	2R	4188347	F	0.617	0.71	0.696	0.696	0.74	0.651	0.685	0.6635	0.69575	0.03225	1	4	0.653266	0.464273	FALSE
INE1	INE-1	FBte0000312	TIR	DNA	2R	4191256	FR	0.012	0.031	0.034	0.014	0.003	0.022	0.0193333	0.0215	0.01825	-0.00325	1	4	0.126124	0.74042	FALSE
1360	1360	FBte0000559	TIR	DNA	2R	4194149	R	0.96	0.969	0.943	0.954	0.97	0.95	0.957667	0.9645	0.95425	-0.01025	1	4	1.21071	0.332958	FALSE
GYPSY7	gypsy7	FBte0000171	LTR	RNA	2R	4194656	FR	0.984	0.995	0.986	0.987	0.991	0.988	0.9885	0.9895	0.988	-0.0015	1	4	0.318189	0.602824	FALSE
1360	1360	FBte0000559	TIR	DNA	2R	4199976	R	0.91	0.872	0.813	0.869	0.951	0.741	0.859333	0.891	0.8435	-0.0475	1	4	0.336586	0.592919	FALSE
1360	1360	FBte0000559	TIR	DNA	2R	4200182	F	0.968	0.943	0.96	0.986	0.951	0.95	0.959667	0.9555	0.96175	0.00625	1	4	0.188965	0.686203	FALSE
DMTHB1	HB	FBte0000414	TIR	DNA	2R	4200823	F	1	1	1	1	1	1	1	1	1	0	1	4	NA	NA	NA
SPRINGER	springer	FBte0000333	LTR	RNA	2R	4202083	R	0	0.011	0.021	0.011	0.018	0.006	0.0111667	0.0055	0.014	0.0085	1	4	2.55066	0.185486	FALSE
GYPSY8	gypsy8	FBte0000168	LTR	RNA	2R	4231747	R	0.202	0.256	0.227	0.255	0.331	0.245	0.252667	0.229	0.2645	0.0355	1	4	0.901117	0.396236	FALSE
GYPSY8	gypsy8	FBte0000168	LTR	RNA	2R	4232018	F	0.125	0.15	0.142	0.138	0.191	0.118	0.144	0.1375	0.14725	0.00975	1	4	0.145032	0.72269	FALSE
DMDM11	micropia	FBte0000042	LTR	RNA	2R	4244322	F	0.991	1	1	1	1	1	0.9985	0.9955	1	0.0045	1	4	2.66667	0.177808	FALSE
1360	1360	FBte0000559	TIR	DNA	2R	4244323	R	0.981	1	0.983	0.974	1	1	0.989667	0.9905	0.98925	-0.00125	1	4	0.0027619	0.960607	FALSE
DME487856	Max-element	FBte0000304	LTR	RNA	2R	4248503	F	0.952	0.935	0.988	0.971	0.992	0.991	0.9715	0.9435	0.9855	0.042	1	4	16.4652	0.0153774	FALSE
DMZAM	ZAM	FBte0000217	LTR	RNA	2R	4261613	F	0.149	0.16	0.127	0.1	0.069	0.129	0.122333	0.1545	0.10625	-0.04825	1	4	4.25149	0.108217	FALSE
1360	1360	FBte0000559	TIR	DNA	2R	4262639	F	0.568	0.649	0.632	0.666	0.734	0.588	0.6395	0.6085	0.655	0.0465	1	4	0.782641	0.426308	FALSE
1360	1360	FBte0000559	TIR	DNA	2R	4264708	F	1	1	1	1	0.857	1	0.976167	1	0.96425	-0.03575	1	4	0.444444	0.54147	FALSE
1360	1360	FBte0000559	TIR	DNA	2R	4269568	F	0.441	0.449	0.381	0.349	0.454	0.362	0.406	0.445	0.3865	-0.0585	1	4	2.75855	0.172072	FALSE
DOC5	Porto1	FBte0000791	non-LTR	RNA	2R	4271801	R	0.343	0.425	0.37	0.397	0.366	0.381	0.380333	0.384	0.3785	-0.0055	1	4	0.0355283	0.859669	FALSE
IVK	Ivk	FBte0000608	non-LTR	RNA	2R	4284098	R	0.987	0.988	1	0.984	1	1	0.993167	0.9875	0.996	0.0085	1	4	2.84864	0.166724	FALSE
GYPSY12	gypsy12	FBte0001136	LTR	RNA	2R	4284280	F	1	1	1	1	1	0.988	0.998	1	0.997	-0.003	1	4	0.444444	0.54147	FALSE
GYPSY12	gypsy12	FBte0001136	LTR	RNA	2R	4284727	R	0.959	0.969	1	1	1	0.947	0.979167	0.964	0.98675	0.02275	1	4	2.2884	0.204892	FALSE
INVADER	invader1	FBte0000357	LTR	RNA	2R	4284916	F	0.996	1	1	1	1	1	0.999333	0.998	1	0.002	1	4	2.66667	0.177808	FALSE
DMIS297	297	FBte0000675	LTR	RNA	2R	4294672	R	0.512	0.567	0.326	0.539	0.656	0.631	0.5385	0.5395	0.538	-0.0015	1	4	0.000161595	0.990466	FALSE
DME010298	GATE	FBte0000359	LTR	RNA	2R	4299550	F	1	1	1	1	0.987	1	0.997833	1	0.99675	-0.00325	1	4	0.444444	0.54147	FALSE
GYPSY8	gypsy8	FBte0000168	LTR	RNA	2R	4312403	F	0.444	0.466	0.437	0.513	0.52	0.491	0.4785	0.455	0.49025	0.03525	1	4	1.47496	0.291356	FALSE
GYPSY8	gypsy8	FBte0000168	LTR	RNA	2R	4312869	R	0.045	0.156	0.116	0.104	0.153	0.098	0.112	0.1005	0.11775	0.01725	1	4	0.360999	0.580338	FALSE
ROVER	rover	FBte0000692	LTR	RNA	2R	4313631	F	0.122	0.122	0.124	0.103	0.078	0.16	0.118167	0.122	0.11625	-0.00575	1	4	0.0803293	0.790916	FALSE
1360	1360	FBte0000559	TIR	DNA	2R	4323277	F	0.667	0.749	0.745	0.745	0.776	0.736	0.736333	0.708	0.7505	0.0425	1	4	2.21621	0.210797	FALSE
DMCR1A	Cr1a	FBte0000140	non-LTR	RNA	2R	4328975	FR	0.188	0.178	0.174	0.156	0.199	0.22	0.185833	0.183	0.18725	0.00425	1	4	0.0299411	0.871027	FALSE
BAGGINS	baggins	FBte0000906	non-LTR	RNA	2R	4330689	F	0.478	0.535	0.569	0.576	0.594	0.576	0.554667	0.5065	0.57875	0.07225	1	4	14.1982	0.0196377	FALSE
BAGGINS	baggins	FBte0000906	non-LTR	RNA	2R	4336295	R	0.471	0.505	0.536	0.501	0.54	0.509	0.510333	0.488	0.5215	0.0335	1	4	3.50571	0.134464	FALSE
1360	1360	FBte0000559	TIR	DNA	2R	4340062	R	0.622	0.588	0.415	0.647	0.665	0.734	0.611833	0.605	0.61525	0.01025	1	4	0.0147477	0.909199	FALSE
INE1	INE-1	FBte0000312	TIR	DNA	2R	4343881	R	0.207	0.051	0.244	0.054	0.04	0.239	0.139167	0.129	0.14425	0.01525	1	4	0.0112333	0.920695	FALSE
INVADER3	invader3	FBte0000619	LTR	RNA	2R	4344621	R	0.307	0.263	0.277	0.274	0.37	0.285	0.296	0.285	0.3015	0.0165	1	4	0.19746	0.679761	FALSE
DMCR1A	Cr1a	FBte0000140	non-LTR	RNA	2R	4349939	R	0.991	1	1	1	1	1	0.9985	0.9955	1	0.0045	1	4	2.66667	0.177808	FALSE
INE1	INE-1	FBte0000312	TIR	DNA	2R	4351486	FR	0.035	0.049	0.042	0.044	0.041	0.025	0.0393333	0.042	0.038	-0.004	1	4	0.249528	0.643634	FALSE
DME278684	Rt1a	FBte0000457	non-LTR	RNA	2R	4364240	F	0.986	1	1	1	1	1	0.997667	0.993	1	0.007	1	4	2.66667	0.177808	FALSE
DME278684	Rt1a	FBte0000457	non-LTR	RNA	2R	4366610	R	0.99	1	0.99	1	0.992	1	0.995333	0.995	0.9955	0.0005	1	4	0.002664	0.961311	FALSE
DOC4	Doc4-element	FBte0001039	non-LTR	RNA	2R	4368727	R	1	1	1	1	1	1	1	1	1	0	1	4	NA	NA	NA
DIVER2	diver2	FBte0001178	LTR	RNA	2R	4369505	F	0.67	0.695	0.798	0.647	0.772	0.68	0.710333	0.6825	0.72425	0.04175	1	4	0.613179	0.477359	FALSE
INE1	INE-1	FBte0000312	TIR	DNA	2R	4377445	R	0.164	0.123	0.148	0.172	0.162	0.139	0.151333	0.1435	0.15525	0.01175	1	4	0.527706	0.507803	FALSE
INE1	INE-1	FBte0000312	TIR	DNA	2R	4379180	F	0.124	0.146	0.129	0.105	0.128	0.115	0.1245	0.135	0.11925	-0.01575	1	4	2.03261	0.227096	FALSE
INE1	INE-1	FBte0000312	TIR	DNA	2R	4387409	R	1	1	1	1	1	1	1	1	1	0	1	4	NA	NA	NA
1360	1360	FBte0000559	TIR	DNA	2R	4396548	R	0.076	0.079	0.093	0.109	0.076	0.085	0.0863333	0.0775	0.09075	0.01325	1	4	1.62868	0.270949	FALSE
1360	1360	FBte0000559	TIR	DNA	2R	4397452	F	0.956	1	1	1	0.751	1	0.951167	0.978	0.93775	-0.04025	1	4	0.0146173	0.909598	FALSE
BAGGINS	baggins	FBte0000906	non-LTR	RNA	2R	4397968	F	0.643	0.615	0.672	0.664	0.644	0.643	0.646833	0.629	0.65575	0.02675	1	4	3.70318	0.126634	FALSE
GYPSY8	gypsy8	FBte0000168	LTR	RNA	2R	4402589	R	0.464	0.775	0.719	0.826	0.807	0.654	0.7075	0.6195	0.7515	0.132	1	4	1.31389	0.315602	FALSE
DMCR1A	Cr1a	FBte0000140	non-LTR	RNA	2R	4402895	F	0.973	0.972	0.988	0.989	0.996	0.953	0.9785	0.9725	0.9815	0.009	1	4	0.728094	0.441585	FALSE
DMCR1A	Cr1a	FBte0000140	non-LTR	RNA	2R	4404390	R	1	1	1	1	1	1	1	1	1	0	1	4	NA	NA	NA
INE1	INE-1	FBte0000312	TIR	DNA	2R	4407560	F	0.253	0.238	0.284	0.335	0.192	0.292	0.265667	0.2455	0.27575	0.03025	1	4	0.389379	0.566449	FALSE
DMCR1A	Cr1a	FBte0000140	non-LTR	RNA	2R	4409291	F	0.41	0.318	0.299	0.261	0.179	0.273	0.29	0.364	0.253	-0.111	1	4	4.94516	0.0902331	FALSE
INE1	INE-1	FBte0000312	TIR	DNA	2R	4409845	F	0.051	0.083	0.04	0.014	0.094	0.037	0.0531667	0.067	0.04625	-0.02075	1	4	0.731753	0.440529	FALSE
Tinker	diver	FBte0000001	LTR	RNA	2R	4410721	R	0	0	0.161	0.396	0.265	0.459	0.2135	0	0.32025	0.32025	1	4	28.6837	0.00586311	FALSE
DMIS297	297	FBte0000675	LTR	RNA	2R	4411046	F	0.097	0.18	0.177	0.138	0.262	0.146	0.166667	0.1385	0.18075	0.04225	1	4	0.80957	0.419119	FALSE
DMIS297	297	FBte0000675	LTR	RNA	2R	4412522	R	1	0.875	0.75	0.929	1	1	0.925667	0.9375	0.91975	-0.01775	1	4	0.00651563	0.939542	FALSE
ROOA_LTR	rooA	FBte0000765	LTR	RNA	2R	4412703	F	1	1	1	1	1	1	1	1	1	0	1	4	NA	NA	NA
DMIS297	297	FBte0000675	LTR	RNA	2R	4414376	R	0.413	0.765	0.577	0.746	0.767	0.608	0.646	0.589	0.6745	0.0855	1	4	0.391655	0.565367	FALSE
GYPSY2	gypsy2	FBte0001040	LTR	RNA	2R	4414388	F	0.971	0.991	0.988	0.983	0.991	0.981	0.984167	0.981	0.98575	0.00475	1	4	0.280197	0.624587	FALSE
MARINER2	mariner2	FBte0001033	TIR	DNA	2R	4425303	R	0.399	0.368	0.438	0.46	0.347	0.348	0.393333	0.3835	0.39825	0.01475	1	4	0.0985824	0.769231	FALSE
F	F-element	FBte0000005	non-LTR	RNA	2R	4426751	R	0.623	0	0	0	0	0	0.103833	0.3115	0	-0.3115	1	4	2.66667	0.177808	FALSE
1360	1360	FBte0000559	TIR	DNA	2R	4427920	R	0.542	0.559	0.536	0.511	0.651	0.541	0.556667	0.5505	0.55975	0.00925	1	4	0.041758	0.848058	FALSE
QUASIMODO	Quasimodo	FBte0000640	LTR	RNA	2R	4440080	F	0.295	0.397	0.315	0.27	0.386	0.382	0.340833	0.346	0.33825	-0.00775	1	4	0.021659	0.890118	FALSE
DMTOM1_LTR	Tom1	FBte0000400	LTR	RNA	2R	4448087	F	0.541	0.67	0.643	0.693	0.747	0.61	0.650667	0.6055	0.67325	0.06775	1	4	1.26197	0.32414	FALSE
ROOA_LTR	rooA	FBte0000765	LTR	RNA	2R	4449792	F	0.879	0.843	0.876	0.867	0.82	0.876	0.860167	0.861	0.85975	-0.00125	1	4	0.00200211	0.966455	FALSE
DM33463	S-element	FBte0001005	TIR	DNA	2R	4470717	R	0.265	0.225	0.253	0.223	0.167	0.249	0.230333	0.245	0.223	-0.022	1	4	0.466768	0.531998	FALSE
DMW1DOC	Doc	FBte0000341	non-LTR	RNA	2R	4483188	F	0.486	0.532	0.071	0.417	0.429	0.467	0.400333	0.509	0.346	-0.163	1	4	1.16484	0.341198	FALSE
1360	1360	FBte0000559	TIR	DNA	2R	4508920	FR	0.987	0.989	0.994	0.989	1	0.954	0.9855	0.988	0.98425	-0.00375	1	4	0.0220671	0.889097	FALSE
TRANSIB2	transib2	FBte0000885	TIR	DNA	2R	4511954	F	0.422	0.423	0.413	0.374	0.402	0.4	0.405667	0.4225	0.39725	-0.02525	1	4	4.10351	0.112762	FALSE
TRANSIB2	transib2	FBte0000885	TIR	DNA	2R	4514814	R	0.347	0.389	0.421	0.372	0.385	0.365	0.379833	0.368	0.38575	0.01775	1	4	0.618166	0.475693	FALSE
1360	1360	FBte0000559	TIR	DNA	2R	4521965	FR	0.189	0.186	0.215	0.181	0.18	0.188	0.189833	0.1875	0.191	0.0035	1	4	0.0744821	0.79843	FALSE
DMCR1A	Cr1a	FBte0000140	non-LTR	RNA	2R	4522407	F	0.082	0.106	0.074	0.201	0.135	0.131	0.1215	0.094	0.13525	0.04125	1	4	1.04547	0.364357	FALSE
DMCR1A	Cr1a	FBte0000140	non-LTR	RNA	2R	4525838	R	0.477	0.458	0.455	0.548	0.445	0.49	0.478833	0.4675	0.4845	0.017	1	4	0.230293	0.656368	FALSE
RT1C	Rt1c	FBte0000666	non-LTR	RNA	2R	4542427	FR	1	1	1	1	1	1	1	1	1	0	1	4	NA	NA	NA
QUASIMODO	Quasimodo	FBte0000640	LTR	RNA	2R	4544102	R	0.321	0.343	0.307	0.359	0.335	0.304	0.328167	0.332	0.32625	-0.00575	1	4	0.0823538	0.788384	FALSE
TRANSIB4	transib4	FBte0001174	TIR	DNA	2R	4547881	F	0.626	0.664	0.606	0.606	0.647	0.587	0.622667	0.645	0.6115	-0.0335	1	4	2.26585	0.206708	FALSE
TRANSIB4	transib4	FBte0001174	TIR	DNA	2R	4549770	R	0.966	1	1	1	0.986	1	0.992	0.983	0.9965	0.0135	1	4	0.764778	0.431203	FALSE
DM_ROO	roo	FBte0000100	LTR	RNA	2R	4551068	F	0.773	0.733	0.77	0.725	0.768	0.771	0.756667	0.753	0.7585	0.0055	1	4	0.0706898	0.803477	FALSE
DM_ROO	roo	FBte0000100	LTR	RNA	2R	4551543	R	0.437	0.462	0.503	0.447	0.487	0.458	0.465667	0.4495	0.47375	0.02425	1	4	1.3606	0.308235	FALSE
INE1	INE-1	FBte0000312	TIR	DNA	2R	4552196	F	0.17	0.191	0.163	0.257	0.14	0.22	0.190167	0.1805	0.195	0.0145	1	4	0.0985237	0.769297	FALSE
DOC2	Doc2-element	FBte0000103	non-LTR	RNA	2R	4557508	R	0.24	0.232	0.287	0.341	0.293	0.298	0.281833	0.236	0.30475	0.06875	1	4	14.8708	0.0182051	FALSE
DMIS297	297	FBte0000675	LTR	RNA	2R	4560328	FR	0.115	0.138	0.113	0.157	0.14	0.12	0.1305	0.1265	0.1325	0.006	1	4	0.123803	0.7427	FALSE
INE1	INE-1	FBte0000312	TIR	DNA	2R	4562104	F	0.373	0.401	0.335	0.331	0.554	0.43	0.404	0.387	0.4125	0.0255	1	4	0.0956731	0.772528	FALSE
1360	1360	FBte0000559	TIR	DNA	2R	4562772	FR	0.397	0.383	0.327	0.341	0.362	0.281	0.3485	0.39	0.32775	-0.06225	1	4	5.44036	0.0800364	FALSE
DMCR1A	Cr1a	FBte0000140	non-LTR	RNA	2R	4563572	R	0.061	0.123	0.052	0.092	0.074	0.074	0.0793333	0.092	0.073	-0.019	1	4	0.592824	0.484279	FALSE
DMBLPP	flea	FBte0000660	LTR	RNA	2R	4564717	FR	0	0	0.07	0.265	0.163	0.31	0.134667	0	0.202	0.202	1	4	17.6132	0.013731	FALSE
RT1B	Rt1b	FBte0000603	non-LTR	RNA	2R	4571734	F	0.565	0.556	0.588	0.587	0.586	0.625	0.5845	0.5605	0.5965	0.036	1	4	6.03873	0.0698878	FALSE
RT1B	Rt1b	FBte0000603	non-LTR	RNA	2R	4576686	R	0	0	0.101	0.427	0.275	0.561	0.227333	0	0.341	0.341	1	4	13.0041	0.0226346	FALSE
1360	1360	FBte0000559	TIR	DNA	2R	4582549	F	0.623	0.603	0.612	0.571	0.715	0.575	0.6165	0.613	0.61825	0.00525	1	4	0.0145811	0.90971	FALSE
DME487856	Max-element	FBte0000304	LTR	RNA	2R	4584792	FR	0	0	0.376	0.107	0	0	0.0805	0	0.12075	0.12075	1	4	1.09601	0.354233	FALSE
DMREPG	G-element	FBte0000657	non-LTR	RNA	2R	4587104	F	0.595	0.599	0.747	0.634	0.73	0.687	0.665333	0.597	0.6995	0.1025	1	4	6.98935	0.0573558	FALSE
1360	1360	FBte0000559	TIR	DNA	2R	4592377	FR	0.977	0.99	1	1	0.987	0.969	0.987167	0.9835	0.989	0.0055	1	4	0.619781	0.475156	FALSE
INE1	INE-1	FBte0000312	TIR	DNA	2R	4596854	F	0.89	0.907	0.873	0.885	0.891	0.883	0.888167	0.8985	0.883	-0.0155	1	4	4.16873	0.110724	FALSE
INE1	INE-1	FBte0000312	TIR	DNA	2R	4608300	R	0.271	0.242	0.162	0.157	0.223	0.255	0.218333	0.2565	0.19925	-0.05725	1	4	2.34097	0.200753	FALSE
1360	1360	FBte0000559	TIR	DNA	2R	4610383	F	0.619	0.651	0.673	0.674	0.682	0.647	0.657667	0.635	0.669	0.034	1	4	5.10958	0.0866385	FALSE
1360	1360	FBte0000559	TIR	DNA	2R	4611422	R	0.778	0.723	0.887	0.9	0.779	0.887	0.825667	0.7505	0.86325	0.11275	1	4	5.85397	0.0728026	FALSE
1360	1360	FBte0000559	TIR	DNA	2R	4616672	F	1	1	0.991	0.989	0.988	0.975	0.9905	1	0.98575	-0.01425	1	4	30.2054	0.00534234	FALSE
1360	1360	FBte0000559	TIR	DNA	2R	4617749	R	0.396	0.402	0.418	0.489	0.578	0.437	0.453333	0.399	0.4805	0.0815	1	4	2.31899	0.202467	FALSE
[truncated: 6,403 more rows]

## Sheet: All insertions Hoedjes2019
Ensembl_Name	Flybase_Name	Flybase_ID	Sub-class	TEclass	Chromosome	Position	Strand	LE1	LE2	LE3	LE4	LP1	LP2	LP3	LP4	ME1	ME2	ME3	ME4	MP1	MP2	MP3	MP4	HE1	HE2	HE3	HE4	HP1	HP2	HP3	HP4	AvFreq	AvFreqC	AvFreqS	dFreq (S - C)	AvFreqL	AvFreqM	AvFreqH	Df (Diet)	F (Diet)	P (Diet)	Bonf (Diet)	DF (Regime)	F (Regime)	P (Regime)	Bonf (Regime)	Df (Regime x Age)	F (Regime x Age)	P (Regime x Age)
INE1	INE-1	FBte0000312	TIR	DNA	2L	24185	F	0.027	0.033	0.055	0.063	0.033	0.06	0.048	0.061	0.076	0.025	0.072	0.053	0.043	0.049	0.046	0.071	0.048	0.016	0.035	0.049	0.064	0.038	0.059	0.067	0.049625	0.046	0.05325	0.00725	0.0475	0.054375	0.047	2	0.464786	0.635602	FALSE	1	1.49977	0.236493	FALSE	2	1.01153	0.383423
INE1	INE-1	FBte0000312	TIR	DNA	2L	60636	R	0.029	0.058	0.025	0.019	0	0.011	0.018	0.021	0	0	0.035	0.025	0.013	0.019	0.028	0.022	0.052	0.013	0.028	0.036	0.021	0	0	0.035	0.0211667	0.0266667	0.0156667	-0.011	0.022625	0.01775	0.023125	2	0.216718	0.807228	FALSE	1	1.92664	0.182069	FALSE	2	2.81007	0.0866784
ROXELEMENT	X-element	FBte0001160	non-LTR	RNA	2L	64255	F	0.636	0.647	0.614	0.658	0.635	0.682	0.653	0.664	0.64	0.577	0.644	0.789	0.634	0.659	0.644	0.608	0.673	0.617	0.555	0.614	0.621	0.606	0.657	0.649	0.640667	0.638667	0.642667	0.004	0.648625	0.649375	0.624	2	0.804385	0.462806	FALSE	1	0.0243348	0.877772	FALSE	2	0.71223	0.503863
ROXELEMENT	X-element	FBte0001160	non-LTR	RNA	2L	64990	R	0.345	0.408	0.302	0.421	0.357	0.49	0.428	0.438	0.334	0.417	0.347	0.197	0.388	0.392	0.398	0.441	0.434	0.367	0.325	0.371	0.398	0.394	0.394	0.48	0.386083	0.355667	0.4165	0.0608333	0.398625	0.36425	0.395375	2	0.937381	0.409954	FALSE	1	6.86134	0.0173747	FALSE	2	0.275271	0.762506
TIRANT	Tirant	FBte0000179	LTR	RNA	2L	98694	FR	0	0	0.008	0.018	0	0.004	0.005	0	0	0	0	0.01	0	0.028	0.01	0	0.031	0	0	0	0.018	0	0.03	0	0.00675	0.00558333	0.00791667	0.00233333	0.004375	0.006	0.009875	2	0.119993	0.88763	FALSE	1	0.350842	0.561004	FALSE	2	0.467339	0.634061
PPI251	P-element	FBte0000037	TIR	DNA	2L	106669	F	0	0	0	0	0.003	0.027	0.048	0	0	0	0	0	0	0	0	0.028	0	0	0	0	0	0	0	0	0.00441667	0	0.00883333	0.00883333	0.00975	0.0035	0	2	2.15427	0.144948	FALSE	1	5.38081	0.0323147	FALSE	2	2.15427	0.144948
DMU89994	Burdock	FBte0000739	LTR	RNA	2L	130010	FR	0	0	0.003	0.029	0	0.003	0.016	0	0.003	0	0	0.003	0	0.04	0.005	0	0.023	0	0	0	0.003	0	0.02	0	0.00616667	0.00508333	0.00725	0.00216667	0.006375	0.006375	0.00575	2	0.0212769	0.978972	FALSE	1	0.217501	0.646545	FALSE	2	0.265428	0.769827
DMTNFB	FB	FBte0000288	FB	DNA	2L	169279	FR	0.023	0.014	0.019	0.013	0.155	0.073	0.009	0.074	0.206	0.18	0.037	0.029	0.075	0.011	0.077	0.023	0	0.118	0.197	0.159	0.072	0.091	0.027	0	0.0700833	0.0829167	0.05725	-0.0256667	0.0475	0.07975	0.083	2	0.489159	0.621059	FALSE	1	0.376437	0.547192	FALSE	2	2.20712	0.138911
DMIFACA	I-element	FBte0000133	non-LTR	RNA	2L	176301	F	0.195	0.158	0.181	0.212	0.183	0.23	0.241	0.212	0.183	0.219	0.185	0.153	0.204	0.164	0.212	0.219	0.205	0.205	0.22	0.191	0.232	0.195	0.208	0.174	0.199208	0.19225	0.206167	0.0139167	0.2015	0.192375	0.20375	2	0.552024	0.585227	FALSE	1	2.1104	0.163512	FALSE	2	1.00675	0.385076
DMIFACA	I-element	FBte0000133	non-LTR	RNA	2L	176603	R	0.166	0.235	0.241	0.25	0.175	0.213	0.2	0.21	0.209	0.223	0.206	0.278	0.194	0.22	0.235	0.187	0.18	0.195	0.209	0.176	0.204	0.202	0.224	0.158	0.207917	0.214	0.201833	-0.0121667	0.21125	0.219	0.1935	2	1.84911	0.186053	FALSE	1	1.12576	0.302711	FALSE	2	0.706006	0.506778
TIRANT	Tirant	FBte0000179	LTR	RNA	2L	219955	FR	0.002	0	0.019	0	0	0.046	0.067	0.118	0	0.018	0	0.016	0.005	0.008	0	0.007	0.041	0.055	0.015	0.007	0.032	0	0.134	0.068	0.0274167	0.0144167	0.0404167	0.026	0.0315	0.00675	0.044	2	2.71002	0.0935756	FALSE	1	2.50364	0.130995	FALSE	2	1.37064	0.279211
PPI251	P-element	FBte0000037	TIR	DNA	2L	220651	F	0.003	0	0.016	0	0	0	0.024	0	0	0	0	0	0.01	0	0	0	0	0	0	0	0.045	0	0.026	0.003	0.00529167	0.00158333	0.009	0.00741667	0.005375	0.00125	0.00925	2	1.00233	0.386609	FALSE	1	2.93324	0.103945	FALSE	2	1.92127	0.175276
PPI251	P-element	FBte0000037	TIR	DNA	2L	222429	R	0.006	0	0.047	0.003	0.014	0	0.028	0	0.004	0.003	0	0	0.015	0	0.003	0	0	0	0	0	0.027	0	0.016	0.006	0.00716667	0.00525	0.00908333	0.00383333	0.01225	0.003125	0.006125	2	0.949593	0.405448	FALSE	1	1.30095	0.268989	FALSE	2	1.46326	0.257738
1360	1360	FBte0000559	TIR	DNA	2L	245600	FR	0.018	0.015	0.002	0.004	0	0	0	0.061	0.06	0.022	0.141	0.015	0.014	0.03	0.052	0.055	0.049	0.017	0.014	0.021	0.034	0.029	0.053	0.032	0.03075	0.0315	0.03	-0.0015	0.0125	0.048625	0.031125	2	5.88523	0.010799	FALSE	1	0.0798863	0.780676	FALSE	2	0.528483	0.598368
DMLINEJA	jockey	FBte0000088	non-LTR	RNA	2L	257674	FR	0	0	0	0	0	0	0	0	0	0	0	0	0	0.089	0.023	0.01	0	0	0	0	0	0	0	0	0.00508333	0	0.0101667	0.0101667	0	0.01525	0	2	4.831	0.020917	FALSE	1	4.831	0.0412765	FALSE	2	4.831	0.020917
DMLINEJA	jockey	FBte0000088	non-LTR	RNA	2L	260191	FR	0.001	0	0.058	0.03	0	0.037	0.039	0.018	0.009	0	0	0	0.023	0.09	0.009	0.005	0.004	0.002	0	0.009	0	0	0.011	0.028	0.0155417	0.00941667	0.0216667	0.01225	0.022875	0.017	0.00675	2	1.07217	0.363142	FALSE	1	2.61496	0.12325	FALSE	2	1.17832	0.330445
DMIS297	297	FBte0000675	LTR	RNA	2L	289260	FR	0.007	0.002	0	0.01	0	0	0	0.012	0.016	0	0.006	0.044	0	0	0	0.005	0.084	0.02	0.009	0.017	0.003	0	0	0	0.00979167	0.0179167	0.00166667	-0.01625	0.003875	0.008875	0.016625	2	1.20384	0.32308	FALSE	1	12.6753	0.00223648	FALSE	2	1.97828	0.167253
QUASIMODO	Quasimodo	FBte0000640	LTR	RNA	2L	289763	FR	0	0	0	0.008	0.023	0.083	0.047	0.121	0	0.031	0.065	0.027	0.006	0.018	0.004	0.031	0.075	0.196	0.037	0.047	0.022	0.023	0.031	0.107	0.04175	0.0405	0.043	0.0025	0.03525	0.02275	0.06725	2	4.19083	0.032043	FALSE	1	1.06738	0.31522	FALSE	2	7.55148	0.00415576
DMTNFB	FB	FBte0000288	FB	DNA	2L	298704	FR	0.03	0.013	0.019	0.01	0.109	0.097	0.003	0.072	0.204	0.184	0.017	0.04	0.104	0.011	0.104	0.02	0	0.133	0.207	0.142	0.055	0.081	0.039	0	0.0705833	0.08325	0.0579167	-0.0253333	0.044125	0.0855	0.082125	2	0.671581	0.523245	FALSE	1	0.323018	0.576822	FALSE	2	1.63213	0.223151
DM_ROO	roo	FBte0000100	LTR	RNA	2L	324855	F	0	0	0	0	0	0	0	0	0	0.058	0	0.009	0	0	0.07	0	0	0	0	0	0	0.067	0.018	0	0.00925	0.00558333	0.0129167	0.00733333	0	0.017125	0.010625	2	1.51426	0.246703	FALSE	1	0.566094	0.461542	FALSE	2	1.01269	0.383024
DM_ROO	roo	FBte0000100	LTR	RNA	2L	329650	FR	0	0	0	0	0.004	0.07	0	0.033	0.029	0	0	0	0	0	0.106	0	0	0	0	0.024	0	0.076	0.009	0	0.014625	0.00441667	0.0248333	0.0204167	0.013375	0.016875	0.013625	2	0.00192139	0.998081	FALSE	1	2.7473	0.114744	FALSE	2	0.370657	0.695428
F	F-element	FBte0000005	non-LTR	RNA	2L	341320	F	0	0	0	0	0	0	0	0.116	0	0.076	0	0.019	0	0	0.002	0	0	0	0	0	0	0	0	0	0.008875	0.00791667	0.00983333	0.00191667	0.0145	0.012125	0	2	0.895342	0.425898	FALSE	1	0.00329674	0.954845	FALSE	2	2.00535	0.163586
F	F-element	FBte0000005	non-LTR	RNA	2L	388105	FR	0.008	0.027	0	0	0.091	0.056	0.214	0.041	0.018	0.07	0.009	0.003	0.037	0.088	0.003	0.011	0.021	0	0.004	0.033	0.035	0.083	0.066	0.079	0.0415417	0.0160833	0.067	0.0509167	0.054625	0.029875	0.040125	2	0.310225	0.737124	FALSE	1	14.4321	0.00131442	FALSE	2	2.85997	0.0834508
DMTNFB	FB	FBte0000288	FB	DNA	2L	451261	FR	0.008	0.002	0.02	0.041	0.1	0.022	0.057	0	0.058	0.039	0.147	0.135	0.106	0.154	0.256	0.11	0.312	0.059	0.032	0.016	0.212	0.093	0.182	0.149	0.09625	0.0724167	0.120083	0.0476667	0.03125	0.125625	0.131875	2	7.04729	0.00548992	FALSE	1	3.34995	0.083817	FALSE	2	0.13139	0.877709
OPUS	opus	FBte0000918	LTR	RNA	2L	458981	F	0	0.003	0	0	0.08	0	0	0	0.042	0	0.008	0.032	0	0	0.119	0	0.051	0	0.006	0.003	0	0	0	0	0.0143333	0.0120833	0.0165833	0.0045	0.010375	0.025125	0.0075	2	0.807159	0.46163	FALSE	1	0.224495	0.641333	FALSE	2	0.943554	0.407669
412	412	FBte0000007	LTR	RNA	2L	482949	FR	0.004	0	0.005	0.003	0.058	0.062	0.019	0.025	0	0	0	0	0	0	0	0	0	0	0	0	0	0	0	0	0.00733333	0.001	0.0136667	0.0126667	0.022	0	0	2	54.9578	2.16343e-08	TRUE	1	20.7787	0.000243568	FALSE	2	20.7787	2.10392e-05
DM_ROO	roo	FBte0000100	LTR	RNA	2L	494794	FR	0.012	0.01	0.003	0	0	0	0	0.062	0.03	0	0.159	0.013	0.012	0.003	0	0	0.039	0	0.01	0.007	0.004	0	0	0	0.0151667	0.0235833	0.00675	-0.0168333	0.010875	0.027125	0.0075	2	0.637597	0.540087	FALSE	1	3.20099	0.0904349	FALSE	2	0.876506	0.433264
RT1B	Rt1b	FBte0000603	non-LTR	RNA	2L	515767	FR	0.006	0.007	0	0.004	0	0	0	0.059	0.05	0.017	0.11	0.006	0.021	0.012	0.057	0.038	0.057	0.02	0.016	0.02	0.051	0.03	0.026	0.033	0.0266667	0.0260833	0.02725	0.00116667	0.0095	0.038875	0.031625	2	6.34749	0.00820062	FALSE	1	0.00894665	0.925688	FALSE	2	0.156973	0.855884
DMLINEJA	jockey	FBte0000088	non-LTR	RNA	2L	550609	FR	0.007	0.025	0.002	0	0	0	0	0.06	0.046	0	0.118	0.006	0.012	0	0	0	0.033	0	0.005	0.004	0.007	0	0	0	0.0135417	0.0205	0.00658333	-0.0139167	0.01175	0.02275	0.006125	2	0.43978	0.650917	FALSE	1	2.99875	0.100431	FALSE	2	0.858164	0.440573
DMIS297	297	FBte0000675	LTR	RNA	2L	553039	FR	0.005	0.003	0.035	0.037	0	0	0	0	0	0.011	0	0.017	0	0	0	0.009	0.018	0.027	0.01	0.003	0.025	0	0.071	0.053	0.0135	0.0138333	0.0131667	-0.000666667	0.01	0.004625	0.025875	2	4.37927	0.0282028	FALSE	1	1.68301	0.210906	FALSE	2	3.29101	0.0605195
DMLINEJA	jockey	FBte0000088	non-LTR	RNA	2L	576814	FR	0.018	0.013	0.006	0.009	0.108	0.013	0.005	0.057	0.172	0.191	0.018	0.032	0.073	0.007	0.006	0.023	0	0.1	0.128	0.138	0.038	0.02	0.017	0	0.0496667	0.06875	0.0305833	-0.0381667	0.028625	0.06525	0.055125	2	0.758417	0.482801	FALSE	1	2.09402	0.165068	FALSE	2	2.47656	0.11217
F	F-element	FBte0000005	non-LTR	RNA	2L	605867	FR	0.019	0.013	0.028	0.017	0.12	0.038	0.004	0.056	0.168	0.164	0.02	0.039	0.075	0.023	0.006	0.002	0	0.121	0.184	0.122	0.039	0.037	0.015	0	0.0545833	0.0745833	0.0345833	-0.04	0.036875	0.062125	0.06475	2	0.242696	0.787036	FALSE	1	2.48552	0.13231	FALSE	2	2.32043	0.126886
DMCOPIA	copia	FBte0000023	LTR	RNA	2L	623046	FR	0.007	0.012	0.055	0.037	0.07	0.047	0.012	0.028	0.003	0.04	0	0.049	0.002	0	0.003	0.011	0.039	0.019	0.012	0	0.033	0.013	0.093	0.06	0.026875	0.02275	0.031	0.00825	0.0335	0.0135	0.033625	2	2.94503	0.0782522	FALSE	1	0.496818	0.489922	FALSE	2	2.36213	0.122757
DM_ROO	roo	FBte0000100	LTR	RNA	2L	659030	FR	0	0	0	0	0.007	0.05	0.007	0.019	0	0.026	0.085	0.005	0	0	0.012	0.016	0.057	0.139	0.032	0.076	0.036	0.023	0.008	0.106	0.0293333	0.035	0.0236667	-0.0113333	0.010375	0.018	0.059625	2	8.54395	0.00246057	FALSE	1	0.0357414	0.852166	FALSE	2	4.04836	0.0353329
F	F-element	FBte0000005	non-LTR	RNA	2L	659638	FR	0	0	0	0	0.133	0	0	0	0.051	0.002	0.016	0.003	0	0	0.099	0	0.083	0	0.002	0.01	0	0	0	0	0.016625	0.0139167	0.0193333	0.00541667	0.016625	0.021375	0.011875	2	0.413672	0.667346	FALSE	1	0.116389	0.736934	FALSE	2	1.4946	0.250893
IVK	Ivk	FBte0000608	non-LTR	RNA	2L	660515	FR	0.007	0.016	0	0	0.065	0.034	0.025	0	0.028	0	0	0	0.072	0.033	0.002	0	0.022	0	0	0.032	0.059	0.092	0.057	0.031	0.0239583	0.00875	0.0391667	0.0304167	0.018375	0.016875	0.036625	2	1.63137	0.223296	FALSE	1	9.21635	0.00710849	FALSE	2	0.405881	0.672337
DM_ROO	roo	FBte0000100	LTR	RNA	2L	681762	F	0	0	0.046	0	0	0	0	0	0	0	0	0	0	0.122	0.011	0.003	0	0	0	0	0	0	0	0	0.00758333	0.00383333	0.0113333	0.0075	0.00575	0.017	0	2	1.38157	0.276577	FALSE	1	0.617713	0.442123	FALSE	2	2.90928	0.0803922
TIRANT	Tirant	FBte0000179	LTR	RNA	2L	696294	FR	0	0	0	0	0.004	0.031	0	0.026	0.019	0	0	0	0	0	0.099	0	0	0	0	0.006	0	0.063	0.007	0	0.010625	0.00208333	0.0191667	0.0170833	0.007625	0.01475	0.0095	2	0.012193	0.987889	FALSE	1	3.34479	0.0840364	FALSE	2	0.175962	0.840075
F	F-element	FBte0000005	non-LTR	RNA	2L	701199	FR	0	0	0	0	0.004	0.04	0	0.021	0.016	0	0	0	0	0	0.076	0	0	0	0	0.006	0	0.064	0.011	0	0.00991667	0.00183333	0.018	0.0161667	0.008125	0.0115	0.010125	2	0.00487984	0.995133	FALSE	1	3.76172	0.0682752	FALSE	2	0.261707	0.772615
DM_ROO	roo	FBte0000100	LTR	RNA	2L	703699	R	0	0.004	0	0.028	0	0	0.027	0	0.006	0	0	0.032	0	0.047	0	0	0.016	0	0	0	0.011	0	0.027	0	0.00825	0.00716667	0.00933333	0.00216667	0.007375	0.010625	0.00675	2	0.0364567	0.964271	FALSE	1	0.0084381	0.927825	FALSE	2	0.226373	0.799657
TIRANT	Tirant	FBte0000179	LTR	RNA	2L	712829	FR	0	0	0	0	0	0	0	0	0	0.039	0	0.01	0	0	0.049	0	0	0	0	0	0	0.083	0.016	0	0.00820833	0.00408333	0.0123333	0.00825	0	0.01225	0.012375	2	1.40874	0.270146	FALSE	1	0.723661	0.40612	FALSE	2	1.30835	0.294767
DM_ROO	roo	FBte0000100	LTR	RNA	2L	723024	FR	0.002	0.006	0.006	0.034	0.11	0.043	0.004	0.049	0.194	0.175	0.024	0.03	0.073	0.009	0.002	0.02	0	0.143	0.173	0.154	0.044	0.019	0.027	0.006	0.056125	0.0784167	0.0338333	-0.0445833	0.03175	0.065875	0.07075	2	0.851499	0.443263	FALSE	1	1.8265	0.193283	FALSE	2	3.08265	0.0705867
AF222049	Transpac	FBte0001377	LTR	RNA	2L	735219	FR	0.002	0.006	0	0	0	0.002	0.014	0	0	0	0	0.019	0	0.056	0.016	0	0.017	0	0	0	0.007	0.004	0.019	0	0.00675	0.00366667	0.00983333	0.00616667	0.003	0.011375	0.005875	2	0.300752	0.743909	FALSE	1	1.486	0.238573	FALSE	2	0.219737	0.804852
DMIFACA	I-element	FBte0000133	non-LTR	RNA	2L	743811	FR	0.004	0	0.027	0.049	0	0	0.031	0	0	0.008	0.121	0.012	0.122	0.008	0.044	0	0	0	0	0.016	0.039	0	0.054	0	0.0222917	0.01975	0.0248333	0.00508333	0.013875	0.039375	0.013625	2	1.13579	0.343135	FALSE	1	0.0537196	0.819327	FALSE	2	0.768655	0.478266
DM_ROO	roo	FBte0000100	LTR	RNA	2L	748964	FR	0.004	0.004	0.049	0.024	0	0	0	0	0	0.018	0	0.022	0	0	0	0.004	0.031	0.02	0.004	0.005	0.053	0	0.111	0.032	0.015875	0.0150833	0.0166667	0.00158333	0.010125	0.0055	0.032	2	4.2273	0.0312566	FALSE	1	1.23044	0.281923	FALSE	2	3.37167	0.0570596
DMLINEJA	jockey	FBte0000088	non-LTR	RNA	2L	774100	F	0	0	0	0	0.058	0.062	0.004	0.011	0	0	0	0	0	0	0	0	0	0	0.007	0.009	0	0	0	0	0.00629167	0.00133333	0.01125	0.00991667	0.016875	0	0.002	2	7.43957	0.00441741	FALSE	1	4.94258	0.0392486	FALSE	2	12.4336	0.00040582
TIRANT	Tirant	FBte0000179	LTR	RNA	2L	789303	FR	0	0	0	0	0.013	0.063	0.044	0.02	0.002	0	0.055	0	0.072	0.065	0	0.111	0.003	0.024	0.021	0.026	0.084	0.046	0.08	0.082	0.0337917	0.0109167	0.0566667	0.04575	0.0175	0.038125	0.04575	2	3.40935	0.0555188	FALSE	1	20.5266	0.00025891	FALSE	2	0.119616	0.887961
DMHFL1	hobo	FBte0000154	TIR	DNA	2L	789851	FR	0.019	0.01	0.016	0.039	0	0.034	0	0.092	0	0.012	0.002	0.002	0	0.013	0.009	0.002	0	0.024	0.002	0.019	0.014	0	0	0	0.012875	0.0120833	0.0136667	0.00158333	0.02625	0.005	0.007375	2	2.36836	0.122152	FALSE	1	0.362262	0.554759	FALSE	2	0.370319	0.695654
F	F-element	FBte0000005	non-LTR	RNA	2L	793855	FR	0.012	0.004	0	0.009	0	0	0	0.007	0.003	0	0	0.025	0.002	0	0	0	0.086	0.01	0.007	0.024	0.012	0.01	0	0	0.00879167	0.015	0.00258333	-0.0124167	0.004	0.00375	0.018625	2	3.21253	0.0641109	FALSE	1	6.51408	0.0200046	FALSE	2	0.673792	0.52217
DM_ROO	roo	FBte0000100	LTR	RNA	2L	798260	FR	0	0	0	0	0	0.025	0.034	0.017	0.008	0	0	0	0.02	0	0	0.002	0	0.009	0.002	0.008	0	0	0.014	0.059	0.00825	0.00225	0.01425	0.012	0.0095	0.00375	0.0115	2	0.665534	0.526199	FALSE	1	4.31562	0.0523525	FALSE	2	1.12364	0.346858
DMRTMGD1	mdg1	FBte0000015	LTR	RNA	2L	808882	F	0	0	0.015	0.003	0	0	0	0	0	0	0	0	0	0.104	0.017	0.011	0	0	0	0	0	0	0	0	0.00625	0.0015	0.011	0.0095	0.00225	0.0165	0	2	2.8125	0.0865181	FALSE	1	1.6838	0.210804	FALSE	2	5.06989	0.0179294
DMLINEJA	jockey	FBte0000088	non-LTR	RNA	2L	809280	R	0	0	0.017	0.003	0	0	0	0	0	0	0	0	0	0.108	0.007	0	0	0	0	0	0	0	0	0	0.005625	0.00166667	0.00958333	0.00791667	0.0025	0.014375	0	2	1.14017	0.341803	FALSE	1	0.4692	0.502081	FALSE	2	2.48211	0.111683
BS	BS	FBte0000780	non-LTR	RNA	2L	833358	R	0.038	0.031	0.058	0.067	0.144	0.25	0.131	0.201	0.083	0.082	0.33	0.449	0.286	0.166	0.396	0.218	0.437	0.319	0.159	0.286	0.383	0.254	0.331	0.357	0.227333	0.194917	0.25975	0.0648333	0.115	0.25125	0.31575	2	9.7438	0.00135663	FALSE	1	4.27462	0.0533718	FALSE	2	1.30038	0.296827
DM23420	3S18	FBte0000266	LTR	RNA	2L	841301	FR	0.001	0.005	0	0.02	0	0	0	0.008	0	0	0	0.08	0.007	0	0	0.003	0.075	0.031	0.013	0.005	0.004	0.002	0	0	0.0105833	0.0191667	0.002	-0.0171667	0.00425	0.01125	0.01625	2	0.953782	0.403915	FALSE	1	4.68882	0.0440372	FALSE	2	0.972574	0.397116
AF222049	Transpac	FBte0001377	LTR	RNA	2L	844193	FR	0.012	0.011	0	0	0.082	0.063	0.156	0.066	0.005	0.112	0.004	0	0	0.024	0.002	0.007	0	0	0	0.006	0	0	0.012	0.004	0.0235833	0.0125	0.0346667	0.0221667	0.04875	0.01925	0.00275	2	6.40973	0.00790726	FALSE	1	4.98431	0.0385196	FALSE	2	7.08326	0.00538041
AF222049	Transpac	FBte0001377	LTR	RNA	2L	855008	FR	0	0	0	0	0	0	0	0	0	0	0	0	0	0	0.078	0.004	0.016	0.007	0	0	0	0.011	0	0	0.00483333	0.00191667	0.00775	0.00583333	0	0.01025	0.00425	2	1.11112	0.350742	FALSE	1	0.584364	0.454512	FALSE	2	1.68913	0.212668
AF222049	Transpac	FBte0001377	LTR	RNA	2L	866693	FR	0.009	0.019	0	0	0	0	0	0.05	0.036	0	0.119	0.015	0.014	0	0	0	0.042	0	0.009	0.01	0.005	0	0	0	0.0136667	0.0215833	0.00575	-0.0158333	0.00975	0.023	0.00825	2	0.499027	0.615277	FALSE	1	3.84563	0.0655353	FALSE	2	1.08364	0.35944
AF222049	Transpac	FBte0001377	LTR	RNA	2L	878784	FR	0	0	0	0	0.105	0	0	0	0.022	0.004	0.021	0.002	0	0	0.141	0	0.05	0	0.014	0.004	0	0	0	0	0.015125	0.00975	0.0205	0.01075	0.013125	0.02375	0.0085	2	0.588267	0.565616	FALSE	1	0.0294185	0.86573	FALSE	2	1.3366	0.287597
OPUS	opus	FBte0000918	LTR	RNA	2L	885345	FR	0.014	0.009	0	0	0	0	0	0.027	0.026	0.072	0.138	0.231	0.078	0.08	0.058	0.056	0.178	0.031	0.006	0.005	0.169	0.064	0.067	0.076	0.0577083	0.0591667	0.05625	-0.00291667	0.00625	0.092375	0.0745	2	12.2685	0.000435069	FALSE	1	0.080009	0.780512	FALSE	2	1.52189	0.245097
DM_ROO	roo	FBte0000100	LTR	RNA	2L	889792	FR	0	0	0	0	0.092	0	0	0	0.04	0.002	0.026	0.005	0.003	0	0.144	0	0.049	0	0.008	0.006	0	0	0	0	0.015625	0.0113333	0.0199167	0.00858333	0.0115	0.0275	0.007875	2	1.14582	0.340094	FALSE	1	0.046892	0.830998	FALSE	2	1.25509	0.308834
1360	1360	FBte0000559	TIR	DNA	2L	903796	F	0.512	0.549	0.469	0.458	0.25	0.205	0.237	0.212	0.086	0.12	0.208	0.113	0.227	0.128	0.173	0.25	0.19	0.351	0.128	0.249	0.142	0.191	0.241	0.195	0.245167	0.286083	0.20425	-0.0818333	0.3615	0.163125	0.210875	2	23.3563	9.96661e-06	FALSE	1	8.1505	0.0105201	FALSE	2	15.1532	0.000138486
[truncated: 12,957 more rows]
[truncated: 2 more columns]

## Sheet: All insertions Remolina2012
Ensembl_Name	Flybase_Name	Flybase_ID	Sub-class	TEclass	Chromosome	Position	Strand	Cont_C1	Cont_C2	Cont_C3	Sel_S1	Sel_S2	Sel_S3	AvFreq	AvFreqC	AvFreqS	dFreq (S - C)	Df	ResidDf	F (Regime)	P (Regime)	Bonf
[truncated: 4,502 more rows]
