# Supplementary material for: Transposable Element Landscape in Drosophila Populations Selected for Longevity
Source: Genome Biol Evol. 2021 Feb 17;13(4):evab031. doi: 10.1093/gbe/evab031 (PMC8355499; doi:10.1093/gbe/evab031)
Supplement: evab031_Supplementary_Data [file evab031_supplementary_data.zip › TableS8.xlsx]

## Sheet: Insertions vs Frequencies
	TE	Ins.	Ins.	Freq.	Freq.	dIns.	dFreq.	Same
		(S)	(C)	(S)	(C)			Directiona
Carnes2015	1360	96.8	78.07	0.75	0.64	18.73	0.11	yes
	baggins	27.73	16.82	0.7	0.51	10.91	0.19	yes
	Circe	35.39	24.44	0.71	0.49	10.95	0.21	yes
	diver2	7.37	5.67	0.85	0.67	1.7	0.18	yes
	S-element	21.61	15.16	0.74	0.6	6.45	0.14	yes
	Cr1a	79.9	64.72	0.66	0.56	15.18	0.1	yes
	GATE	13.02	10.48	0.69	0.49	2.54	0.19	yes
	Rt1a	9.14	6.88	0.94	0.73	2.26	0.22	yes
	Max-element	12.01	11.43	0.79	0.53	0.58	0.26	yes
	I-element	35.12	66.81	0.8	0.58	-31.69	0.22	no
	297	51.27	54.15	0.7	0.45	-2.88	0.25	no
	Doc2-element	21.04	28.64	0.89	0.6	-7.61	0.29	no
	Doc3-element	26.52	27.7	0.81	0.59	-1.18	0.22	no
	Doc4-element	4.65	3.31	0.81	0.45	1.34	0.35	yes
	Porto1	14.46	18.73	0.68	0.45	-4.27	0.22	no
	Fw2	4.05	3.2	0.92	0.59	0.85	0.33	yes
	G3	2.4	1.93	0.72	0.43	0.48	0.29	yes
	G4	13.32	10.08	0.88	0.64	3.24	0.24	yes
	G5	6.83	5.59	0.83	0.62	1.25	0.21	yes
	gypsy10	5.22	3.43	0.8	0.53	1.8	0.27	yes
	gypsy7	7.45	5.58	0.86	0.46	1.88	0.41	yes
	invader1	13.32	10.73	0.8	0.45	2.59	0.35	yes
	invader2	30.92	32.49	0.75	0.59	-1.57	0.16	no
	mariner2	9.67	6.62	0.74	0.56	3.05	0.18	yes
	accord2	7.79	8.96	0.93	0.7	-1.17	0.23	no
	Quasimodo	45.96	34.9	0.74	0.49	11.05	0.25	yes
	rooA	11.66	6.43	0.75	0.49	5.23	0.26	yes
	X-element	13.35	9.62	0.5	0.25	3.73	0.25	yes
	Rt1b	24.91	21.62	0.7	0.45	3.29	0.25	yes
	S2	5.94	3.15	0.78	0.46	2.79	0.32	yes
	Tc1	21.42	14.1	0.66	0.37	7.32	0.29	yes
	Tc1-2	18.33	11.97	0.78	0.6	6.36	0.18	yes
	Tc3	4.32	3.06	0.91	0.59	1.26	0.32	yes
Fabian2018	P-element	9.95	19.02	0.03	0.07	-9.07	-0.04	yes
Hoedjes2019	roo	69.61	64.53	0.04	0.04	5.08	0	yes
	P-element	20.5	20	0.03	0.03	0.49	0	yes
Remolina2012	No TE type significant for frequency differences.
aSame Direction denotes TEs that show the same sign for dIns. and dFreq.

## Sheet: Carnes2015
Ensembl_Name	Flybase_Name	Flybase_ID	TEsubclass	TEclass	Mean_C	Mean_S	dFreq (S-C)	log2Freq(S/C)	Df (Regime)	F (Regime)	P (Regime)	FDR (Regime)	Df (Population[Regime])	F (Population[Regime])	P (Population[Regime])	Df_Resid
1360	1360	FBte0000559	TIR	DNA	0.643	0.749	0.107	0.222	1	32.2669	1.79124e-08	7.41491e-07	8	6.55787	2.38712e-08	940
ROOA_LTR	rooA	FBte0000765	LTR	RNA	0.489	0.752	0.263	0.62	1	35.9989	2.14925e-08	7.41491e-07	8	4.76558	4.21788e-05	120
DOC4	Doc4-element	FBte0001039	non-LTR	RNA	0.454	0.807	0.354	0.832	1	35.6984	8.67879e-08	1.99612e-06	8	3.58666	0.00153298	70
BAGGINS	baggins	FBte0000906	non-LTR	RNA	0.512	0.704	0.191	0.457	1	25.7731	1.12252e-06	1.93634e-05	8	5.78592	1.97447e-06	150
G4_DM	G4	FBte0000290	non-LTR	RNA	0.64	0.88	0.24	0.458	1	31.2551	1.77677e-06	2.45194e-05	8	4.12825	0.00115524	40
DMIS297	297	FBte0000675	LTR	RNA	0.449	0.698	0.248	0.635	1	23.5051	2.79565e-06	3.21499e-05	8	2.0622	0.042098	170
DOC2	Doc2-element	FBte0000103	non-LTR	RNA	0.597	0.886	0.29	0.571	1	26.4349	4.55187e-06	4.48684e-05	8	1.20342	0.316283	50
GYPSY10	gypsy10	FBte0000351	LTR	RNA	0.533	0.799	0.266	0.584	1	22.1895	2.00292e-05	0.000126374	8	3.06266	0.00694429	50
GYPSY11	gypsy11	FBte0001041	LTR	RNA	0.532	0.852	0.32	0.68	1	22.0028	1.61812e-05	0.000126374	8	2.15869	0.0436844	60
GYPSY7	gypsy7	FBte0000171	LTR	RNA	0.456	0.863	0.407	0.922	1	25.2068	2.19782e-05	0.000126374	8	2.42061	0.0378192	30
QBERT	accord2	FBte0001166	LTR	RNA	0.698	0.926	0.228	0.408	1	22.1523	2.02998e-05	0.000126374	8	5.81727	2.99325e-05	50
RT1B	Rt1b	FBte0000603	non-LTR	RNA	0.449	0.7	0.251	0.641	1	20.1419	1.66096e-05	0.000126374	8	2.63426	0.0107575	120
RT1C	Rt1c	FBte0000666	non-LTR	RNA	0.366	0.622	0.256	0.764	1	19.0966	3.69752e-05	0.000196253	8	2.48112	0.0185744	80
TC3	Tc3	FBte0000044	TIR	DNA	0.587	0.908	0.321	0.63	1	46.9727	4.43854e-05	0.000218757	8	9.57731	0.000848725	10
INVADER	invader1	FBte0000357	LTR	RNA	0.453	0.799	0.346	0.818	1	19.538	7.35069e-05	0.000338132	8	1.34215	0.251501	40
DOC3	Doc3-element	FBte0001140	non-LTR	RNA	0.59	0.814	0.223	0.463	1	16.6985	7.95067e-05	0.000342873	8	4.2289	0.00017041	120
DIVER2	diver2	FBte0001178	LTR	RNA	0.672	0.85	0.178	0.338	1	15.9558	9.43906e-05	0.000383115	8	4.83998	2.04125e-05	180
QUASIMODO	Quasimodo	FBte0000640	LTR	RNA	0.489	0.74	0.252	0.6	1	13.7516	0.000383336	0.00146945	8	1.69315	0.112821	80
INE1	INE-1	FBte0000312	TIR	DNA	0.211	0.406	0.194	0.94	1	13.2614	0.000479203	0.00174026	8	1.74576	0.100549	80
MARINER2	mariner2	FBte0001033	TIR	DNA	0.563	0.744	0.181	0.402	1	11.5111	0.000992465	0.003424	8	2.81244	0.00745288	100
DMCR1A	Cr1a	FBte0000140	non-LTR	RNA	0.557	0.66	0.103	0.245	1	10.8138	0.00108649	0.0035699	8	4.59043	2.13557e-05	450
DMIFACA	I-element	FBte0000133	non-LTR	RNA	0.584	0.802	0.218	0.459	1	11.1663	0.00158244	0.00474733	8	2.42863	0.0266034	50
FW2	Fw2	FBte0001002	non-LTR	RNA	0.588	0.917	0.329	0.642	1	13.3535	0.00157646	0.00474733	8	1.1939	0.350945	20
CIRC	Circe	FBte0000616	LTR	RNA	0.494	0.705	0.21	0.511	1	9.22117	0.00379415	0.010018	8	3.1355	0.00595686	50
DOC5	Porto1	FBte0000791	non-LTR	RNA	0.454	0.677	0.222	0.574	1	9.04139	0.00385129	0.010018	8	1.28388	0.269088	60
G3	G3	FBte0001171	non-LTR	RNA	0.432	0.719	0.287	0.734	1	10.6274	0.00392009	0.010018	8	1.94512	0.108738	20
S2	S2	FBte0000709	TIR	DNA	0.464	0.782	0.317	0.752	1	14.3818	0.00352985	0.010018	8	1.93854	0.161575	10
G5_DM	G5	FBte0001128	non-LTR	RNA	0.621	0.83	0.208	0.417	1	8.97835	0.004675	0.0115205	8	2.57382	0.0228656	40
STALKER4	Stalker4	FBte0000151	LTR	RNA	0.679	0.823	0.143	0.276	1	7.95202	0.0055009	0.0130883	8	2.26252	0.026377	140
TRANSIB3	transib3	FBte0000725	TIR	DNA	0.544	0.768	0.225	0.499	1	7.94289	0.00689815	0.0158657	8	1.33989	0.246193	50
TC1-2	Tc1-2	FBte0000838	TIR	DNA	0.601	0.784	0.183	0.383	1	7.63761	0.00757996	0.0168715	8	1.27978	0.271179	60
DME487856	Max-element	FBte0000304	LTR	RNA	0.531	0.789	0.258	0.572	1	7.78105	0.00804698	0.0173513	8	1.26436	0.289103	40
DM33463	S-element	FBte0001005	TIR	DNA	0.601	0.742	0.141	0.304	1	6.77277	0.010531	0.0213717	8	1.26011	0.271789	110
ROXELEMENT	X-element	FBte0001160	non-LTR	RNA	0.254	0.501	0.247	0.979	1	7.48059	0.0103685	0.0213717	8	1.13198	0.371087	30
TC1	Tc1	FBte0000927	TIR	DNA	0.37	0.656	0.286	0.825	1	7.30169	0.0112258	0.022131	8	1.19119	0.336998	30
GYPSY9	gypsy9	FBte0000764	LTR	RNA	0.623	0.854	0.231	0.455	1	6.9999	0.0128518	0.0246327	8	3.56423	0.00513437	30
DME278684	Rt1a	FBte0000457	non-LTR	RNA	0.726	0.942	0.217	0.377	1	7.48733	0.0209655	0.0390979	8	1.16201	0.403855	10
DME010298	GATE	FBte0000359	LTR	RNA	0.493	0.687	0.194	0.48	1	5.51669	0.0216644	0.039338	8	1.77199	0.0973556	70
INVADER2	invader2	FBte0001084	LTR	RNA	0.587	0.751	0.164	0.355	1	5.50434	0.024012	0.0424827	8	1.27176	0.285337	40
INVADER4	invader4	FBte0000292	LTR	RNA	0.518	0.796	0.277	0.618	1	5.4408	0.0302315	0.0521494	8	1.26791	0.313755	20
FROGGER	frogger	FBte0000314	LTR	RNA	0.555	0.732	0.177	0.398	1	4.89567	0.0326953	0.0524646	8	0.904973	0.521953	40
GYPSY12	gypsy12	FBte0001136	LTR	RNA	0.39	0.65	0.26	0.736	1	5.07612	0.0317266	0.0524646	8	1.47624	0.207363	30
IVK	Ivk	FBte0000608	non-LTR	RNA	0.61	0.852	0.242	0.483	1	6.19282	0.0320704	0.0524646	8	2.217	0.118694	10
DMTHB1	HB	FBte0000414	TIR	DNA	0.446	0.667	0.221	0.581	1	4.73424	0.0343207	0.053821	8	0.882255	0.537945	50
DMW1DOC	Doc	FBte0000341	non-LTR	RNA	0.603	0.773	0.17	0.358	1	4.19494	0.0449283	0.06889	8	0.58868	0.783307	60
DME9736	Idefix	FBte0000104	LTR	RNA	0.441	0.578	0.137	0.391	1	4.03949	0.0489504	0.0734255	8	0.916628	0.509239	60
GYPSY3	gypsy3	FBte0001030	LTR	RNA	0.547	0.765	0.218	0.483	1	3.85248	0.059004	0.0866229	8	0.910637	0.520991	30
GYPSY6	gypsy6	FBte0001175	LTR	RNA	0.46	0.753	0.293	0.712	1	4.45486	0.060975	0.0876516	8	0.72444	0.669472	10
GYPSY2	gypsy2	FBte0001040	LTR	RNA	0.661	0.778	0.116	0.234	1	3.5198	0.0642869	0.0905264	8	1.91405	0.0691096	80
INVADER3	invader3	FBte0000619	LTR	RNA	0.553	0.733	0.18	0.407	1	3.90762	0.0762813	0.104698	8	3.46368	0.0349632	10
TRANSIB4	transib4	FBte0001174	TIR	DNA	0.537	0.733	0.196	0.449	1	3.46647	0.0773857	0.104698	8	1.76449	0.14449	20
DM_ROO	roo	FBte0000100	LTR	RNA	0.601	0.73	0.129	0.282	1	3.12546	0.0804669	0.106773	8	0.400144	0.917763	90
DMREPG	G-element	FBte0000657	non-LTR	RNA	0.385	0.696	0.311	0.855	1	3.54511	0.0891055	0.116005	8	0.387729	0.903714	10
TRANSIB1	transib1	FBte0000626	TIR	DNA	0.514	0.663	0.149	0.367	1	3.08156	0.0944908	0.120738	8	0.783616	0.622302	20
F	F-element	FBte0000005	non-LTR	RNA	0.591	0.706	0.115	0.256	1	2.76635	0.100179	0.125679	8	1.73674	0.102562	80
DMIS176	17.6	FBte0000109	LTR	RNA	0.604	0.749	0.146	0.312	1	2.80015	0.1252	0.148945	8	1.61394	0.235135	10
DMMDG3	mdg3	FBte0000010	LTR	RNA	0.674	0.794	0.12	0.236	1	2.581	0.123827	0.148945	8	0.412641	0.899874	20
GYPSY8	gypsy8	FBte0000168	LTR	RNA	0.336	0.448	0.111	0.413	1	2.46707	0.124132	0.148945	8	1.66663	0.136967	40
DMGYPF1A	gypsy	FBte0000021	LTR	RNA	0.35	0.488	0.139	0.482	1	2.04841	0.167806	0.196248	8	1.11258	0.396054	20
Tinker	diver	FBte0000001	LTR	RNA	0.649	0.85	0.201	0.388	1	2.05843	0.181892	0.209176	8	0.964902	0.510596	10
412	412	FBte0000007	LTR	RNA	0.38	0.619	0.239	0.703	1	1.87879	0.200451	0.226739	8	0.61802	0.746434	10
BS3	BS3	FBte0000420	non-LTR	RNA	0.49	0.693	0.204	0.502	1	1.61858	0.232076	0.258278	8	0.685109	0.697697	10
DMTRDNA	hopper	FBte0000670	TIR	DNA	0.62	0.76	0.141	0.295	1	1.20343	0.28567	0.312876	8	0.474781	0.85958	20
ACCORD	accord	FBte0000956	LTR	RNA	0.52	0.659	0.139	0.341	1	0.739905	0.40984	0.441858	8	0.654257	0.720056	10
DMRER2DM	R2-element	FBte0000030	non-LTR	RNA	0.629	0.716	0.087	0.187	1	0.590666	0.451142	0.471649	8	1.17051	0.363456	20
TRANSIB2	transib2	FBte0000885	TIR	DNA	0.43	0.504	0.074	0.229	1	0.593942	0.444525	0.471649	8	1.50562	0.179145	50
Beagle2	HMS-Beagle2	FBte0001399	LTR	RNA	0.595	0.639	0.044	0.102	1	0.154178	0.696659	0.717454	8	5.65828	8.02679e-05	40
DMRTMGD1	mdg1	FBte0000015	LTR	RNA	0.725	0.745	0.02	0.038	1	0.000711166	0.979249	0.983487	8	0.221061	0.978513	10
G5A	G5A	FBte0000174	non-LTR	RNA	0.527	0.576	0.05	0.13	1	0.000450306	0.983487	0.983487	8	0.300048	0.949426	10
AY561850	TART-A	FBte0001206	non-LTR	RNA	0.547	0.601	0.054	0.136	1	NA	NA	NA	8	NA	NA	0
Beagle	HMS-Beagle	FBte0000726	LTR	RNA	0.653	0.869	0.215	0.411	1	NA	NA	NA	8	NA	NA	0
BLOOD	blood	FBte0000279	LTR	RNA	0.497	0.687	0.19	0.467	1	NA	NA	NA	8	NA	NA	0
DM88	Dm88	FBte0000267	LTR	RNA	0.591	0.757	0.167	0.359	1	NA	NA	NA	8	NA	NA	0
DMAURA	aurora-element	FBte0000112	LTR	RNA	0.625	0.92	0.295	0.557	1	NA	NA	NA	8	NA	NA	0
DMHFL1	hobo	FBte0000154	TIR	DNA	0.2	0.417	0.217	1.058	1	NA	NA	NA	8	NA	NA	0
DMLINEJA	jockey	FBte0000088	non-LTR	RNA	0.195	0.192	-0.003	-0.021	1	NA	NA	NA	8	NA	NA	0
DMTN1731	1731	FBte0000003	LTR	RNA	0.805	0.987	0.182	0.294	1	NA	NA	NA	8	NA	NA	0
DMTNFB	FB	FBte0000288	FB	DNA	0.678	0.605	-0.072	-0.163	1	NA	NA	NA	8	NA	NA	0
DMTOM1_LTR	Tom1	FBte0000400	LTR	RNA	0.543	0.985	0.441	0.858	1	NA	NA	NA	8	NA	NA	0
DMU89994	Burdock	FBte0000739	LTR	RNA	0.154	0.596	0.442	1.949	1	NA	NA	NA	8	NA	NA	0
FW3	Fw3	FBte0000636	non-LTR	RNA	0.458	0.886	0.427	0.95	1	NA	NA	NA	8	NA	NA	0
G6_DM	G6	FBte0000958	non-LTR	RNA	0.595	0.893	0.299	0.587	1	NA	NA	NA	8	NA	NA	0
G7	G7	FBte0000690	non-LTR	RNA	0.506	0.728	0.221	0.523	1	NA	NA	NA	8	NA	NA	0
GTWIN	gtwin	FBte0001062	LTR	RNA	0.773	0.866	0.093	0.164	1	NA	NA	NA	8	NA	NA	0
GYPSY4	gypsy4	FBte0000688	LTR	RNA	0.704	0.966	0.262	0.457	1	NA	NA	NA	8	NA	NA	0
HEL	Helena	FBte0000984	non-LTR	RNA	0.616	0.928	0.312	0.591	1	NA	NA	NA	8	NA	NA	0
JOCKEY2	jockey2	FBte0001092	non-LTR	RNA	0.123	0.565	0.442	2.195	1	NA	NA	NA	8	NA	NA	0
LOOPER1_DM	looper1	FBte0000323	TIR	DNA	0.584	0.903	0.319	0.628	1	NA	NA	NA	8	NA	NA	0
McCLINTOCK	McClintock	FBte0000926	LTR	RNA	0.437	0.246	-0.191	-0.828	1	NA	NA	NA	8	NA	NA	0
R1-2	R1-2	FBte0000720	non-LTR	RNA	0.401	0.872	0.471	1.121	1	NA	NA	NA	8	NA	NA	0
SPRINGER	springer	FBte0000333	LTR	RNA	0.288	0.26	-0.028	-0.15	1	NA	NA	NA	8	NA	NA	0
STALKER	Stalker	FBte0001066	LTR	RNA	0.384	0.832	0.448	1.117	1	NA	NA	NA	8	NA	NA	0

## Sheet: Fabian2018
Ensembl_Name	Flybase_Name	Flybase_ID	TEsubclass	TEclass	Mean_C	Mean_S	dFreq (S-C)	log2Freq(S/C)	Df (Regime)	F (Regime)	P (Regime)	FDR (Regime)	Df (Population[Regime])	F (Population[Regime])	P (Population[Regime])	Df_Resid
PPI251	P-element	FBte0000037	TIR	DNA	0.066	0.03	-0.036	-1.131	1	116.922	1.14909e-26	1.34444e-24	2502	2.76096	0.0262963	2502
1360	1360	FBte0000559	TIR	DNA	0.513	0.52	0.008	0.022	1	0.611945	0.434112	0.999293	3360	0.584374	0.673973	3360
412	412	FBte0000007	LTR	RNA	0.11	0.094	-0.015	-0.216	1	1.9168	0.166594	0.999293	804	0.762853	0.549589	804
ACCORD	accord	FBte0000956	LTR	RNA	0.36	0.347	-0.013	-0.053	1	0.0571759	0.812373	0.999293	36	0.0283183	0.998376	36
AF222049	Transpac	FBte0001377	LTR	RNA	0.056	0.069	0.013	0.293	1	0.379843	0.537963	0.999293	510	2.07552	0.0827938	510
AY561850	TART-A	FBte0001206	non-LTR	RNA	0.343	0.312	-0.031	-0.135	1	0.056402	0.820178	0.999293	6	0.0176121	0.999204	6
BAGGINS	baggins	FBte0000906	non-LTR	RNA	0.61	0.63	0.02	0.046	1	0.610932	0.434804	0.999293	504	0.198431	0.939161	504
Beagle	HMS-Beagle	FBte0000726	LTR	RNA	0.197	0.188	-0.008	-0.063	1	0.126174	0.722668	0.999293	318	0.0476503	0.995714	318
Beagle2	HMS-Beagle2	FBte0001399	LTR	RNA	0.379	0.388	0.009	0.034	1	0.000574179	0.980909	0.999293	180	0.0251302	0.998766	180
BLOOD	blood	FBte0000279	LTR	RNA	0.087	0.097	0.01	0.153	1	0.592865	0.441658	0.999293	528	1.19069	0.313881	528
BS	BS	FBte0000780	non-LTR	RNA	0.121	0.122	0.001	0.017	1	0.0126901	0.910367	0.999293	384	0.285075	0.887622	384
BS3	BS3	FBte0000420	non-LTR	RNA	0.573	0.61	0.038	0.092	1	0.321287	0.571717	0.999293	144	0.0236294	0.998904	144
BS4	BS4	FBte0001042	non-LTR	RNA	0.609	0.69	0.08	0.179	1	0.19471	0.674482	0.999293	6	0.0226684	0.998696	6
CIRC	Circe	FBte0000616	LTR	RNA	0.765	0.783	0.018	0.033	1	0.0587762	0.809193	0.999293	66	0.0279955	0.998447	66
DIVER2	diver2	FBte0001178	LTR	RNA	0.799	0.799	0	0	1	0.00149435	0.969195	0.999293	252	0.0795082	0.988549	252
DM_ROO	roo	FBte0000100	LTR	RNA	0.084	0.083	-0.001	-0.025	1	0.115318	0.734185	0.999293	4392	1.76806	0.132329	4392
DM06920	HeT-A	FBte0000143	non-LTR	RNA	0.011	0.039	0.029	1.873	1	0.8736	0.386033	0.999293	6	0.323881	0.852611	6
DM23420	3S18	FBte0000266	LTR	RNA	0.103	0.117	0.014	0.182	1	0.220347	0.639182	0.999293	252	0.346633	0.846243	252
DM33463	S-element	FBte0001005	TIR	DNA	0.288	0.291	0.002	0.012	1	0.0276258	0.868026	0.999293	966	0.1303	0.971365	966
DM88	Dm88	FBte0000267	LTR	RNA	0.527	0.559	0.032	0.084	1	0.28198	0.596915	0.999293	78	0.178942	0.948642	78
DMAURA	aurora-element	FBte0000112	LTR	RNA	0.902	0.92	0.018	0.029	1	0.0576635	0.818222	0.999293	6	0.0592426	0.991771	6
DMBARI1	Bari1	FBte0000034	TIR	DNA	0.175	0.185	0.01	0.082	1	0.00356242	0.952516	0.999293	108	0.698357	0.594722	108
DMBLPP	flea	FBte0000660	LTR	RNA	0.054	0.08	0.026	0.568	1	4.7493	0.0297781	0.999293	498	1.21941	0.301576	498
DMCOPIA	copia	FBte0000023	LTR	RNA	0.066	0.056	-0.01	-0.238	1	1.80723	0.179271	0.999293	708	0.451363	0.77144	708
DMCR1A	Cr1a	FBte0000140	non-LTR	RNA	0.563	0.579	0.015	0.039	1	1.03452	0.309238	0.999293	1764	0.173795	0.951891	1764
DMDM11	micropia	FBte0000042	LTR	RNA	0.298	0.328	0.03	0.139	1	0.166001	0.684728	0.999293	84	0.12285	0.973912	84
DME010298	GATE	FBte0000359	LTR	RNA	0.626	0.62	-0.006	-0.013	1	0.0711307	0.790179	0.999293	114	0.0389306	0.997076	114
DME278684	Rt1a	FBte0000457	non-LTR	RNA	0.253	0.236	-0.017	-0.099	1	0.340452	0.559946	0.999293	348	0.135362	0.969226	348
DME487856	Max-element	FBte0000304	LTR	RNA	0.336	0.355	0.018	0.077	1	0.460853	0.497575	0.999293	450	0.0879744	0.986175	450
DME9736	Idefix	FBte0000104	LTR	RNA	0.337	0.341	0.005	0.02	1	0.104555	0.746647	0.999293	312	0.0671774	0.9917	312
DMGYPF1A	gypsy	FBte0000021	LTR	RNA	0.392	0.387	-0.004	-0.016	1	0.0364158	0.848953	0.999293	132	0.0790214	0.988617	132
DMHFL1	hobo	FBte0000154	TIR	DNA	0.058	0.063	0.005	0.121	1	0.0271469	0.869146	0.999293	2088	3.54331	0.00688513	2088
DMIFACA	I-element	FBte0000133	non-LTR	RNA	0.186	0.191	0.005	0.04	1	0.0757073	0.783261	0.999293	948	0.15478	0.960864	948
DMIS176	17.6	FBte0000109	LTR	RNA	0.225	0.219	-0.005	-0.035	1	0.00386578	0.950461	0.999293	330	0.0536902	0.994603	330
DMIS297	297	FBte0000675	LTR	RNA	0.182	0.181	-0.001	-0.009	1	0.0459296	0.830335	0.999293	1404	0.822363	0.510845	1404
DMLINEJA	jockey	FBte0000088	non-LTR	RNA	0.07	0.076	0.006	0.122	1	0.697248	0.403801	0.999293	2190	3.54552	0.00685295	2190
DMMDG3	mdg3	FBte0000010	LTR	RNA	0.161	0.126	-0.035	-0.355	1	1.91055	0.167705	0.999293	384	0.453356	0.769946	384
DMPOGOR11	pogo	FBte0000568	TIR	DNA	0.098	0.087	-0.01	-0.163	1	1.58523	0.208256	0.999293	1188	0.928367	0.446558	1188
DMREPG	G-element	FBte0000657	non-LTR	RNA	0.343	0.296	-0.047	-0.211	1	0.146181	0.703563	0.999293	60	0.329403	0.857144	60
DMRER1DM	R1A1-element	FBte0000118	non-LTR	RNA	0.491	0.491	0	0	1	0.0615093	0.80455	0.999293	120	0.0955635	0.983701	120
DMRER2DM	R2-element	FBte0000030	non-LTR	RNA	0.892	0.884	-0.007	-0.012	1	0.155812	0.695834	0.999293	30	0.166672	0.953655	30
DMRTMGD1	mdg1	FBte0000015	LTR	RNA	0.115	0.095	-0.021	-0.284	1	2.56954	0.109318	0.999293	834	0.209182	0.933377	834
DMTHB1	HB	FBte0000414	TIR	DNA	0.471	0.478	0.007	0.022	1	0.0879333	0.766953	0.999293	468	0.240168	0.915542	468
DMTN1731	1731	FBte0000003	LTR	RNA	0.672	0.719	0.047	0.097	1	0.12898	0.72159	0.999293	36	0.142312	0.965233	36
DMTNFB	FB	FBte0000288	FB	DNA	0.185	0.193	0.007	0.057	1	0.2538	0.614535	0.999293	906	0.489202	0.743694	906
DMTOM1_LTR	Tom1	FBte0000400	LTR	RNA	0.811	0.819	0.008	0.015	1	4.81749e-05	0.994476	0.999293	96	0.028607	0.998394	96
DMTRDNA	hopper	FBte0000670	TIR	DNA	0.187	0.205	0.018	0.131	1	0.753001	0.385882	0.999293	588	0.0485123	0.995574	588
DMU89994	Burdock	FBte0000739	LTR	RNA	0.084	0.076	-0.008	-0.142	1	0.0814513	0.775475	0.999293	438	0.350391	0.843757	438
DMW1DOC	Doc	FBte0000341	non-LTR	RNA	0.12	0.118	-0.002	-0.022	1	0.442854	0.505853	0.999293	1470	0.541829	0.70504	1470
DMZAM	ZAM	FBte0000217	LTR	RNA	0.184	0.197	0.013	0.099	1	0.136444	0.713286	0.999293	54	0.133293	0.969463	54
DOC2	Doc2-element	FBte0000103	non-LTR	RNA	0.571	0.597	0.026	0.065	1	0.250142	0.617939	0.999293	114	0.0533027	0.994626	114
DOC3	Doc3-element	FBte0001140	non-LTR	RNA	0.711	0.718	0.007	0.014	1	0.0215173	0.883505	0.999293	234	0.0308223	0.998162	234
DOC4	Doc4-element	FBte0001039	non-LTR	RNA	0.746	0.74	-0.006	-0.012	1	0.000531088	0.981657	0.999293	108	0.0205658	0.999163	108
DOC5	Porto1	FBte0000791	non-LTR	RNA	0.62	0.649	0.029	0.066	1	0.415547	0.519871	0.999293	210	0.0801668	0.988354	210
F	F-element	FBte0000005	non-LTR	RNA	0.121	0.119	-0.002	-0.028	1	0.123891	0.724893	0.999293	1830	0.696168	0.594585	1830
FROGGER	frogger	FBte0000314	LTR	RNA	0.866	0.867	0.001	0.002	1	0.00233238	0.961801	0.999293	30	0.127185	0.971425	30
FW2	Fw2	FBte0001002	non-LTR	RNA	0.807	0.824	0.017	0.03	1	0.0506901	0.822632	0.999293	60	0.0575949	0.99368	60
FW3	Fw3	FBte0000636	non-LTR	RNA	0.64	0.65	0.01	0.022	1	0.0120899	0.912904	0.999293	48	0.0130153	0.999654	48
G2	G2	FBte0000800	non-LTR	RNA	0.146	0.169	0.023	0.208	1	0.81724	0.36676	0.999293	282	0.200627	0.937884	282
G3	G3	FBte0001171	non-LTR	RNA	0.575	0.612	0.038	0.092	1	0.298614	0.586442	0.999293	72	0.0595547	0.993292	72
G4_DM	G4	FBte0000290	non-LTR	RNA	0.648	0.656	0.008	0.019	1	0.0504782	0.82242	0.999293	246	0.0695153	0.991127	246
G5_DM	G5	FBte0001128	non-LTR	RNA	0.687	0.701	0.014	0.03	1	0.125416	0.723677	0.999293	168	0.113133	0.977767	168
G5A	G5A	FBte0000174	non-LTR	RNA	0.523	0.528	0.005	0.014	1	0.00621701	0.937238	0.999293	186	0.115631	0.97687	186
G6_DM	G6	FBte0000958	non-LTR	RNA	0.394	0.33	-0.064	-0.257	1	0.157882	0.692524	0.999293	60	0.160773	0.957321	60
G7	G7	FBte0000690	non-LTR	RNA	0.629	0.636	0.007	0.017	1	5.85993e-05	0.993943	0.999293	30	0.0330728	0.99778	30
GTWIN	gtwin	FBte0001062	LTR	RNA	0.531	0.521	-0.01	-0.029	1	0.00352197	0.952895	0.999293	54	0.0628302	0.992512	54
GYPSY10	gypsy10	FBte0000351	LTR	RNA	0.714	0.711	-0.004	-0.008	1	0.0126378	0.91069	0.999293	114	0.0287546	0.998383	114
GYPSY11	gypsy11	FBte0001041	LTR	RNA	0.64	0.669	0.029	0.064	1	0.184286	0.66991	0.999293	42	0.151598	0.961246	42
GYPSY12	gypsy12	FBte0001136	LTR	RNA	0.388	0.421	0.033	0.117	1	0.299722	0.585186	0.999293	108	0.0296586	0.99828	108
GYPSY2	gypsy2	FBte0001040	LTR	RNA	0.614	0.606	-0.008	-0.018	1	0.0207946	0.885519	0.999293	162	0.0886067	0.985902	162
GYPSY3	gypsy3	FBte0001030	LTR	RNA	0.952	0.975	0.024	0.035	1	0.350052	0.561442	0.999293	18	0.219711	0.923945	18
GYPSY4	gypsy4	FBte0000688	LTR	RNA	0.74	0.756	0.016	0.03	1	0.0150169	0.902761	0.999293	84	0.0234872	0.998907	84
GYPSY5	gypsy5	FBte0000308	LTR	RNA	0.168	0.149	-0.019	-0.171	1	0.0416594	0.839133	0.999293	48	0.0374917	0.997225	48
GYPSY6	gypsy6	FBte0001175	LTR	RNA	0.834	0.827	-0.007	-0.012	1	0.0121709	0.913375	0.999293	18	0.463019	0.761962	18
GYPSY7	gypsy7	FBte0000171	LTR	RNA	0.674	0.661	-0.013	-0.028	1	0.0265613	0.871221	0.999293	48	0.0170107	0.999412	48
GYPSY8	gypsy8	FBte0000168	LTR	RNA	0.493	0.498	0.006	0.016	1	0.00783777	0.929528	0.999293	240	0.16329	0.956762	240
GYPSY9	gypsy9	FBte0000764	LTR	RNA	0.806	0.815	0.009	0.017	1	4.54703e-05	0.994652	0.999293	42	0.15559	0.959406	42
HEL	Helena	FBte0000984	non-LTR	RNA	0.615	0.624	0.01	0.022	1	0.024123	0.877094	0.999293	60	0.0478583	0.995576	60
HOPPER2	hopper2	FBte0000930	TIR	DNA	0.406	0.44	0.034	0.117	1	0.0498247	0.825882	0.999293	18	0.0421904	0.996305	18
INE1	INE-1	FBte0000312	TIR	DNA	0.246	0.246	0	0	1	2.20527e-05	0.996253	0.999293	3534	0.221577	0.926497	3534
INVADER	invader1	FBte0000357	LTR	RNA	0.548	0.571	0.023	0.059	1	0.279412	0.597601	0.999293	228	0.127226	0.972465	228
INVADER2	invader2	FBte0001084	LTR	RNA	0.607	0.626	0.019	0.044	1	0.115978	0.733849	0.999293	174	0.0137194	0.999626	174
INVADER3	invader3	FBte0000619	LTR	RNA	0.433	0.436	0.003	0.01	1	6.67151e-05	0.993495	0.999293	138	0.0342695	0.997726	138
INVADER4	invader4	FBte0000292	LTR	RNA	0.525	0.556	0.032	0.085	1	0.272061	0.602789	0.999293	138	0.216498	0.928893	138
INVADER5	invader5	FBte0000188	LTR	RNA	0.471	0.484	0.013	0.039	1	0.0943992	0.759839	0.999293	54	0.0165453	0.999445	54
IVK	Ivk	FBte0000608	non-LTR	RNA	0.324	0.309	-0.015	-0.07	1	0.359115	0.549442	0.999293	306	0.0443364	0.996272	306
JOCKEY2	jockey2	FBte0001092	non-LTR	RNA	0.523	0.528	0.005	0.014	1	0.0194965	0.88914	0.999293	150	0.0306574	0.998173	150
JUAN	Juan	FBte0000982	non-LTR	RNA	0.053	0.06	0.007	0.189	1	0.208858	0.647868	0.999293	486	0.796387	0.527895	486
LOOPER1_DM	looper1	FBte0000323	TIR	DNA	0.62	0.617	-0.003	-0.008	1	0.00151888	0.969097	0.999293	42	0.100128	0.981818	42
MARINER2	mariner2	FBte0001033	TIR	DNA	0.643	0.647	0.004	0.009	1	0.0317716	0.85867	0.999293	258	0.0179484	0.999366	258
McCLINTOCK	McClintock	FBte0000926	LTR	RNA	0.136	0.213	0.077	0.647	1	1.5596	0.215194	0.999293	84	0.12667	0.972408	84
OPUS	opus	FBte0000918	LTR	RNA	0.094	0.084	-0.009	-0.148	1	1.10803	0.292852	0.999293	744	1.36516	0.244337	744
OSV	Osvaldo	FBte0000587	LTR	RNA	0.457	0.464	0.007	0.02	1	3.28247e-05	0.995467	0.999293	30	0.0254488	0.99867	30
Q	Q-element	FBte0000124	non-LTR	RNA	0.61	0.521	-0.089	-0.229	1	0.149588	0.712274	0.999293	6	0.102432	0.977523	6
QBERT	accord2	FBte0001166	LTR	RNA	0.726	0.741	0.015	0.029	1	0.0220026	0.882495	0.999293	72	0.032954	0.997869	72
QUASIMODO	Quasimodo	FBte0000640	LTR	RNA	0.34	0.316	-0.024	-0.105	1	0.363955	0.546639	0.999293	426	0.22312	0.925472	426
R1-2	R1-2	FBte0000720	non-LTR	RNA	0.731	0.741	0.011	0.021	1	0.00713744	0.932953	0.999293	60	0.0413047	0.996674	60
ROOA_LTR	rooA	FBte0000765	LTR	RNA	0.686	0.695	0.008	0.018	1	0.0557829	0.813477	0.999293	258	0.0347631	0.997676	258
ROVER	rover	FBte0000692	LTR	RNA	0.249	0.208	-0.041	-0.259	1	0.90792	0.342409	0.999293	132	0.0244918	0.998822	132
ROXELEMENT	X-element	FBte0001160	non-LTR	RNA	0.326	0.338	0.012	0.054	1	0.0295395	0.863604	0.999293	534	0.205815	0.935179	534
RT1B	Rt1b	FBte0000603	non-LTR	RNA	0.285	0.294	0.008	0.041	1	0.122853	0.72606	0.999293	744	0.259315	0.903991	744
RT1C	Rt1c	FBte0000666	non-LTR	RNA	0.669	0.673	0.004	0.009	1	0.000616225	0.980222	0.999293	186	0.0417236	0.996675	186
S2	S2	FBte0000709	TIR	DNA	0.513	0.536	0.023	0.063	1	0.152747	0.696584	0.999293	126	0.029107	0.998346	126
SPRINGER	springer	FBte0000333	LTR	RNA	0.133	0.108	-0.025	-0.303	1	0.597112	0.440504	0.999293	222	0.306417	0.873503	222
STALKER	Stalker	FBte0001066	LTR	RNA	0.362	0.356	-0.006	-0.024	1	0.00252205	0.960773	0.999293	12	0.0382398	0.99681	12
STALKER2	Stalker2	FBte0000472	LTR	RNA	0.159	0.129	-0.03	-0.303	1	1.14752	0.28507	0.999293	258	0.758654	0.553056	258
STALKER4	Stalker4	FBte0000151	LTR	RNA	0.559	0.553	-0.006	-0.016	1	0.0349201	0.851934	0.999293	222	0.0270947	0.998572	222
TABOR	Tabor	FBte0000974	LTR	RNA	0.048	0.098	0.05	1.024	1	4.70187	0.0313597	0.999293	192	0.180016	0.948532	192
TC1	Tc1	FBte0000927	TIR	DNA	0.656	0.662	0.006	0.013	1	0.0236374	0.877921	0.999293	282	0.0161157	0.999488	282
TC1-2	Tc1-2	FBte0000838	TIR	DNA	0.568	0.594	0.027	0.067	1	0.732252	0.392866	0.999293	288	0.062863	0.992686	288
TC3	Tc3	FBte0000044	TIR	DNA	0.574	0.584	0.01	0.025	1	0.018339	0.892581	0.999293	90	0.0499406	0.995242	90
Tinker	diver	FBte0000001	LTR	RNA	0.113	0.09	-0.023	-0.321	1	0.412047	0.521953	0.999293	144	0.331023	0.856751	144
TIRANT	Tirant	FBte0000179	LTR	RNA	0.07	0.091	0.021	0.371	1	1.09727	0.295525	0.999293	384	0.29853	0.878861	384
TRANSIB1	transib1	FBte0000626	TIR	DNA	0.577	0.596	0.02	0.049	1	7.95206e-07	0.999293	0.999293	42	0.0165681	0.999439	42
TRANSIB2	transib2	FBte0000885	TIR	DNA	0.419	0.449	0.03	0.101	1	0.359244	0.549591	0.999293	204	0.148204	0.963634	204
TRANSIB3	transib3	FBte0000725	TIR	DNA	0.669	0.683	0.013	0.028	1	0.129324	0.719586	0.999293	168	0.0155254	0.999522	168
TRANSIB4	transib4	FBte0001174	TIR	DNA	0.492	0.497	0.005	0.015	1	0.0254669	0.873656	0.999293	72	0.0178144	0.999364	72
AF541951	Bari2	FBte0000963	TIR	DNA	0.682	0.726	0.044	0.091	1	NA	NA	NA	0	NA	NA	0
DM14101	TART-B	FBte0001207	non-LTR	RNA	0.879	0.867	-0.012	-0.019	1	NA	NA	NA	0	NA	NA	0
FB	NOF	FBte0000466	TIR	DNA	0.015	0.027	0.012	0.848	1	NA	NA	NA	0	NA	NA	0
HELITRON1_DM	Helitron	FBte0000170	Helitron	DNA	0.696	0.747	0.05	0.101	1	NA	NA	NA	0	NA	NA	0
INVADER6	invader6	FBte0000591	LTR	RNA	0.08	0.011	-0.069	-2.887	1	NA	NA	NA	0	NA	NA	0
STALKER3	Stalker3	FBte0001157	LTR	RNA	1	1	0	0	1	NA	NA	NA	0	NA	NA	0

## Sheet: Hoedjes2019
Ensembl_Name	Flybase_Name	Flybase_ID	TEsubclass	TEclass	Mean_C	Mean_S	dFreq (S-C)	log2Freq(S/C)	Df (Regime)	F (Regime)	P (Regime)	FDR (Regime)	Df (Diet)	F (Diet)	P (Diet)	Df (Regime x Diet)	F (Regime x Diet)	P (Regime x Diet)	Df_Resid
DMLINEJA	jockey	FBte0000088	non-LTR	RNA	0.029	0.031	0.002	0.094	1	19.3564	1.09001e-05	0.00131891	2	4.02975	0.0177928	2	2.83654	0.0586511	20562
DM_ROO	roo	FBte0000100	LTR	RNA	0.035	0.037	0.002	0.076	1	12.4788	0.0004122	0.0249381	2	3.49589	0.0303336	2	0.0842355	0.919215	31194
PPI251	P-element	FBte0000037	TIR	DNA	0.025	0.026	0.002	0.087	1	11.5632	0.000674368	0.0271995	2	0.783875	0.456651	2	2.52884	0.0797842	15594
JUAN	Juan	FBte0000982	non-LTR	RNA	0.039	0.044	0.004	0.155	1	8.51937	0.00353867	0.107045	2	2.21149	0.109707	2	4.27527	0.0139888	3162
DMTHB1	HB	FBte0000414	TIR	DNA	0.455	0.489	0.034	0.104	1	6.36588	0.0117217	0.202618	2	0.393141	0.674993	2	1.15587	0.315024	1746
F	F-element	FBte0000005	non-LTR	RNA	0.058	0.061	0.003	0.08	1	6.47534	0.0109461	0.202618	2	3.39016	0.033724	2	1.14434	0.318456	18618
HOPPER2	hopper2	FBte0000930	TIR	DNA	0.525	0.582	0.057	0.148	1	8.45237	0.00939613	0.202618	2	1.05301	0.369419	2	0.109929	0.896495	18
AF541951	Bari2	FBte0000963	TIR	DNA	0.628	0.656	0.028	0.063	1	6.04287	0.0243264	0.327055	2	1.3048	0.295683	2	0.502797	0.613083	18
DMHFL1	hobo	FBte0000154	TIR	DNA	0.025	0.026	0	0.025	1	5.162	0.0230993	0.327055	2	0.925583	0.396321	2	2.7834	0.0618574	16362
412	412	FBte0000007	LTR	RNA	0.034	0.036	0.002	0.068	1	4.64451	0.0311856	0.377346	2	0.107587	0.898	2	0.927084	0.395753	7314
AF222049	Transpac	FBte0001377	LTR	RNA	0.028	0.031	0.003	0.131	1	4.07492	0.0435787	0.405617	2	0.226291	0.797494	2	2.74502	0.0643459	4890
DMCOPIA	copia	FBte0000023	LTR	RNA	0.026	0.027	0.001	0.065	1	4.09227	0.0431134	0.405617	2	1.32211	0.266632	2	0.856983	0.42448	7914
DMCR1A	Cr1a	FBte0000140	non-LTR	RNA	0.551	0.568	0.017	0.044	1	4.16968	0.0411895	0.405617	2	0.413987	0.661025	2	0.305921	0.736454	7290
DM33463	S-element	FBte0001005	TIR	DNA	0.33	0.35	0.019	0.082	1	3.11952	0.0774451	0.591096	2	1.02971	0.357217	2	0.716513	0.488523	3570
DMBLPP	flea	FBte0000660	LTR	RNA	0.027	0.029	0.001	0.06	1	3.09483	0.078605	0.591096	2	0.91874	0.399092	2	0.197156	0.821069	4794
DMW1DOC	Doc	FBte0000341	non-LTR	RNA	0.082	0.085	0.003	0.056	1	3.06649	0.0799568	0.591096	2	0.079551	0.923532	2	0.236024	0.789767	8778
DOC5	Porto1	FBte0000791	non-LTR	RNA	0.681	0.715	0.034	0.071	1	3.01127	0.0830465	0.591096	2	0.203598	0.815829	2	0.0550387	0.946452	858
OPUS	opus	FBte0000918	LTR	RNA	0.026	0.026	0	0.013	1	2.80078	0.0942678	0.600337	2	2.24043	0.106497	2	0.240489	0.78625	6354
TABOR	Tabor	FBte0000974	LTR	RNA	0.024	0.026	0.002	0.111	1	2.80848	0.0939304	0.600337	2	1.29138	0.27513	2	0.273984	0.760374	1914
BAGGINS	baggins	FBte0000906	non-LTR	RNA	0.684	0.702	0.018	0.037	1	1.9679	0.160821	0.706427	2	0.330449	0.718639	2	0.00183229	0.998169	2058
BS	BS	FBte0000780	non-LTR	RNA	0.101	0.112	0.011	0.144	1	2.3767	0.123325	0.706427	2	0.0478359	0.953291	2	0.0101171	0.989934	1890
DMIS176	17.6	FBte0000109	LTR	RNA	0.157	0.169	0.013	0.113	1	1.79916	0.180013	0.706427	2	0.095428	0.908989	2	0.401288	0.669528	1530
DMMDG3	mdg3	FBte0000010	LTR	RNA	0.049	0.052	0.003	0.078	1	1.79008	0.180985	0.706427	2	0.35013	0.704616	2	0.556217	0.573414	4434
DMPOGOR11	pogo	FBte0000568	TIR	DNA	0.048	0.049	0.001	0.031	1	2.19502	0.138498	0.706427	2	1.37864	0.251983	2	0.0404121	0.960394	7842
DMU89994	Burdock	FBte0000739	LTR	RNA	0.036	0.038	0.002	0.06	1	2.38078	0.122909	0.706427	2	2.97733	0.0510315	2	0.149382	0.861244	4386
FB	NOF	FBte0000466	TIR	DNA	0.134	0.155	0.021	0.212	1	2.08713	0.165729	0.706427	2	1.33362	0.288344	2	0.432176	0.655655	18
S2	S2	FBte0000709	TIR	DNA	0.508	0.537	0.029	0.079	1	1.80172	0.180018	0.706427	2	0.437355	0.64595	2	0.530731	0.588453	594
TAHRE	TAHRE	FBte0000148	non-LTR	RNA	0.016	0.003	-0.013	-2.36	1	1.94906	0.17967	0.706427	2	1.34601	0.285251	2	0.214236	0.809187	18
TC1	Tc1	FBte0000927	TIR	DNA	0.696	0.72	0.024	0.05	1	2.14303	0.143532	0.706427	2	0.458541	0.632338	2	0.540209	0.582796	1002
TRANSIB1	transib1	FBte0000626	TIR	DNA	0.648	0.692	0.044	0.096	1	2.16849	0.145617	0.706427	2	0.129174	0.879042	2	0.0819621	0.921401	66
TRANSIB3	transib3	FBte0000725	TIR	DNA	0.732	0.758	0.026	0.051	1	1.94705	0.163388	0.706427	2	0.173838	0.840472	2	0.162177	0.850326	642
DMIFACA	I-element	FBte0000133	non-LTR	RNA	0.062	0.062	0.001	0.018	1	1.65617	0.198148	0.726544	2	0.745528	0.474507	2	0.871553	0.41833	11106
DMIS297	297	FBte0000675	LTR	RNA	0.112	0.115	0.003	0.037	1	1.69405	0.193098	0.726544	2	0.419586	0.657331	2	0.217696	0.804374	9714
DM23420	3S18	FBte0000266	LTR	RNA	0.055	0.061	0.006	0.147	1	1.60302	0.205645	0.731853	2	0.111606	0.894403	2	0.04913	0.952059	1746
Beagle	HMS-Beagle	FBte0000726	LTR	RNA	0.066	0.068	0.002	0.044	1	1.4681	0.225736	0.7804	2	0.0617083	0.940158	2	0.0244586	0.975838	3186
TC1-2	Tc1-2	FBte0000838	TIR	DNA	0.581	0.603	0.022	0.053	1	1.37741	0.240792	0.787455	2	0.313066	0.731266	2	0.467739	0.626539	1122
TIRANT	Tirant	FBte0000179	LTR	RNA	0.031	0.031	0	-0.015	1	1.3771	0.240672	0.787455	2	0.0725819	0.929991	2	0.140711	0.868745	3618
DME278684	Rt1a	FBte0000457	non-LTR	RNA	0.201	0.21	0.009	0.061	1	1.30837	0.252835	0.805078	2	0.0893834	0.914499	2	0.174888	0.839565	1890
STALKER	Stalker	FBte0001066	LTR	RNA	0.667	0.776	0.11	0.219	1	1.20824	0.286166	0.88785	2	5.81847	0.0112448	2	0.883852	0.430375	18
DM88	Dm88	FBte0000267	LTR	RNA	0.656	0.686	0.03	0.065	1	1.10339	0.294352	0.890413	2	0.050125	0.951118	2	0.230432	0.794328	306
DMBARI1	Bari1	FBte0000034	TIR	DNA	0.085	0.095	0.01	0.159	1	0.976465	0.323368	0.914026	2	0.0524277	0.948926	2	0.488796	0.613545	810
DME9736	Idefix	FBte0000104	LTR	RNA	0.216	0.229	0.013	0.083	1	0.947168	0.330586	0.914026	2	0.0626171	0.939305	2	0.311918	0.732085	1626
TC3	Tc3	FBte0000044	TIR	DNA	0.577	0.604	0.028	0.068	1	0.942045	0.332373	0.914026	2	0.0605219	0.941282	2	0.118586	0.888208	378
TRANSIB4	transib4	FBte0001174	TIR	DNA	0.662	0.699	0.037	0.078	1	0.953947	0.329632	0.914026	2	0.273082	0.76125	2	0.0658123	0.936322	258
DMDM11	micropia	FBte0000042	LTR	RNA	0.181	0.193	0.012	0.093	1	0.902839	0.342393	0.920657	2	0.000112829	0.999887	2	0.0732462	0.92938	618
DOC3	Doc3-element	FBte0001140	non-LTR	RNA	0.733	0.753	0.02	0.038	1	0.863539	0.352974	0.928475	2	0.0888987	0.914946	2	0.00237449	0.997628	1002
1360	1360	FBte0000559	TIR	DNA	0.469	0.475	0.005	0.016	1	0.485091	0.486141	0.949948	2	0.0523862	0.948963	2	0.053137	0.94825	10170
AY561850	TART-A	FBte0001206	non-LTR	RNA	0.346	0.311	-0.035	-0.155	1	0.592693	0.444126	0.949948	2	0.0558519	0.945724	2	0.106291	0.899317	66
Beagle2	HMS-Beagle2	FBte0001399	LTR	RNA	0.378	0.385	0.007	0.025	1	0.297259	0.585782	0.949948	2	0.0214504	0.978779	2	0.0235184	0.976757	690
BLOOD	blood	FBte0000279	LTR	RNA	0.027	0.026	0	-0.005	1	0.617402	0.432047	0.949948	2	2.87052	0.0567514	2	0.679742	0.506789	5706
BS3	BS3	FBte0000420	non-LTR	RNA	0.502	0.52	0.018	0.052	1	0.33203	0.564684	0.949948	2	0.187546	0.82904	2	0.0704125	0.932017	594
BS4	BS4	FBte0001042	non-LTR	RNA	0.514	0.491	-0.023	-0.066	1	0.420118	0.519127	0.949948	2	0.316133	0.73006	2	0.103325	0.90198	66
DM06920	HeT-A	FBte0000143	non-LTR	RNA	0.02	0.021	0.001	0.038	1	0.482355	0.491182	0.949948	2	1.4317	0.250322	2	1.25253	0.296235	42
DMREPG	G-element	FBte0000657	non-LTR	RNA	0.594	0.623	0.029	0.068	1	0.280828	0.596661	0.949948	2	0.063398	0.938586	2	0.147633	0.862828	234
DMTNFB	FB	FBte0000288	FB	DNA	0.142	0.146	0.004	0.038	1	0.683802	0.408317	0.949948	2	0.434244	0.647777	2	0.0222048	0.97804	5394
DMTRDNA	hopper	FBte0000670	TIR	DNA	0.248	0.257	0.009	0.053	1	0.74876	0.387014	0.949948	2	0.135057	0.873677	2	0.0176808	0.982475	1434
G3	G3	FBte0001171	non-LTR	RNA	0.375	0.389	0.014	0.052	1	0.289708	0.590919	0.949948	2	0.0113597	0.988705	2	0.136804	0.872211	234
G5A	G5A	FBte0000174	non-LTR	RNA	0.495	0.509	0.013	0.038	1	0.713583	0.398492	0.949948	2	0.0445602	0.95642	2	0.0698435	0.932545	858
GYPSY2	gypsy2	FBte0001040	LTR	RNA	0.576	0.59	0.014	0.036	1	0.376891	0.539439	0.949948	2	0.0306195	0.969846	2	0.0355434	0.965082	834
GYPSY3	gypsy3	FBte0001030	LTR	RNA	0.795	0.776	-0.019	-0.034	1	0.5024	0.479643	0.949948	2	0.722029	0.487591	2	0.265366	0.767316	138
GYPSY7	gypsy7	FBte0000171	LTR	RNA	0.674	0.652	-0.022	-0.047	1	0.50018	0.480059	0.949948	2	0.119863	0.887092	2	0.258612	0.772322	258
GYPSY8	gypsy8	FBte0000168	LTR	RNA	0.469	0.484	0.014	0.044	1	0.308824	0.578509	0.949948	2	0.0125018	0.987576	2	0.105138	0.900209	1170
HEL	Helena	FBte0000984	non-LTR	RNA	0.537	0.555	0.017	0.046	1	0.331307	0.56535	0.949948	2	0.0224012	0.97785	2	0.0746692	0.928069	282
INE1	INE-1	FBte0000312	TIR	DNA	0.13	0.131	0	0.005	1	0.52371	0.469275	0.949948	2	0.468178	0.626152	2	0.153438	0.857756	13914
INVADER3	invader3	FBte0000619	LTR	RNA	0.438	0.454	0.015	0.05	1	0.300373	0.583863	0.949948	2	0.245238	0.782601	2	0.0303623	0.970096	570
INVADER4	invader4	FBte0000292	LTR	RNA	0.334	0.353	0.019	0.08	1	0.380412	0.537652	0.949948	2	0.022271	0.977976	2	0.0351745	0.965439	522
IVK	Ivk	FBte0000608	non-LTR	RNA	0.206	0.213	0.007	0.049	1	0.662124	0.415903	0.949948	2	0.00995887	0.990091	2	0.0451501	0.955855	2106
OSV	Osvaldo	FBte0000587	LTR	RNA	0.37	0.345	-0.025	-0.1	1	0.665475	0.416788	0.949948	2	0.219668	0.803215	2	0.293749	0.746175	90
QUASIMODO	Quasimodo	FBte0000640	LTR	RNA	0.15	0.152	0.002	0.017	1	0.328589	0.566527	0.949948	2	0.0195875	0.980603	2	0.0767383	0.926134	3570
R1-2	R1-2	FBte0000720	non-LTR	RNA	0.796	0.818	0.022	0.039	1	0.46421	0.496222	0.949948	2	0.00190082	0.998101	2	0.0789692	0.924089	282
ROVER	rover	FBte0000692	LTR	RNA	0.161	0.156	-0.004	-0.037	1	0.386602	0.534283	0.949948	2	0.157164	0.854592	2	0.0505595	0.950701	738
ROXELEMENT	X-element	FBte0001160	non-LTR	RNA	0.283	0.292	0.008	0.042	1	0.393941	0.530292	0.949948	2	0.227156	0.796813	2	0.116202	0.8903	2490
RT1B	Rt1b	FBte0000603	non-LTR	RNA	0.225	0.229	0.004	0.025	1	0.521205	0.470374	0.949948	2	0.0125861	0.987493	2	0.0224886	0.977763	3666
SPRINGER	springer	FBte0000333	LTR	RNA	0.089	0.094	0.005	0.076	1	0.725372	0.394565	0.949948	2	0.190992	0.826165	2	0.0467448	0.954333	1146
STALKER2	Stalker2	FBte0000472	LTR	RNA	0.036	0.036	0	0.016	1	0.359612	0.548817	0.949948	2	1.53602	0.215591	2	1.15823	0.314334	1434
TRANSIB2	transib2	FBte0000885	TIR	DNA	0.505	0.52	0.015	0.042	1	0.602455	0.437857	0.949948	2	0.359379	0.698215	2	0.0744393	0.92827	858
DMTOM1_LTR	Tom1	FBte0000400	LTR	RNA	0.71	0.728	0.018	0.035	1	0.236336	0.627213	0.959192	2	0.13635	0.87259	2	0.099664	0.905171	306
G4_DM	G4	FBte0000290	non-LTR	RNA	0.653	0.671	0.017	0.037	1	0.244624	0.620994	0.959192	2	0.187147	0.829351	2	0.0277977	0.972586	1002
G7	G7	FBte0000690	non-LTR	RNA	0.778	0.771	-0.007	-0.013	1	0.227989	0.634177	0.959192	2	0.158947	0.85328	2	0.175298	0.839492	90
Q	Q-element	FBte0000124	non-LTR	RNA	0.149	0.12	-0.03	-0.318	1	0.262932	0.614348	0.959192	2	0.767883	0.478607	2	0.216002	0.807792	18
ACCORD	accord	FBte0000956	LTR	RNA	0.287	0.308	0.021	0.101	1	0.0618297	0.803845	0.963966	2	0.0678652	0.934405	2	0.00984509	0.990204	234
CIRC	Circe	FBte0000616	LTR	RNA	0.733	0.737	0.004	0.007	1	0.0220755	0.881977	0.963966	2	0.0300695	0.970381	2	0.0632077	0.93876	330
DIVER2	diver2	FBte0001178	LTR	RNA	0.815	0.821	0.007	0.012	1	0.134038	0.714352	0.963966	2	0.0599554	0.94181	2	0.0533201	0.948079	1098
DME010298	GATE	FBte0000359	LTR	RNA	0.768	0.765	-0.003	-0.006	1	0.142688	0.70577	0.963966	2	0.0329443	0.967594	2	0.0797379	0.923369	546
DME487856	Max-element	FBte0000304	LTR	RNA	0.168	0.169	0.001	0.004	1	0.0196397	0.888556	0.963966	2	0.0487522	0.952418	2	0.435625	0.646895	3546
DMGYPF1A	gypsy	FBte0000021	LTR	RNA	0.283	0.272	-0.011	-0.056	1	0.0997016	0.752287	0.963966	2	0.134429	0.874239	2	0.115835	0.89064	666
DMRER1DM	R1A1-element	FBte0000118	non-LTR	RNA	0.464	0.47	0.006	0.017	1	0.0933324	0.760117	0.963966	2	0.0202603	0.979944	2	0.181634	0.833965	474
DMRER2DM	R2-element	FBte0000030	non-LTR	RNA	0.892	0.897	0.004	0.007	1	0.143739	0.705174	0.963966	2	1.25131	0.289356	2	3.70614	0.0270509	138
DMRTMGD1	mdg1	FBte0000015	LTR	RNA	0.053	0.052	-0.001	-0.02	1	0.0855046	0.769982	0.963966	2	0.802698	0.448166	2	0.455135	0.634384	6018
DMZAM	ZAM	FBte0000217	LTR	RNA	0.221	0.215	-0.006	-0.038	1	0.0638606	0.800696	0.963966	2	0.128842	0.879169	2	0.237767	0.788559	258
DOC2	Doc2-element	FBte0000103	non-LTR	RNA	0.637	0.651	0.014	0.031	1	0.178659	0.67273	0.963966	2	0.00754204	0.992486	2	0.178195	0.836839	450
DOC4	Doc4-element	FBte0001039	non-LTR	RNA	0.658	0.67	0.012	0.025	1	0.0360098	0.849604	0.963966	2	0.12938	0.878681	2	0.0550819	0.946416	354
FW3	Fw3	FBte0000636	non-LTR	RNA	0.611	0.625	0.014	0.032	1	0.0601485	0.806572	0.963966	2	0.00661179	0.99341	2	0.00907672	0.990965	162
G2	G2	FBte0000800	non-LTR	RNA	0.161	0.164	0.004	0.031	1	0.0170436	0.896157	0.963966	2	0.16507	0.847857	2	0.0110921	0.988969	1002
G5_DM	G5	FBte0001128	non-LTR	RNA	0.626	0.639	0.012	0.028	1	0.059297	0.807686	0.963966	2	0.100117	0.904745	2	0.0506615	0.950604	666
G6_DM	G6	FBte0000958	non-LTR	RNA	0.386	0.399	0.013	0.048	1	0.154291	0.694867	0.963966	2	0.470102	0.625594	2	0.224414	0.799176	210
GTWIN	gtwin	FBte0001062	LTR	RNA	0.523	0.512	-0.011	-0.031	1	0.175638	0.675633	0.963966	2	0.449996	0.638323	2	0.0701902	0.932241	186
GYPSY11	gypsy11	FBte0001041	LTR	RNA	0.728	0.741	0.013	0.027	1	0.0475379	0.827577	0.963966	2	0.0135873	0.986505	2	0.251976	0.777455	258
GYPSY4	gypsy4	FBte0000688	LTR	RNA	0.525	0.53	0.005	0.013	1	0.0649169	0.799017	0.963966	2	0.0780206	0.924959	2	0.00349134	0.996515	402
GYPSY6	gypsy6	FBte0001175	LTR	RNA	0.882	0.874	-0.008	-0.014	1	0.037577	0.84689	0.963966	2	0.95772	0.389035	2	0.341	0.712304	66
GYPSY9	gypsy9	FBte0000764	LTR	RNA	0.866	0.874	0.008	0.014	1	0.0143414	0.90477	0.963966	2	0.0120925	0.987981	2	0.0606812	0.941137	258
HELITRON1_DM	Helitron	FBte0000170	Helitron	DNA	0.718	0.731	0.013	0.027	1	0.090285	0.767258	0.963966	2	1.70643	0.209595	2	2.68012	0.0957538	18
INVADER	invader1	FBte0000357	LTR	RNA	0.578	0.578	0	0	1	0.0133057	0.9082	0.963966	2	0.145331	0.864762	2	0.20194	0.81719	714
INVADER2	invader2	FBte0001084	LTR	RNA	0.624	0.631	0.007	0.016	1	0.0650445	0.798786	0.963966	2	0.0537767	0.947648	2	0.00949747	0.990548	570
INVADER5	invader5	FBte0000188	LTR	RNA	0.537	0.568	0.031	0.082	1	0.194599	0.659628	0.963966	2	0.0559773	0.945577	2	0.145237	0.864915	186
INVADER6	invader6	FBte0000591	LTR	RNA	0.062	0.057	-0.005	-0.116	1	0.0559416	0.814179	0.963966	2	1.91051	0.160648	2	1.99225	0.149072	42
JOCKEY2	jockey2	FBte0001092	non-LTR	RNA	0.507	0.505	-0.002	-0.005	1	0.0201518	0.887174	0.963966	2	0.0287245	0.971686	2	0.031358	0.969131	474
LOOPER1_DM	looper1	FBte0000323	TIR	DNA	0.649	0.65	0.002	0.004	1	0.0219833	0.882348	0.963966	2	0.149134	0.861592	2	0.016033	0.984097	138
MARINER2	mariner2	FBte0001033	TIR	DNA	0.558	0.563	0.005	0.014	1	0.0213858	0.883766	0.963966	2	0.0235148	0.97676	2	0.0579908	0.943662	882
QBERT	accord2	FBte0001166	LTR	RNA	0.708	0.719	0.011	0.023	1	0.0912671	0.762729	0.963966	2	0.0126636	0.987417	2	0.0447043	0.956285	402
ROOA_LTR	rooA	FBte0000765	LTR	RNA	0.714	0.722	0.007	0.015	1	0.0950326	0.757945	0.963966	2	0.0366922	0.963974	2	0.0173878	0.982763	906
RT1C	Rt1c	FBte0000666	non-LTR	RNA	0.632	0.646	0.014	0.031	1	0.17095	0.679398	0.963966	2	0.000566165	0.999434	2	0.00191962	0.998082	690
STALKER4	Stalker4	FBte0000151	LTR	RNA	0.316	0.316	0	-0.002	1	0.0139501	0.905996	0.963966	2	0.102888	0.902234	2	0.0821977	0.921094	1434
Tinker	diver	FBte0000001	LTR	RNA	0.063	0.064	0.001	0.026	1	0.11672	0.73266	0.963966	2	0.206279	0.813625	2	0.978858	0.37594	1794
DMTN1731	1731	FBte0000003	LTR	RNA	0.384	0.39	0.006	0.023	1	0.00609949	0.937845	0.96821	2	0.0220573	0.978187	2	0.0956457	0.908837	162
FROGGER	frogger	FBte0000314	LTR	RNA	0.767	0.766	-0.001	-0.001	1	0.00804047	0.92875	0.96821	2	0.0427224	0.958197	2	0.133037	0.875604	90
FW2	Fw2	FBte0001002	non-LTR	RNA	0.761	0.763	0.002	0.004	1	0.00360931	0.952158	0.96821	2	0.0360348	0.964613	2	0.027766	0.97262	186
GYPSY10	gypsy10	FBte0000351	LTR	RNA	0.72	0.728	0.008	0.016	1	0.00249238	0.960208	0.96821	2	0.114826	0.891551	2	0.0526433	0.948725	402
GYPSY12	gypsy12	FBte0001136	LTR	RNA	0.38	0.383	0.003	0.01	1	0.00290181	0.957057	0.96821	2	0.066731	0.935453	2	0.0205244	0.979685	642
McCLINTOCK	McClintock	FBte0000926	LTR	RNA	0.12	0.111	-0.009	-0.107	1	0.00279529	0.957865	0.96821	2	0.155326	0.856194	2	0.375208	0.687419	354
GYPSY5	gypsy5	FBte0000308	LTR	RNA	0.148	0.149	0.001	0.013	1	0.00092144	0.975796	0.975796	2	0.217705	0.804439	2	0.122938	0.884345	498

## Sheet: Remolina2012
Ensembl_Name	Flybase_Name	Flybase_ID	TEsubclass	TEclass	Mean_C	Mean_S	dFreq (S-C)	log2Freq(S/C)	Df (Regime)	F (Regime)	P (Regime)	FDR (Regime)	Df (Population[Regime])	F (Population[Regime])	P (Population[Regime])	Df_Resid
1360	1360	FBte0000559	TIR	DNA	0.406	0.403	-0.003	-0.011	1	0.0677379	0.794679	0.999624	4	0.0217391	0.999081	2706
412	412	FBte0000007	LTR	RNA	0.1	0.097	-0.002	-0.035	1	1.07791	0.2998	0.999624	4	0.260752	0.903012	396
ACCORD	accord	FBte0000956	LTR	RNA	0.489	0.437	-0.051	-0.16	1	0.0935291	0.763247	0.999624	4	0.141215	0.964586	18
AF222049	Transpac	FBte0001377	LTR	RNA	0.088	0.091	0.003	0.047	1	1.74928	0.1869	0.999624	4	0.269175	0.897711	324
AF541951	Bari2	FBte0000963	TIR	DNA	0.372	0.37	-0.002	-0.006	1	2.41608e-05	0.996237	0.999624	4	0.0545073	0.992963	6
AY561850	TART-A	FBte0001206	non-LTR	RNA	0.481	0.541	0.06	0.171	1	0.355524	0.572795	0.999624	4	0.0896868	0.982308	6
BAGGINS	baggins	FBte0000906	non-LTR	RNA	0.363	0.385	0.022	0.086	1	0.905441	0.34189	0.999624	4	0.414386	0.79829	408
Beagle	HMS-Beagle	FBte0000726	LTR	RNA	0.21	0.199	-0.011	-0.078	1	0.00536968	0.941672	0.999624	4	0.0674812	0.99159	168
Beagle2	HMS-Beagle2	FBte0001399	LTR	RNA	0.303	0.314	0.01	0.049	1	0.0487337	0.825623	0.999624	4	0.0785575	0.988743	132
BLOOD	blood	FBte0000279	LTR	RNA	0.122	0.105	-0.017	-0.214	1	0.365696	0.545817	0.999624	4	0.754732	0.555514	300
BS	BS	FBte0000780	non-LTR	RNA	0.174	0.173	-0.001	-0.008	1	0.177115	0.674093	0.999624	4	0.0963105	0.983605	396
BS3	BS3	FBte0000420	non-LTR	RNA	0.378	0.37	-0.008	-0.031	1	0.0165295	0.897927	0.999624	4	0.0821174	0.987736	114
CIRC	Circe	FBte0000616	LTR	RNA	0.563	0.53	-0.033	-0.087	1	0.198882	0.657915	0.999624	4	0.064873	0.991973	42
DIVER2	diver2	FBte0001178	LTR	RNA	0.634	0.632	-0.002	-0.004	1	0.000570041	0.980973	0.999624	4	0.0694081	0.991149	228
DM_ROO	roo	FBte0000100	LTR	RNA	0.115	0.113	-0.002	-0.024	1	2.11719	0.14584	0.999624	4	1.96941	0.0966913	1686
DM23420	3S18	FBte0000266	LTR	RNA	0.115	0.133	0.018	0.215	1	1.1752	0.280405	0.999624	4	0.470677	0.757169	126
DM33463	S-element	FBte0001005	TIR	DNA	0.253	0.261	0.008	0.044	1	0.273492	0.601213	0.999624	4	0.110414	0.97887	540
DM88	Dm88	FBte0000267	LTR	RNA	0.364	0.383	0.019	0.072	1	0.26149	0.610543	0.999624	4	0.113918	0.977264	78
DMAURA	aurora-element	FBte0000112	LTR	RNA	0.545	0.544	-0.001	-0.002	1	2.40925e-07	0.999624	0.999624	4	0.0796542	0.98575	6
DMBARI1	Bari1	FBte0000034	TIR	DNA	0.186	0.182	-0.004	-0.031	1	0.0563422	0.813048	0.999624	4	0.140752	0.966494	72
DMBLPP	flea	FBte0000660	LTR	RNA	0.111	0.102	-0.009	-0.118	1	0.0593273	0.8078	0.999624	4	0.0365493	0.997433	210
DMCOPIA	copia	FBte0000023	LTR	RNA	0.08	0.089	0.009	0.152	1	4.29015	0.0389618	0.999624	4	0.353403	0.84165	408
DMCR1A	Cr1a	FBte0000140	non-LTR	RNA	0.425	0.426	0.001	0.004	1	0.0171962	0.895692	0.999624	4	0.171956	0.952775	1170
DMDM11	micropia	FBte0000042	LTR	RNA	0.391	0.386	-0.004	-0.016	1	0.0464455	0.830281	0.999624	4	0.0385339	0.997073	48
DME010298	GATE	FBte0000359	LTR	RNA	0.44	0.456	0.016	0.052	1	0.0736313	0.786743	0.999624	4	0.0754229	0.989521	90
DME278684	Rt1a	FBte0000457	non-LTR	RNA	0.238	0.251	0.013	0.077	1	0.0998136	0.752476	0.999624	4	0.0965029	0.983448	156
DME487856	Max-element	FBte0000304	LTR	RNA	0.228	0.233	0.005	0.033	1	0.150485	0.698454	0.999624	4	0.275708	0.893462	216
DME9736	Idefix	FBte0000104	LTR	RNA	0.316	0.299	-0.017	-0.079	1	0.141157	0.707625	0.999624	4	0.0702795	0.990909	162
DMGYPF1A	gypsy	FBte0000021	LTR	RNA	0.808	0.814	0.006	0.011	1	0.00369859	0.952507	0.999624	4	0.0180681	0.999262	12
DMHFL1	hobo	FBte0000154	TIR	DNA	0.092	0.095	0.003	0.046	1	2.59054	0.108035	0.999624	4	1.14557	0.334051	594
DMIFACA	I-element	FBte0000133	non-LTR	RNA	0.182	0.181	-0.002	-0.014	1	0.00109684	0.973592	0.999624	4	0.227232	0.923148	558
DMIS176	17.6	FBte0000109	LTR	RNA	0.177	0.188	0.011	0.087	1	0.322164	0.571194	0.999624	4	0.588112	0.67176	144
DMIS297	297	FBte0000675	LTR	RNA	0.21	0.22	0.01	0.067	1	0.469647	0.493489	0.999624	4	0.278836	0.891662	468
DMLINEJA	jockey	FBte0000088	non-LTR	RNA	0.091	0.089	-0.002	-0.035	1	0.80944	0.368467	0.999624	4	0.263296	0.901562	1194
DMMDG3	mdg3	FBte0000010	LTR	RNA	0.169	0.167	-0.002	-0.014	1	0.0384228	0.844751	0.999624	4	0.108753	0.979396	258
DMPOGOR11	pogo	FBte0000568	TIR	DNA	0.112	0.119	0.007	0.082	1	5.10312	0.0241787	0.999624	4	0.513555	0.725801	726
DMREPG	G-element	FBte0000657	non-LTR	RNA	0.299	0.399	0.1	0.417	1	2.47576	0.124362	0.999624	4	0.0311766	0.99804	36
DMRER1DM	R1A1-element	FBte0000118	non-LTR	RNA	0.294	0.31	0.016	0.078	1	0.0826863	0.774452	0.999624	4	0.0568023	0.993885	78
DMRER2DM	R2-element	FBte0000030	non-LTR	RNA	0.841	0.83	-0.011	-0.018	1	0.00455911	0.947279	0.999624	4	0.643971	0.641528	12
DMRTMGD1	mdg1	FBte0000015	LTR	RNA	0.126	0.119	-0.008	-0.091	1	0.00360391	0.952167	0.999624	4	0.127004	0.972599	318
DMTHB1	HB	FBte0000414	TIR	DNA	0.302	0.297	-0.005	-0.022	1	0.00957311	0.922154	0.999624	4	0.0892814	0.985727	204
DMTN1731	1731	FBte0000003	LTR	RNA	0.379	0.379	0	0	1	0.00368131	0.952021	0.999624	4	0.153478	0.959946	30
DMTNFB	FB	FBte0000288	FB	DNA	0.193	0.191	-0.002	-0.013	1	0.0191408	0.890018	0.999624	4	0.237185	0.917322	510
DMTOM1_LTR	Tom1	FBte0000400	LTR	RNA	0.46	0.498	0.038	0.116	1	0.273583	0.602865	0.999624	4	0.136049	0.968382	60
DMTRDNA	hopper	FBte0000670	TIR	DNA	0.167	0.173	0.006	0.048	1	0.294356	0.587773	0.999624	4	0.134986	0.969387	366
DMU89994	Burdock	FBte0000739	LTR	RNA	0.167	0.177	0.01	0.082	1	0.292199	0.589586	0.999624	4	0.18391	0.946485	156
DMW1DOC	Doc	FBte0000341	non-LTR	RNA	0.22	0.207	-0.013	-0.086	1	0.100208	0.751717	0.999624	4	0.0498891	0.995325	486
DMZAM	ZAM	FBte0000217	LTR	RNA	0.306	0.287	-0.018	-0.089	1	0.0114689	0.915225	0.999624	4	0.0185002	0.999302	42
DOC2	Doc2-element	FBte0000103	non-LTR	RNA	0.465	0.462	-0.003	-0.009	1	0.000166906	0.989723	0.999624	4	0.0106033	0.999773	84
DOC3	Doc3-element	FBte0001140	non-LTR	RNA	0.559	0.553	-0.006	-0.016	1	7.34771e-05	0.993169	0.999624	4	0.0377508	0.997267	216
DOC4	Doc4-element	FBte0001039	non-LTR	RNA	0.608	0.611	0.004	0.009	1	0.00282877	0.957682	0.999624	4	0.0736559	0.990011	108
DOC5	Porto1	FBte0000791	non-LTR	RNA	0.415	0.396	-0.019	-0.067	1	0.300214	0.584406	0.999624	4	0.0989242	0.98269	186
F	F-element	FBte0000005	non-LTR	RNA	0.136	0.133	-0.003	-0.03	1	0.0478341	0.826943	0.999624	4	0.189932	0.943672	660
FROGGER	frogger	FBte0000314	LTR	RNA	0.595	0.633	0.038	0.089	1	0.191521	0.663896	0.999624	4	0.124023	0.973034	42
FW2	Fw2	FBte0001002	non-LTR	RNA	0.693	0.713	0.021	0.043	1	0.045884	0.831194	0.999624	4	0.0362363	0.997414	54
FW3	Fw3	FBte0000636	non-LTR	RNA	0.347	0.291	-0.056	-0.254	1	0.368444	0.549554	0.999624	4	0.0309402	0.998023	24
G2	G2	FBte0000800	non-LTR	RNA	0.161	0.141	-0.02	-0.193	1	0.202665	0.653391	0.999624	4	0.0595348	0.993357	120
G3	G3	FBte0001171	non-LTR	RNA	0.373	0.377	0.004	0.015	1	0.000736497	0.978439	0.999624	4	0.0568692	0.993832	60
G4_DM	G4	FBte0000290	non-LTR	RNA	0.422	0.427	0.006	0.019	1	0.00507526	0.943258	0.999624	4	0.0709806	0.990774	276
G5_DM	G5	FBte0001128	non-LTR	RNA	0.455	0.455	0	0	1	0.0137769	0.906698	0.999624	4	0.0428284	0.996499	174
G5A	G5A	FBte0000174	non-LTR	RNA	0.327	0.356	0.029	0.123	1	0.807031	0.370161	0.999624	4	0.181532	0.947756	186
G6_DM	G6	FBte0000958	non-LTR	RNA	0.265	0.273	0.008	0.044	1	0.00195092	0.964953	0.999624	4	0.268647	0.896707	48
G7	G7	FBte0000690	non-LTR	RNA	0.469	0.466	-0.004	-0.011	1	0.0195903	0.890242	0.999624	4	0.0273419	0.998411	18
GTWIN	gtwin	FBte0001062	LTR	RNA	0.461	0.483	0.022	0.069	1	0.0292592	0.867032	0.999624	4	0.311486	0.86483	12
GYPSY10	gypsy10	FBte0000351	LTR	RNA	0.637	0.63	-0.006	-0.015	1	0.00266307	0.958986	0.999624	4	0.034152	0.997715	72
GYPSY11	gypsy11	FBte0001041	LTR	RNA	0.463	0.476	0.013	0.04	1	0.00593539	0.939102	0.999624	4	0.107929	0.978836	30
GYPSY12	gypsy12	FBte0001136	LTR	RNA	0.612	0.568	-0.044	-0.107	1	0.198023	0.658986	0.999624	4	0.121023	0.97408	36
GYPSY2	gypsy2	FBte0001040	LTR	RNA	0.432	0.405	-0.027	-0.093	1	0.263119	0.609164	0.999624	4	0.294469	0.880918	96
GYPSY3	gypsy3	FBte0001030	LTR	RNA	0.861	0.801	-0.06	-0.104	1	1.24184	0.307753	0.999624	4	2.98455	0.112135	6
GYPSY4	gypsy4	FBte0000688	LTR	RNA	0.477	0.461	-0.016	-0.048	1	0.0664429	0.79747	0.999624	4	0.0263309	0.99862	60
GYPSY5	gypsy5	FBte0000308	LTR	RNA	0.149	0.156	0.007	0.07	1	0.141372	0.711315	0.999624	4	0.339516	0.847724	18
GYPSY6	gypsy6	FBte0001175	LTR	RNA	0.541	0.56	0.02	0.051	1	0.0358208	0.850949	0.999624	4	0.16809	0.95324	36
GYPSY7	gypsy7	FBte0000171	LTR	RNA	0.625	0.602	-0.022	-0.053	1	0.0419603	0.838685	0.999624	4	0.103811	0.980558	42
GYPSY8	gypsy8	FBte0000168	LTR	RNA	0.373	0.373	0	-0.002	1	0.000169108	0.989653	0.999624	4	0.0384724	0.997131	90
GYPSY9	gypsy9	FBte0000764	LTR	RNA	0.595	0.577	-0.017	-0.043	1	0.0213417	0.884829	0.999624	4	0.0189836	0.999253	30
HEL	Helena	FBte0000984	non-LTR	RNA	0.351	0.357	0.006	0.025	1	0.00682162	0.934519	0.999624	4	0.15696	0.958909	48
HOPPER2	hopper2	FBte0000930	TIR	DNA	0.184	0.161	-0.022	-0.188	1	0.132158	0.718754	0.999624	4	0.0759023	0.989028	30
INE1	INE-1	FBte0000312	TIR	DNA	0.189	0.187	-0.002	-0.017	1	0.0187878	0.890993	0.999624	4	0.144222	0.965571	1686
INVADER	invader1	FBte0000357	LTR	RNA	0.503	0.561	0.058	0.157	1	0.735214	0.393097	0.999624	4	0.194556	0.940769	108
INVADER2	invader2	FBte0001084	LTR	RNA	0.443	0.44	-0.003	-0.01	1	0.0059142	0.938807	0.999624	4	0.173819	0.951526	144
INVADER3	invader3	FBte0000619	LTR	RNA	0.339	0.361	0.023	0.093	1	0.135344	0.714034	0.999624	4	0.0644484	0.992197	72
INVADER4	invader4	FBte0000292	LTR	RNA	0.434	0.431	-0.003	-0.01	1	0.00115781	0.972907	0.999624	4	0.138356	0.96778	132
INVADER5	invader5	FBte0000188	LTR	RNA	0.344	0.375	0.031	0.125	1	0.154371	0.69717	0.999624	4	0.0789853	0.988172	30
INVADER6	invader6	FBte0000591	LTR	RNA	0.48	0.517	0.037	0.107	1	0.0314515	0.865072	0.999624	4	0.0464326	0.994805	6
IVK	Ivk	FBte0000608	non-LTR	RNA	0.269	0.291	0.022	0.111	1	0.456497	0.500009	0.999624	4	0.188567	0.944184	210
JOCKEY2	jockey2	FBte0001092	non-LTR	RNA	0.34	0.333	-0.007	-0.031	1	0.00621872	0.93727	0.999624	4	0.337166	0.852478	126
JUAN	Juan	FBte0000982	non-LTR	RNA	0.119	0.113	-0.006	-0.079	1	0.0124864	0.911183	0.999624	4	0.234107	0.918775	144
LOOPER1_DM	looper1	FBte0000323	TIR	DNA	0.474	0.496	0.022	0.066	1	0.027764	0.868464	0.999624	4	0.0168964	0.999416	42
MARINER2	mariner2	FBte0001033	TIR	DNA	0.483	0.468	-0.014	-0.043	1	0.0965648	0.756212	0.999624	4	0.0932251	0.984555	294
McCLINTOCK	McClintock	FBte0000926	LTR	RNA	0.188	0.163	-0.025	-0.205	1	0.00234341	0.96162	0.999624	4	0.21801	0.926932	42
OPUS	opus	FBte0000918	LTR	RNA	0.099	0.094	-0.005	-0.072	1	0.000314628	0.985861	0.999624	4	0.405096	0.804921	270
OSV	Osvaldo	FBte0000587	LTR	RNA	0.201	0.21	0.009	0.063	1	0.124586	0.736182	0.999624	4	0.588841	0.683467	6
PPI251	P-element	FBte0000037	TIR	DNA	0.109	0.097	-0.012	-0.17	1	0.133891	0.71463	0.999624	4	0.685593	0.602273	390
QBERT	accord2	FBte0001166	LTR	RNA	0.654	0.665	0.011	0.023	1	0.0018198	0.966131	0.999624	4	0.0156194	0.999505	54
QUASIMODO	Quasimodo	FBte0000640	LTR	RNA	0.245	0.238	-0.007	-0.041	1	0.0142213	0.905156	0.999624	4	0.415411	0.797501	294
R1-2	R1-2	FBte0000720	non-LTR	RNA	0.684	0.702	0.018	0.038	1	0.0462577	0.831163	0.999624	4	0.0934782	0.983784	30
ROOA_LTR	rooA	FBte0000765	LTR	RNA	0.509	0.515	0.005	0.015	1	0.0739013	0.785967	0.999624	4	0.184441	0.946351	246
ROVER	rover	FBte0000692	LTR	RNA	0.214	0.231	0.017	0.113	1	0.214379	0.645032	0.999624	4	0.159878	0.957743	60
ROXELEMENT	X-element	FBte0001160	non-LTR	RNA	0.278	0.279	0.001	0.004	1	0.0587667	0.808674	0.999624	4	0.0604087	0.993214	228
RT1B	Rt1b	FBte0000603	non-LTR	RNA	0.236	0.236	0.001	0.003	1	0.0640786	0.800332	0.999624	4	0.088534	0.985986	306
RT1C	Rt1c	FBte0000666	non-LTR	RNA	0.389	0.376	-0.013	-0.048	1	0.121675	0.727904	0.999624	4	0.068027	0.991414	108
S2	S2	FBte0000709	TIR	DNA	0.362	0.365	0.003	0.012	1	0.0146129	0.903952	0.999624	4	0.0959469	0.983613	144
SPRINGER	springer	FBte0000333	LTR	RNA	0.207	0.223	0.015	0.103	1	0.220026	0.640235	0.999624	4	0.0411677	0.996723	84
STALKER	Stalker	FBte0001066	LTR	RNA	0.344	0.318	-0.026	-0.113	1	0.0657186	0.800583	0.999624	4	0.0820677	0.98688	18
STALKER2	Stalker2	FBte0000472	LTR	RNA	0.115	0.16	0.045	0.478	1	3.87564	0.0522893	0.999624	4	0.131568	0.970431	84
STALKER4	Stalker4	FBte0000151	LTR	RNA	0.359	0.359	0	-0.001	1	0.00394526	0.949964	0.999624	4	0.011569	0.999734	264
TABOR	Tabor	FBte0000974	LTR	RNA	0.084	0.08	-0.004	-0.067	1	0.849594	0.359746	0.999624	4	0.416122	0.796487	72
TC1	Tc1	FBte0000927	TIR	DNA	0.442	0.449	0.007	0.024	1	0.041232	0.839231	0.999624	4	0.149835	0.962979	294
TC1-2	Tc1-2	FBte0000838	TIR	DNA	0.47	0.472	0.002	0.005	1	6.01203e-05	0.99382	0.999624	4	0.0723942	0.990414	246
TC3	Tc3	FBte0000044	TIR	DNA	0.431	0.409	-0.021	-0.073	1	0.143617	0.705549	0.999624	4	0.145334	0.964652	96
Tinker	diver	FBte0000001	LTR	RNA	0.204	0.203	-0.001	-0.007	1	0.000277369	0.986763	0.999624	4	0.382292	0.820529	66
TIRANT	Tirant	FBte0000179	LTR	RNA	0.113	0.097	-0.015	-0.213	1	0.00724847	0.93227	0.999624	4	1.0096	0.404615	144
TRANSIB1	transib1	FBte0000626	TIR	DNA	0.257	0.327	0.07	0.349	1	1.32938	0.256515	0.999624	4	0.219441	0.925856	36
TRANSIB2	transib2	FBte0000885	TIR	DNA	0.343	0.357	0.013	0.055	1	0.168206	0.682183	0.999624	4	0.248509	0.910296	186
TRANSIB3	transib3	FBte0000725	TIR	DNA	0.499	0.511	0.011	0.032	1	0.0533958	0.817599	0.999624	4	0.0372256	0.997328	138
TRANSIB4	transib4	FBte0001174	TIR	DNA	0.369	0.366	-0.003	-0.01	1	0.00214097	0.963234	0.999624	4	0.0337057	0.997768	66
BS4	BS4	FBte0001042	non-LTR	RNA	0.627	0.653	0.026	0.059	1	NA	NA	NA	4	NA	NA	0
HELITRON1_DM	Helitron	FBte0000170	Helitron	DNA	0.514	0.642	0.127	0.319	1	NA	NA	NA	4	NA	NA	0
STALKER3	Stalker3	FBte0001157	LTR	RNA	0.59	0.624	0.034	0.081	1	NA	NA	NA	4	NA	NA	0
TARTC	TART-C	FBte0001208	non-LTR	RNA	0.017	0.058	0.041	1.762	1	NA	NA	NA	4	NA	NA	0
