# Supplementary material for: Transposable Element Landscape in Drosophila Populations Selected for Longevity
Source: Genome Biol Evol. 2021 Feb 17;13(4):evab031. doi: 10.1093/gbe/evab031 (PMC8355499; doi:10.1093/gbe/evab031)
Supplement: evab031_Supplementary_Data [file evab031_supplementary_data.zip › TableS9.xlsx]

## Sheet: Summary
Model	Regime	Age	Sex	RxA
All main effects	59 (3873)	72 (6385)	112 (12544)
~Regime+Age+Sex	C>S: 53 (2076)	Young>Old: 2 (4011)	M>F: 110 (7372)
	S>C: 6 (1797)	Old>Young: 70 (2374)	F>M: 2 (5172)
Males	41 (2858)	108 (7071)
~Regime+Age	C>S: 36 (1690)	Young>Old: 1 (3556)
	S>C: 5 (1168)	Old>Young: 107 (3515)
Females	27 (2416)	15 (2021)
~Regime+Age	C>S: 23 (1215)	Young>Old: 5 (1091)
	S>C: 4 (1201)	Old>Young: 10 (930)
Males				0 (1396)
~Regime+Age+RxA
Females				28 (1159)
~Regime+Age+RxA
Shareda	19 (1038)	13 (1479)		0 (262)
Same Directiona	19 (1002)	10 (1356)
a Number of significant TEs and genes shared between the male and female models (Shared) and number that show the same log2 FC directionality between levels (Same Direction).

## Sheet: Sex + Age + Regime
GeneFBgn_or_TEfamily	Sex_M_vs_F.baseMean	Sex_M_vs_F.log2FoldChange	Sex_M_vs_F.lfcSE	Sex_M_vs_F.stat	Sex_M_vs_F.pvalue	Sex_M_vs_F.padj	Age_old_vs_young.baseMean	Age_old_vs_young.log2FoldChange	Age_old_vs_young.lfcSE	Age_old_vs_young.stat	Age_old_vs_young.pvalue	Age_old_vs_young.padj	Regime_Sel_vs_Cont.baseMean	Regime_Sel_vs_Cont.log2FoldChange	Regime_Sel_vs_Cont.lfcSE	Regime_Sel_vs_Cont.stat	Regime_Sel_vs_Cont.pvalue	Regime_Sel_vs_Cont.padj
DMCOPIA	688400	1.10932	0.129147	8.58965	8.72344e-18	1.15042e-17	688400	1.77894	0.129147	13.7745	3.62704e-43	2.55172e-40	688400	-2.37397	0.129147	-18.3819	1.83315e-75	2.45037e-71
DM_ROO	13367.8	1.31771	0.0901786	14.6122	2.3489e-48	4.06917e-48	13367.8	0.241874	0.0901786	2.68217	0.00731466	0.0179536	13367.8	-0.139903	0.0901786	-1.5514	0.120805	0.253422
Beagle	4531.23	1.03807	0.367363	2.82573	0.00471731	0.00509999	4531.23	1.15894	0.367363	3.15475	0.00160635	0.00481438	4531.23	0.0385936	0.367363	0.105056	0.916332	0.955429
DMU89994	3911.18	1.11738	0.10363	10.7824	4.1706e-27	6.0373e-27	3911.18	0.822372	0.10363	7.93563	2.09432e-15	8.35666e-14	3911.18	0.386976	0.10363	3.7342	0.000188314	0.00139071
DMLINEJA	3903.37	1.81611	0.12992	13.9787	2.10314e-44	3.5442e-44	3903.37	0.753214	0.12992	5.79753	6.72998e-09	8.41531e-08	3903.37	-0.471605	0.12992	-3.62997	0.000283453	0.00198061
DMRER1DM	3564.21	-0.246245	0.265437	-0.927698	0.353564	0.362042	3564.21	1.50592	0.265437	5.67336	1.40024e-08	1.62178e-07	3564.21	-0.357496	0.265437	-1.34682	0.178038	0.334528
DMBLPP	3030.08	1.36991	0.172822	7.92671	2.25032e-15	2.8937e-15	3030.08	0.504272	0.172822	2.91787	0.00352427	0.00953236	3030.08	-0.804878	0.172822	-4.65727	3.20437e-06	4.71626e-05
DME487856	2947.6	1.06099	0.157377	6.74169	1.56555e-11	1.92094e-11	2947.6	0.728135	0.157377	4.62669	3.71551e-06	2.37405e-05	2947.6	-0.368194	0.157377	-2.33957	0.0193059	0.0621836
DMW1DOC	2842.56	1.23029	0.116017	10.6044	2.84283e-26	4.0777e-26	2842.56	0.256494	0.116017	2.21083	0.0270473	0.055029	2842.56	-0.0507129	0.116017	-0.437117	0.662026	0.796732
DMRER2DM	2766.91	0.719396	0.27373	2.62812	0.00858578	0.00923969	2766.91	1.36986	0.27373	5.00441	5.60323e-07	4.42924e-06	2766.91	0.266493	0.27373	0.973561	0.330275	0.515986
OPUS	2776.44	2.03504	0.118626	17.1551	5.75718e-66	1.1406e-65	2776.44	0.736395	0.118625	6.20775	5.37477e-10	8.50231e-09	2776.44	0.145138	0.118625	1.2235	0.22114	0.39121
1360	2620.1	1.29633	0.106613	12.1592	5.12494e-34	7.92332e-34	2620.1	0.246929	0.106613	2.31612	0.0205515	0.0436852	2620.1	0.0128632	0.106613	0.120653	0.903966	0.949465
AF222049	2529.44	1.68582	0.201707	8.35773	6.3934e-17	8.35718e-17	2529.44	0.093629	0.201707	0.464183	0.642517	0.727136	2529.44	-0.656497	0.201707	-3.2547	0.00113511	0.00624404
DMIS297	2404.72	1.38074	0.0805621	17.1388	7.61741e-66	1.50825e-65	2404.72	-0.602183	0.0805613	-7.47484	7.73001e-14	2.34302e-12	2404.72	-0.160811	0.0805606	-1.99615	0.0459175	0.121927
DMCR1A	2357.77	1.14746	0.0925736	12.3952	2.77614e-35	4.33209e-35	2357.77	0.29586	0.092573	3.19597	0.00139363	0.00424924	2357.77	-0.239983	0.092573	-2.59236	0.00953195	0.0352751
RT1B	2342.26	1.59355	0.115834	13.7572	4.6111e-43	7.68344e-43	2342.26	0.0339185	0.115833	0.292821	0.769659	0.831423	2342.26	-0.450593	0.115834	-3.89001	0.000100242	0.000822551
DMRTMGD1	2111.69	0.599533	0.131816	4.54824	5.40964e-06	6.1625e-06	2111.69	0.905642	0.131817	6.87047	6.39908e-12	1.40999e-10	2111.69	-0.867544	0.131817	-6.58145	4.65891e-11	2.6388e-09
BLOOD	2080.54	0.474531	0.148378	3.19813	0.00138321	0.0015102	2080.54	-0.0231087	0.148378	-0.155742	0.876236	0.915265	2080.54	-1.61543	0.148378	-10.8872	1.32628e-27	1.04285e-24
SPRINGER	2065.81	0.719474	0.311261	2.31148	0.0208062	0.0221802	2065.81	1.77514	0.311261	5.70304	1.17686e-08	1.39213e-07	2065.81	-0.379932	0.311261	-1.22062	0.222229	0.392824
DMTN1731	2047.42	2.45903	0.0976127	25.1917	4.94198e-140	1.65397e-139	2047.42	0.445377	0.097605	4.56305	5.04152e-06	3.08845e-05	2047.42	0.283539	0.0976049	2.90497	0.00367291	0.0163551
F	1986.08	1.30857	0.0991223	13.2015	8.59535e-40	1.39333e-39	1986.08	0.24739	0.0991213	2.49584	0.0125661	0.0286346	1986.08	-0.412806	0.0991214	-4.16465	3.11833e-05	0.000314824
DM14101	1698.8	1.4393	0.12153	11.8431	2.33553e-32	3.55651e-32	1698.8	0.164659	0.121529	1.35489	0.175453	0.262658	1698.8	0.887178	0.12153	7.30007	2.87628e-13	2.38803e-11
DM23420	1700.81	1.2214	0.0843166	14.4859	1.48852e-47	2.5634e-47	1700.81	0.330367	0.084315	3.91824	8.91965e-05	0.00038548	1700.81	-0.208362	0.0843149	-2.47124	0.0134645	0.046525
DME9736	1675.65	1.87942	0.100237	18.7497	1.94625e-78	4.22535e-78	1675.65	0.574735	0.100233	5.73397	9.81092e-09	1.1836e-07	1675.65	-0.0947635	0.100233	-0.945434	0.344437	0.530059
412	1587.55	0.764892	0.0798097	9.58396	9.33965e-22	1.27861e-21	1587.55	-0.260147	0.0798095	-3.2596	0.00111568	0.00351398	1587.55	-0.199555	0.0798092	-2.5004	0.0124053	0.0435801
ROOA_LTR	1550.93	0.500714	0.0631526	7.92864	2.21554e-15	2.8498e-15	1550.93	0.414841	0.0631526	6.56887	5.06992e-11	9.59909e-10	1550.93	-0.110571	0.0631523	-1.75087	0.079969	0.185839
DOC3	1463.64	1.0542	0.0712377	14.7984	1.50093e-49	2.62742e-49	1463.64	0.219726	0.0712352	3.08451	0.00203888	0.00592342	1463.64	-0.303669	0.0712353	-4.26289	2.01797e-05	0.000218592
DME010298	1461.76	1.56459	0.114964	13.6094	3.52232e-42	5.83576e-42	1461.76	0.541124	0.114962	4.70697	2.51421e-06	1.67284e-05	1461.76	-0.349565	0.114962	-3.0407	0.00236028	0.0114636
PPI251	1370.48	0.773553	0.123395	6.2689	3.6361e-10	4.39138e-10	1370.48	0.247235	0.123395	2.0036	0.0451127	0.0846715	1370.48	0.230037	0.123395	1.86423	0.06229	0.154592
QUASIMODO	1467.14	2.36916	0.0844064	28.0686	2.37206e-173	9.69346e-173	1467.14	0.275346	0.0843861	3.26293	0.00110266	0.00348199	1467.14	-0.328756	0.0843864	-3.89584	9.78596e-05	0.000807463
AY561850	1376.8	1.24033	0.133182	9.31305	1.24211e-20	1.68253e-20	1376.8	0.303394	0.133181	2.27805	0.0227234	0.0475288	1376.8	0.671891	0.133182	5.04492	4.53716e-07	9.19914e-06
STALKER2	1430.22	1.48531	0.206659	7.18726	6.61048e-13	8.25893e-13	1430.22	0.353432	0.206659	1.71022	0.0872255	0.147308	1430.22	-0.430244	0.206659	-2.0819	0.0373514	0.10377
GYPSY4	1084.52	1.09641	0.0921683	11.8957	1.24591e-32	1.90028e-32	1084.52	0.296057	0.092166	3.21221	0.00131717	0.00405401	1084.52	-0.29531	0.092166	-3.20411	0.00135478	0.0072149
INVADER2	988.541	1.07214	0.0848338	12.6381	1.3009e-36	2.05667e-36	988.541	0.240981	0.0848303	2.84074	0.00450085	0.011799	988.541	-0.343155	0.0848306	-4.04519	5.22814e-05	0.000482628
Tinker	922.108	0.168044	0.121006	1.38872	0.164917	0.171139	922.108	0.416605	0.121006	3.44284	0.000575648	0.00196393	922.108	0.297419	0.121007	2.45787	0.0139762	0.0479149
BAGGINS	942.998	1.32336	0.118544	11.1635	6.15267e-29	9.06856e-29	942.998	0.237709	0.118541	2.00529	0.0449318	0.08439	942.998	-0.307802	0.118541	-2.59658	0.00941568	0.0349367
DM06920	695.878	1.03358	0.142601	7.24807	4.22744e-13	5.29598e-13	695.878	0.297617	0.1426	2.08707	0.0368815	0.071625	695.878	0.160965	0.1426	1.12879	0.258988	0.437384
DOC2	732.052	1.61632	0.12831	12.597	2.19416e-36	3.46109e-36	732.052	0.287516	0.128304	2.2409	0.0250327	0.051558	732.052	-0.323858	0.128304	-2.52414	0.0115981	0.0414191
Beagle2	686.031	0.760374	0.123345	6.16461	7.0658e-10	8.50505e-10	686.031	0.419076	0.123345	3.3976	0.000679794	0.00227454	686.031	0.120329	0.123344	0.97555	0.329287	0.515445
JUAN	648.593	1.08636	0.144814	7.50176	6.29642e-14	7.97312e-14	648.593	0.582704	0.144813	4.02384	5.72556e-05	0.0002597	648.593	0.0926548	0.144812	0.639828	0.522285	0.690884
ACCORD	621.772	0.83205	0.135497	6.14075	8.2134e-10	9.87395e-10	621.772	0.399394	0.135496	2.94765	0.00320201	0.0087546	621.772	-0.060142	0.135496	-0.443867	0.657139	0.793493
DMDM11	647.043	2.00144	0.165474	12.0952	1.11912e-33	1.72283e-33	647.043	0.245594	0.165466	1.48426	0.137741	0.215481	647.043	-0.256353	0.165466	-1.54927	0.121316	0.254174
DMMDG3	615.128	1.15518	0.106311	10.866	1.6734e-27	2.43213e-27	615.128	0.315678	0.106306	2.96953	0.00298253	0.00824563	615.128	-0.233883	0.106306	-2.20011	0.0277994	0.0825582
TABOR	610.531	2.10946	0.0955747	22.0713	5.96985e-108	1.6082e-107	610.531	-0.136031	0.095526	-1.42402	0.154442	0.236882	610.531	-0.0516379	0.095525	-0.54057	0.588804	0.744612
TC1-2	592.1	0.817329	0.0579201	14.1113	3.23517e-45	5.4851e-45	592.1	0.219932	0.0579076	3.79798	0.000145883	0.000589662	592.1	-0.15718	0.0579073	-2.71433	0.00664096	0.0264431
ROVER	585.759	1.20231	0.112242	10.7117	8.97076e-27	1.29425e-26	585.759	-0.0210818	0.112237	-0.187833	0.851007	0.895349	585.759	-0.292981	0.112237	-2.61038	0.00904419	0.0338259
DMIS176	577.928	0.957577	0.111499	8.5882	8.83447e-18	1.16494e-17	577.928	0.456016	0.111496	4.08996	4.31453e-05	0.000202715	577.928	-0.365922	0.111496	-3.28193	0.001031	0.00578566
ROXELEMENT	542.923	0.973042	0.0843723	11.5327	9.02568e-31	1.35284e-30	542.923	0.0906251	0.0843643	1.07421	0.282728	0.386977	542.923	-0.0783478	0.0843643	-0.928685	0.353052	0.538291
BS	497.758	1.00369	0.15595	6.43597	1.2269e-10	1.48915e-10	497.758	0.0345702	0.155948	0.221678	0.824565	0.875056	497.758	-0.732817	0.15595	-4.69906	2.61356e-06	4.00421e-05
DMIFACA	493.072	1.21892	0.123785	9.84708	7.05636e-23	9.77637e-23	493.072	0.396698	0.123779	3.20489	0.00135112	0.00414135	493.072	-0.326814	0.123779	-2.64031	0.00828292	0.0316156
TAHRE	453.985	0.609013	0.127423	4.77945	1.75775e-06	2.01836e-06	453.985	0.337543	0.127423	2.649	0.00807301	0.019578	453.985	0.473887	0.127425	3.71894	0.000200057	0.00146785
GYPSY12	468.7	1.41206	0.0981186	14.3913	5.867e-47	1.00647e-46	468.7	0.162797	0.0980968	1.65956	0.0970031	0.160913	468.7	-0.149694	0.0980968	-1.52599	0.127013	0.262882
DMGYPF1A	435.476	0.221438	0.213644	1.03648	0.299978	0.30828	435.476	0.743796	0.213645	3.48147	0.000498677	0.00172511	435.476	-0.317901	0.213644	-1.48799	0.136752	0.277511
GYPSY7	452.686	2.11519	0.13477	15.6948	1.6416e-55	3.00964e-55	452.686	0.559466	0.134732	4.15244	3.2895e-05	0.000159314	452.686	-0.628143	0.134733	-4.66213	3.12961e-06	4.61229e-05
CIRC	420.66	0.808888	0.0879394	9.19824	3.63875e-20	4.90511e-20	420.66	0.300418	0.0879326	3.41645	0.000634425	0.00214205	420.66	-0.315002	0.0879328	-3.58231	0.000340573	0.00230154
INVADER4	425.426	1.68014	0.120233	13.9741	2.24374e-44	3.77924e-44	425.426	0.55305	0.120209	4.60074	4.20987e-06	2.6483e-05	425.426	-0.0729485	0.120205	-0.606867	0.543939	0.709098
TRANSIB2	403.794	1.13125	0.0721366	15.682	2.00855e-55	3.67836e-55	403.794	0.184068	0.0720986	2.553	0.01068	0.0249493	403.794	-0.175423	0.0720986	-2.4331	0.0149702	0.0508142
IVK	409.072	1.36188	0.128398	10.6067	2.77434e-26	3.98075e-26	409.072	0.263593	0.128386	2.05313	0.0400597	0.0766832	409.072	-0.408009	0.128387	-3.17797	0.00148312	0.00778667
TIRANT	395.959	0.782245	0.132676	5.89588	3.72679e-09	4.43992e-09	395.959	0.146133	0.132674	1.10144	0.270704	0.373657	395.959	-0.265271	0.132674	-1.99941	0.0455638	0.121228
DMTNFB	397.561	0.896046	0.103217	8.68118	3.91696e-18	5.18037e-18	397.561	0.323329	0.103211	3.13271	0.00173201	0.0051323	397.561	-0.263306	0.10321	-2.55115	0.0107367	0.0389251
DMPOGOR11	375.941	0.4163	0.114466	3.63689	0.000275947	0.000304968	375.941	-0.0511475	0.114466	-0.446836	0.654993	0.737687	375.941	-0.340568	0.114466	-2.97527	0.00292726	0.0135816
DM33463	374.328	0.891157	0.0759922	11.727	9.27404e-32	1.40424e-31	374.328	0.264978	0.0759742	3.48774	0.000487121	0.00168994	374.328	-0.188165	0.0759734	-2.47672	0.0132598	0.045906
DM88	377.772	1.83785	0.0837274	21.9504	8.58918e-107	2.29119e-106	377.772	0.0580468	0.0836029	0.694315	0.487485	0.591898	377.772	-0.290627	0.0836059	-3.47615	0.000508661	0.00321023
GYPSY6	351.206	0.361712	0.131139	2.75824	0.00581129	0.00627207	351.206	0.353054	0.131139	2.69221	0.00709797	0.0175085	351.206	-0.128287	0.131139	-0.978258	0.327947	0.513979
DME278684	356.774	1.13777	0.10463	10.8742	1.52937e-27	2.22474e-27	356.774	0.12553	0.104614	1.19993	0.230166	0.326857	356.774	-0.204144	0.104614	-1.9514	0.0510099	0.132552
DMTRDNA	350.878	1.15181	0.128135	8.98899	2.49523e-19	3.33738e-19	350.878	0.211975	0.128126	1.65443	0.0980408	0.162373	350.878	-0.0596378	0.128126	-0.465463	0.6416	0.782792
GYPSY2	331.885	-0.156346	0.10578	-1.47803	0.139401	0.145021	331.885	0.304066	0.105777	2.8746	0.00404541	0.0107299	331.885	-0.156122	0.105777	-1.47596	0.139954	0.282583
DIVER2	344.365	1.12931	0.0932462	12.111	9.2314e-34	1.4226e-33	344.365	0.198237	0.0932219	2.12651	0.0334607	0.0660274	344.365	-0.232108	0.0932222	-2.48984	0.0127802	0.0446505
TC1	338.942	1.01377	0.0698852	14.5062	1.10695e-47	1.90776e-47	338.942	0.210902	0.0698431	3.01966	0.00253059	0.00717574	338.942	-0.117385	0.0698424	-1.68071	0.0928191	0.207999
McCLINTOCK	352.537	3.39475	0.0930727	36.4741	2.85118e-291	2.15808e-290	352.537	0.15532	0.091895	1.69019	0.0909918	0.152627	352.537	-0.162244	0.0918956	-1.76552	0.0774757	0.18156
GTWIN	307.113	0.323072	0.152046	2.12483	0.0336004	0.035626	307.113	0.235478	0.152045	1.54874	0.121445	0.194205	307.113	0.0596835	0.152046	0.392536	0.694662	0.820133
INVADER	319.705	1.44215	0.0865542	16.6619	2.48221e-62	4.78232e-62	319.705	0.269363	0.0864808	3.11471	0.00184125	0.00541756	319.705	-0.219676	0.08648	-2.54019	0.0110791	0.0399178
G4_DM	310.442	0.694831	0.0868426	8.00104	1.23376e-15	1.59125e-15	310.442	0.230628	0.0868345	2.65595	0.00790851	0.0192321	310.442	-0.269755	0.0868349	-3.10653	0.001893	0.00956662
DMHFL1	308.027	0.982056	0.100376	9.7838	1.32155e-22	1.82548e-22	308.027	0.1331	0.10036	1.32623	0.184765	0.273514	308.027	-0.0865253	0.10036	-0.862147	0.388607	0.572271
STALKER4	312.515	1.36842	0.0979051	13.977	2.15297e-44	3.62772e-44	312.515	0.325407	0.097861	3.3252	0.000883547	0.00286173	312.515	-0.0395091	0.0978587	-0.403736	0.686407	0.814343
GYPSY10	306.811	1.09008	0.069036	15.79	3.64687e-56	6.71734e-56	306.811	0.168784	0.0689691	2.44724	0.0143955	0.0321566	306.811	-0.150226	0.068969	-2.17818	0.029393	0.0859353
G5_DM	302.59	0.865676	0.114742	7.54452	4.53964e-14	5.76217e-14	302.59	0.219442	0.114734	1.91262	0.055797	0.101309	302.59	-0.572505	0.114738	-4.98965	6.04874e-07	1.16358e-05
TARTC	290.867	1.14334	0.279735	4.08723	4.36551e-05	4.89874e-05	290.867	0.11008	0.279733	0.393517	0.693937	0.770716	290.867	-0.906629	0.279734	-3.24104	0.00119096	0.00647925
INVADER6	278.362	0.881217	0.0969157	9.09261	9.66863e-20	1.29747e-19	278.362	0.364979	0.0969022	3.76647	0.000165571	0.000656341	278.362	0.00617026	0.0969002	0.0636764	0.949228	0.972466
DMBARI1	270.086	0.170404	0.201939	0.843839	0.39876	0.407603	270.086	0.756429	0.20194	3.74581	0.000179815	0.000704659	270.086	-0.209674	0.201938	-1.03831	0.299127	0.482548
DMTHB1	254.546	1.17589	0.063932	18.3928	1.50079e-75	3.1858e-75	254.546	0.159575	0.0637782	2.50203	0.0123483	0.0282299	254.546	-0.158466	0.0637783	-2.48464	0.0129684	0.0451194
QBERT	255.021	0.894312	0.0972556	9.19549	3.73294e-20	5.03108e-20	255.021	0.349289	0.0972373	3.59213	0.000327989	0.00119526	255.021	-0.320137	0.0972367	-3.29235	0.000993543	0.0056084
INVADER3	249.19	1.2364	0.0729848	16.9405	2.26106e-64	4.42642e-64	249.19	0.180172	0.0728607	2.47283	0.0134048	0.0302622	249.19	-0.10434	0.07286	-1.43206	0.152127	0.299305
G5A	249.442	1.13831	0.0628497	18.1117	2.57882e-73	5.38862e-73	249.442	-0.0215041	0.0627009	-0.342963	0.731626	0.802005	249.442	-0.264027	0.0627016	-4.21084	2.54418e-05	0.000265273
TRANSIB3	231.829	0.961393	0.0920126	10.4485	1.48887e-25	2.11878e-25	231.829	0.382471	0.0919809	4.15816	3.20821e-05	0.000155773	231.829	-0.261565	0.0919772	-2.8438	0.00445787	0.0191187
GYPSY3	201.732	0.376175	0.106268	3.53986	0.000400332	0.000441376	201.732	0.612164	0.106279	5.75997	8.4131e-09	1.02608e-07	201.732	-0.104424	0.106267	-0.982655	0.325777	0.511652
STALKER	197.579	0.973151	0.104821	9.28397	1.63279e-20	2.20884e-20	197.579	0.314302	0.10479	2.99936	0.00270549	0.00759755	197.579	0.0126754	0.104788	0.120962	0.903721	0.949465
DOC5	177.327	0.199396	0.147927	1.34793	0.17768	0.184056	177.327	0.662222	0.147935	4.47644	7.58991e-06	4.41682e-05	177.327	-0.457972	0.14793	-3.09586	0.00196245	0.0098538
JOCKEY2	161.443	0.733344	0.0661836	11.0804	1.56087e-28	2.29327e-28	161.443	0.099142	0.0661054	1.49976	0.133677	0.210244	161.443	-0.0998639	0.0661049	-1.51069	0.130868	0.268629
FB	151.584	0.948856	0.220273	4.30763	1.6501e-05	1.86528e-05	151.584	0.270921	0.220267	1.22997	0.218709	0.313614	151.584	-0.560665	0.220269	-2.54536	0.0109164	0.039427
DMAURA	141.581	1.42328	0.126957	11.2107	3.61417e-29	5.34173e-29	141.581	0.305888	0.126846	2.4115	0.0158872	0.0350494	141.581	-0.112162	0.126841	-0.884271	0.37655	0.561005
FW2	139.926	2.0311	0.0871184	23.3143	3.17535e-120	9.33469e-120	139.926	0.201769	0.0859866	2.34652	0.0189496	0.0407168	139.926	-0.216719	0.0859889	-2.52032	0.011725	0.0417272
MARINER2	130.631	1.02202	0.0724765	14.1014	3.72107e-45	6.30572e-45	130.631	0.130408	0.0722162	1.8058	0.0709502	0.123989	130.631	-0.0685541	0.0722173	-0.949275	0.342481	0.528686
G2	111.01	0.0440132	0.139955	0.31448	0.753156	0.758776	111.01	0.319762	0.139954	2.28477	0.0223264	0.0468356	111.01	-0.45678	0.139959	-3.26368	0.00109976	0.00607711
DOC4	115.627	1.72229	0.131045	13.1427	1.87449e-39	3.02904e-39	115.627	0.240818	0.130765	1.84161	0.0655315	0.116113	115.627	-0.163338	0.130762	-1.24912	0.21162	0.378577
HEL	109.824	1.3579	0.100711	13.4832	1.96377e-41	3.23233e-41	109.824	0.351642	0.100389	3.5028	0.0004604	0.00161108	109.824	-0.170368	0.100372	-1.69736	0.089629	0.202377
FROGGER	98.0859	1.25707	0.0918281	13.6893	1.17566e-42	1.95315e-42	98.0859	-0.0536585	0.0914228	-0.586927	0.557253	0.655012	98.0859	-0.165104	0.0914105	-1.80619	0.0708893	0.169604
BS3	98.3267	0.651902	0.1024	6.36624	1.93712e-10	2.34755e-10	98.3267	0.34996	0.10237	3.41859	0.000629459	0.00212737	98.3267	-0.1424	0.102357	-1.3912	0.164163	0.316465
TC3	94.2498	1.20416	0.0914839	13.1625	1.44197e-39	2.33295e-39	94.2498	0.234914	0.0910646	2.57964	0.00989027	0.0233533	94.2498	-0.288943	0.0910734	-3.17264	0.00151059	0.00790605
G6_DM	86.1908	0.131974	0.302493	0.436289	NA	NA	86.1908	0.85505	0.3025	2.82661	NA	NA	86.1908	0.51991	0.3025	1.71871	NA	NA
HOPPER2	80.5573	1.2489	0.121785	10.255	1.12425e-24	1.58522e-24	80.5573	0.329945	0.121527	2.715	0.0066276	0.0165159	80.5573	0.0775992	0.121522	0.638559	0.52311	0.691564
TRANSIB4	77.1745	0.582507	0.091765	6.34781	2.18401e-10	2.64387e-10	77.1745	0.089292	0.0917063	0.973674	0.330219	0.437553	77.1745	-0.251818	0.0917119	-2.74575	0.00603719	0.0245063
RT1C	73.7442	0.0245057	0.103504	0.236762	0.812842	0.817428	73.7442	-0.0115781	0.103488	-0.111879	0.91092	0.940688	73.7442	-0.236638	0.103476	-2.2869	0.0222018	0.0692583
DMTOM1_LTR	72.4001	-0.308087	0.067162	-4.58723	4.49176e-06	5.1208e-06	72.4001	0.137307	0.0665939	2.06185	0.0392216	0.0753702	72.4001	-0.169013	0.0665922	-2.53802	0.0111481	0.0401445
GYPSY8	71.5235	0.447087	0.108309	4.12788	3.66116e-05	4.11146e-05	71.5235	0.174077	0.108295	1.60743	0.10796	0.176376	71.5235	-0.0952282	0.108295	-0.879337	0.379218	0.563543
GYPSY5	67.4113	0.539725	0.149033	3.62151	0.000292892	0.000323534	67.4113	0.513766	0.149043	3.4471	0.000566648	0.0019357	67.4113	-0.0564095	0.149018	-0.378542	0.705028	0.825938
INE1	65.495	0.486735	0.0804393	6.05096	1.43988e-09	1.72509e-09	65.495	0.0917834	0.0803839	1.14181	0.253532	0.353975	65.495	-0.100052	0.0803803	-1.24473	0.213231	0.380796
DMZAM	63.8442	0.531111	0.200813	2.6448	0.00817393	0.00880355	63.8442	0.547549	0.200822	2.72654	0.00640016	0.0160298	63.8442	-0.855289	0.200856	-4.25822	2.06058e-05	0.000222486
LOOPER1_DM	61.0019	0.249609	0.132574	1.88279	0.0597294	0.0628516	61.0019	0.251121	0.132576	1.89417	0.0582023	0.104907	61.0019	-0.36112	0.132587	-2.72365	0.00645646	0.0258724
S2	53.5685	0.72004	0.0830949	8.66527	4.50463e-18	5.95406e-18	53.5685	0.0658068	0.082759	0.795161	0.42652	0.533529	53.5685	-0.24197	0.0827616	-2.9237	0.003459	0.0155573
GYPSY11	53.5813	1.4497	0.123347	11.7531	6.80956e-32	1.03213e-31	53.5813	0.226276	0.122363	1.84922	0.0644263	0.11458	53.5813	-0.598753	0.122527	-4.88671	1.02534e-06	1.82014e-05
G3	51.7114	0.617559	0.0989722	6.23972	4.38347e-10	5.28968e-10	51.7114	0.153505	0.0988352	1.55314	0.12039	0.192772	51.7114	-0.336263	0.0988768	-3.40083	0.000671824	0.00404699
TRANSIB1	52.1347	0.80046	0.136893	5.84733	4.99521e-09	5.93943e-09	52.1347	0.256092	0.136779	1.8723	0.0611649	0.109435	52.1347	-0.195548	0.136775	-1.42971	0.152801	0.300002
DMREPG	46.7973	-1.4034	0.260732	-5.38255	7.34376e-08	8.59354e-08	46.7973	0.51581	0.260467	1.98033	0.0476663	0.0887651	46.7973	0.201646	0.260481	0.774128	0.438855	0.619056
GYPSY9	43.9598	0.591512	0.139314	4.24589	2.1773e-05	2.45645e-05	43.9598	0.52239	0.139328	3.74935	0.000177297	0.000696627	43.9598	-0.190434	0.139253	-1.36754	0.171456	0.325593
R1-2	40.3165	1.16473	0.112365	10.3657	3.55233e-25	5.03274e-25	40.3165	0.262265	0.111256	2.35731	0.0184077	0.0397505	40.3165	-0.240114	0.111252	-2.15829	0.0309054	0.0893217
FW3	29.8019	1.12887	0.105954	10.6544	1.66376e-26	2.39392e-26	29.8019	0.326911	0.103807	3.14923	0.00163702	0.00489311	29.8019	-0.228406	0.103746	-2.20159	0.0276945	0.0823014
AF541951	29.5244	1.39299	0.139445	9.98955	1.69348e-23	2.35922e-23	29.5244	0.0699899	0.137508	0.508987	0.610761	0.7018	29.5244	-0.583416	0.137823	-4.23308	2.30507e-05	0.000244453
OSV	27.1838	1.36749	0.117624	11.6259	3.04222e-31	4.5846e-31	27.1838	-0.0824337	0.114349	-0.720893	0.470976	0.576315	27.1838	-0.180317	0.114199	-1.57897	0.114343	0.243421
INVADER5	17.0839	0.822503	0.165202	4.97878	6.39863e-07	7.39115e-07	17.0839	0.198171	0.164528	1.20448	0.228405	0.324831	17.0839	-0.177127	0.164525	-1.07659	0.281662	0.462982
Q	16.6455	0.82876	0.139689	5.9329	2.97633e-09	3.55156e-09	16.6455	0.29805	0.138541	2.15136	0.0314481	0.0626011	16.6455	-0.3654	0.138652	-2.63537	0.00840455	0.0319612
STALKER3	9.16794	-0.362467	0.225198	-1.60955	0.107497	0.112259	9.16794	0.718749	0.224933	3.19538	0.00139645	0.00425491	9.16794	-0.274834	0.224077	-1.22652	0.220004	0.389902
BS4	5.23547	1.89332	0.255076	7.42259	1.14852e-13	1.44997e-13	5.23547	-0.194571	0.230198	-0.845234	0.39798	0.506021	5.23547	-0.42177	0.22943	-1.83834	0.0660129	0.160962
FBgn0010019	133526	2.62333	0.0609184	43.0631	0	0	133526	0.178223	0.0609184	2.92561	0.00343783	0.00932877	133526	0.12677	0.0609184	2.08098	0.0374355	0.103947
FBgn0087002	119787	0.285568	0.0568103	5.02669	4.99e-07	5.77e-07	119787	0.143655	0.0568103	2.52868	0.0114491	0.0264867	119787	-0.151445	0.0568103	-2.66579	0.00768067	0.0297587
FBgn0284245	72612.7	-0.725744	0.0440413	-16.4787	5.22e-61	9.96e-61	72612.7	0.159877	0.0440413	3.63015	0.00028326	0.00105324	72612.7	0.141384	0.0440413	3.21026	0.00132613	0.00709387
FBgn0004047	44306.8	-9.09584	0.0900678	-100.989	0	0	44306.8	0.150118	0.0897264	1.67306	0.0943148	0.157226	44306.8	-0.164418	0.0897261	-1.83244	0.0668853	0.162467
FBgn0005391	41536.5	-10.1624	0.12168	-83.5169	0	0	41536.5	0.277689	0.121002	2.29492	0.0217378	0.0457446	41536.5	-0.181786	0.121002	-1.50233	0.133011	0.271905
FBgn0000559	43179.3	-0.577078	0.0274557	-21.0185	4.44e-98	1.12e-97	43179.3	0.0578312	0.0274556	2.10635	0.0351738	0.0688186	43179.3	0.111656	0.0274556	4.06677	4.77e-05	0.00044654
FBgn0266599	35807	-0.517384	0.0314272	-16.4629	6.77e-61	1.29e-60	35807	0.0382059	0.0314271	1.2157	0.2241	0.320037	35807	0.0737947	0.0314271	2.34812	0.0188685	0.0610248
FBgn0065099	35860	0.236224	0.0426681	5.5363	3.09e-08	3.64e-08	35860	0.0518168	0.0426681	1.21442	0.224589	0.320505	35860	0.292976	0.0426681	6.8664	6.58e-12	4.4e-10
FBgn0086906	34142.8	2.06592	0.092609	22.308	3.09e-110	8.46e-110	34142.8	0.0867781	0.092609	0.937037	0.348739	0.456796	34142.8	-0.45967	0.092609	-4.96356	6.92e-07	1.32e-05
FBgn0001233	30163.2	-1.38928	0.0569281	-24.404	1.55e-131	4.91e-131	30163.2	-0.0515513	0.0569281	-0.905551	0.365174	0.473451	30163.2	-0.0272204	0.0569281	-0.478155	0.63254	0.776059
FBgn0005666	32211	1.90405	0.0943282	20.1853	1.32e-90	3.13e-90	32211	-0.550626	0.0943282	-5.83734	5.3e-09	6.82e-08	32211	-0.692162	0.0943282	-7.3378	2.17e-13	1.87e-11
FBgn0066084	28434.8	-1.61132	0.0445893	-36.1368	6e-286	4.44e-285	28434.8	0.120798	0.0445891	2.70914	0.00674585	0.0167638	28434.8	0.197969	0.0445891	4.43986	9e-06	0.00011246
FBgn0261836	30080.9	1.61041	0.0872476	18.458	4.5e-76	9.59e-76	30080.9	0.191664	0.0872476	2.19678	0.0280363	0.0567648	30080.9	-0.356214	0.0872476	-4.08279	4.45e-05	0.00042245
FBgn0265297	25496.6	0.114485	0.0438734	2.60944	0.00906907	0.00975507	25496.6	0.115575	0.0438734	2.63429	0.00843129	0.0203615	25496.6	-0.0375893	0.0438734	-0.856768	0.391573	0.575435
FBgn0004045	22636.2	-10.1467	0.141686	-71.6137	0	0	22636.2	0.297009	0.140272	2.11737	0.0342285	0.0673338	22636.2	-0.150825	0.140274	-1.07521	0.28228	0.463713
FBgn0064225	23090.9	-0.924371	0.0454659	-20.3311	6.83e-92	1.64e-91	23090.9	0.202684	0.0454658	4.45795	8.27e-06	4.76e-05	23090.9	0.249409	0.0454658	5.48564	4.12e-08	1.11e-06
FBgn0264695	24115	2.02357	0.141317	14.3194	1.66e-46	2.83e-46	24115	-1.08724	0.141317	-7.69365	1.43e-14	4.98e-13	24115	-0.850127	0.141317	-6.01574	1.79e-09	6.94e-08
FBgn0283427	23581.2	1.07491	0.0855586	12.5634	3.36e-36	5.28e-36	23581.2	0.111454	0.0855586	1.30266	0.19269	0.282949	23581.2	0.0466905	0.0855586	0.545713	0.585263	0.741797
FBgn0017545	21794.5	-1.37875	0.0513604	-26.8446	9.77e-159	3.65e-158	21794.5	0.198115	0.0513602	3.85737	0.00011461	0.00047861	21794.5	0.108835	0.0513602	2.11905	0.0340863	0.0964504
FBgn0033774	21191.9	-1.01237	0.212504	-4.76398	1.9e-06	2.18e-06	21191.9	-1.65369	0.212504	-7.78194	7.14e-15	2.6e-13	21191.9	0.173624	0.212504	0.817038	0.413907	0.597676
FBgn0032505	22255.6	0.81365	0.0863911	9.41822	4.59e-21	6.24e-21	22255.6	-0.106888	0.0863911	-1.23725	0.215993	0.310683	22255.6	0.0685681	0.0863911	0.793694	0.427374	0.610462
FBgn0004181	22762.7	10.867	0.346437	31.3678	NA	NA	22762.7	-1.19987	0.346205	-3.46578	NA	NA	22762.7	-0.824328	0.346158	-2.38136	NA	NA
FBgn0003360	20010	-0.0221141	0.103867	-0.212908	0.831399	0.83521	20010	-0.972814	0.103867	-9.36594	7.54e-21	6.42e-19	20010	-0.292425	0.103867	-2.81538	0.00487202	0.0205455
FBgn0010217	18839	-0.187734	0.0913684	-2.0547	0.0399081	0.0422302	18839	-0.778044	0.0913684	-8.51546	1.66e-17	8.37e-16	18839	-0.0785479	0.0913684	-0.859684	0.389963	0.573637
FBgn0002940	19907.6	2.0834	0.0524012	39.7586	0	0	19907.6	0.156475	0.052401	2.98612	0.00282544	0.00787976	19907.6	0.186912	0.052401	3.56697	0.00036114	0.00241005
FBgn0011559	19749	10.1662	0.240427	42.284	0	0	19749	-0.723738	0.240119	-3.01408	0.00257758	0.00728116	19749	-0.463119	0.240092	-1.92893	0.0537402	0.137984
FBgn0086687	18898.2	1.00852	0.0526507	19.1548	8.82e-82	1.95e-81	18898.2	0.394629	0.0526507	7.49523	6.62e-14	2.04e-12	18898.2	0.256902	0.0526507	4.87936	1.06e-06	1.88e-05
FBgn0013733	18936.7	1.51738	0.0590275	25.7064	9.91e-146	3.43e-145	18936.7	0.0748581	0.0590274	1.26819	0.204729	0.297302	18936.7	-0.238937	0.0590274	-4.0479	5.17e-05	0.00047838
FBgn0065098	17359.7	-0.362717	0.0872944	-4.1551	3.25e-05	3.66e-05	17359.7	0.176631	0.0872944	2.02339	0.0430329	0.0814414	17359.7	0.240323	0.0872944	2.75302	0.0059048	0.0240919
FBgn0262736	17499.6	0.0971413	0.0317471	3.05985	0.00221451	0.00240956	17499.6	-0.0441447	0.0317471	-1.39051	0.164374	0.24917	17499.6	-0.0245226	0.0317471	-0.772435	0.439857	0.620007
FBgn0267910	16219.4	-0.720277	0.122527	-5.87851	4.14e-09	4.93e-09	16219.4	0.0244761	0.122527	0.199761	0.841668	0.88818	16219.4	0.406325	0.122527	3.3162	0.00091249	0.00522155
FBgn0011761	15044.3	-9.41252	0.0935882	-100.574	0	0	15044.3	0.183874	0.0894393	2.05585	0.0397969	0.0762455	15044.3	-0.0663234	0.0894497	-0.74146	0.458414	0.636276
FBgn0000042	15967.6	-0.832225	0.0239094	-34.8074	1.88e-265	1.26e-264	15967.6	-0.058717	0.0239084	-2.45591	0.0140528	0.0315439	15967.6	-0.0604062	0.0239084	-2.52657	0.0115181	0.0411875
FBgn0010078	15005.5	-1.16077	0.0477291	-24.3199	1.21e-130	3.8e-130	15005.5	0.129813	0.0477287	2.7198	0.00653206	0.0163082	15005.5	0.237181	0.0477288	4.96934	6.72e-07	1.28e-05
FBgn0024733	14926.8	-1.19087	0.0531466	-22.4074	3.34e-111	9.21e-111	14926.8	0.184086	0.0531463	3.46375	0.0005327	0.00182814	14926.8	0.0980106	0.0531464	1.84416	0.0651593	0.159501
FBgn0032987	14762.9	-1.19828	0.0543674	-22.0404	1.18e-107	3.17e-107	14762.9	0.230881	0.0543672	4.2467	2.17e-05	0.00011056	14762.9	0.168846	0.0543672	3.10565	0.0018986	0.00958768
FBgn0020910	14809.7	-0.909753	0.0347486	-26.181	4.37e-151	1.56e-150	14809.7	0.0235352	0.0347481	0.67731	0.498209	0.601641	14809.7	0.150123	0.0347481	4.32033	1.56e-05	0.00017682
FBgn0086667	14526.5	-1.51766	0.130772	-11.6054	3.87e-31	5.82e-31	14526.5	-0.945615	0.130772	-7.23104	4.79e-13	1.3e-11	14526.5	0.0768422	0.130772	0.587606	0.556797	0.71938
FBgn0011669	15908.9	11.2934	0.413336	27.3226	NA	NA	15908.9	-1.11325	0.412829	-2.69665	NA	NA	15908.9	-1.0936	0.412805	-2.64918	NA	NA
FBgn0017581	15686.2	1.0083	0.0569315	17.7107	3.47e-70	7.1e-70	15686.2	0.393765	0.0569315	6.91647	4.63e-12	1.05e-10	15686.2	0.00525035	0.0569315	0.0922222	0.926521	0.960997
FBgn0039713	14244.2	-0.982251	0.0386252	-25.4303	1.17e-142	3.96e-142	14244.2	0.123543	0.0386247	3.19856	0.00138117	0.00422024	14244.2	0.14756	0.0386248	3.82034	0.00013327	0.00104357
FBgn0046696	14882.1	0.471581	0.0779998	6.04592	1.49e-09	1.78e-09	14882.1	0.23352	0.0779998	2.99385	0.00275479	0.00771976	14882.1	0.23239	0.0779998	2.97937	0.00288846	0.0134389
FBgn0003274	13657	-1.22339	0.0606583	-20.1686	1.85e-90	4.39e-90	13657	0.0512191	0.0606581	0.84439	0.398452	0.506428	13657	0.118597	0.0606581	1.95516	0.0505637	0.1317
FBgn0039757	13395.3	-1.0407	0.040411	-25.7528	3e-146	1.04e-145	13395.3	0.119757	0.0404106	2.96352	0.00304145	0.00838248	13395.3	0.138557	0.0404106	3.42873	0.00060641	0.00372511
FBgn0033912	13308.5	-1.12514	0.045035	-24.9837	9.19e-138	3.03e-137	13308.5	0.132056	0.0450346	2.93232	0.00336439	0.00914247	13308.5	0.12378	0.0450346	2.74855	0.005986	0.0243428
FBgn0261599	13398.3	-0.834285	0.0351087	-23.7629	8.08e-125	2.45e-124	13398.3	0.139699	0.0351082	3.97909	6.92e-05	0.00030661	13398.3	0.194414	0.0351083	5.53756	3.07e-08	8.45e-07
FBgn0001942	13575	-0.387529	0.0323659	-11.9734	4.9e-33	7.5e-33	13575	0.0857364	0.0323657	2.649	0.00807315	0.019578	13575	0.160522	0.0323657	4.95962	7.06e-07	1.34e-05
FBgn0000355	12516.6	-9.25138	0.093446	-99.0024	0	0	12516.6	-0.0434573	0.0883947	-0.491628	0.622982	0.711388	12516.6	0.339666	0.0885002	3.83803	0.00012403	0.00098331
FBgn0003942	12966.7	-1.2375	0.0498417	-24.8286	4.4e-136	1.44e-135	12966.7	0.13721	0.0498413	2.75294	0.00590619	0.0149381	12966.7	0.123074	0.0498413	2.46932	0.013537	0.0467235
FBgn0003517	12887.3	-1.20508	0.0384765	-31.32	2.49e-215	1.28e-214	12887.3	0.00061923	0.0384756	0.0160941	0.987159	0.992729	12887.3	0.188968	0.0384757	4.91137	9.04e-07	1.64e-05
FBgn0028697	12844.5	-0.974113	0.0398172	-24.4647	3.51e-132	1.12e-131	12844.5	0.17069	0.0398167	4.2869	1.81e-05	9.44e-05	12844.5	0.147489	0.0398167	3.7042	0.00021206	0.00153961
FBgn0000416	13311.7	0.229713	0.0326606	7.03334	2.02e-12	2.51e-12	13311.7	0.251103	0.0326606	7.68823	1.49e-14	5.17e-13	13311.7	-0.01594	0.0326607	-0.488049	0.625515	0.771049
FBgn0263006	13266.4	1.33271	0.131861	10.107	5.15e-24	7.21e-24	13266.4	-1.80975	0.131861	-13.7247	7.23e-43	4.83e-40	13266.4	-0.370586	0.131861	-2.81043	0.00494761	0.0208004
FBgn0005593	12513.4	-1.07592	0.0345345	-31.155	4.35e-213	2.2e-212	12513.4	0.12838	0.0345336	3.71756	0.00020116	0.00078029	12513.4	0.122584	0.0345336	3.5497	0.00038567	0.00254614
FBgn0039830	12588.1	-0.128613	0.104421	-1.23167	0.218071	0.225128	12588.1	-0.786382	0.104421	-7.53087	5.04e-14	1.58e-12	12588.1	-0.174815	0.104421	-1.67414	0.094104	0.210246
FBgn0285948	12407	-1.10304	0.0492054	-22.4171	2.68e-111	7.4e-111	12407	0.182821	0.0492051	3.71549	0.00020281	0.00078624	12407	0.220157	0.0492051	4.47427	7.67e-06	9.85e-05
FBgn0004419	11863.5	-4.22307	0.0416704	-101.345	0	0	11863.5	0.0336505	0.041613	0.808654	0.418714	0.525931	11863.5	-0.0280764	0.041613	-0.674703	0.499864	0.672768
FBgn0285950	12191.1	-1.02228	0.0354224	-28.8596	3.84e-183	1.66e-182	12191.1	0.123506	0.0354215	3.48675	0.00048893	0.00169579	12191.1	0.160999	0.0354216	4.54523	5.49e-06	7.39e-05
FBgn0000100	12026	-1.06908	0.0406314	-26.3116	1.41e-152	5.08e-152	12026	0.0104373	0.0406308	0.256883	0.797269	0.853592	12026	0.172502	0.0406309	4.2456	2.18e-05	0.00023329
FBgn0003863	12303.7	0.449244	0.0926656	4.84801	1.25e-06	1.44e-06	12303.7	-0.679203	0.0926656	-7.32961	2.31e-13	6.62e-12	12303.7	0.318177	0.0926656	3.4336	0.00059562	0.00366898
FBgn0014184	12517.9	0.472821	0.0387078	12.2151	2.58e-34	4e-34	12517.9	0.0233564	0.0387078	0.603403	0.54624	0.645134	12517.9	-0.0100761	0.0387078	-0.260311	0.794624	0.884776
FBgn0263594	11871.2	-1.38668	0.0377682	-36.7156	4.12e-295	3.16e-294	11871.2	0.202633	0.0377668	5.36537	8.08e-08	8.07e-07	11871.2	0.0822429	0.0377668	2.17765	0.0294323	0.0860313
FBgn0000116	12144.4	1.25922	0.100074	12.5829	2.62e-36	4.13e-36	12144.4	-1.03891	0.100074	-10.3814	3.01e-25	4.53e-23	12144.4	-0.30002	0.100074	-2.99798	0.00271773	0.012805
FBgn0011284	11523.1	-1.1445	0.0358665	-31.9098	1.95e-223	1.04e-222	11523.1	0.102563	0.0358654	2.85966	0.00424093	0.0111966	11523.1	0.174962	0.0358655	4.87828	1.07e-06	1.88e-05
FBgn0037874	11580.9	-0.979336	0.0564522	-17.3481	2.04e-67	4.09e-67	11580.9	0.243782	0.056452	4.31839	1.57e-05	8.31e-05	11580.9	0.139991	0.056452	2.47982	0.013145	0.0455898
FBgn0250815	11540.1	-0.325433	0.109861	-2.96223	0.00305418	0.00331427	11540.1	-1.06352	0.109861	-9.68062	3.64e-22	3.66e-20	11540.1	0.274898	0.109861	2.50224	0.0123411	0.0434228
FBgn0086472	11299.8	-0.972938	0.0377553	-25.7695	1.95e-146	6.75e-146	11299.8	0.164091	0.0377546	4.34625	1.38e-05	7.45e-05	11299.8	0.161552	0.0377547	4.279	1.88e-05	0.00020705
FBgn0000121	12013.2	1.99602	0.0608182	32.8195	3.11e-236	1.78e-235	12013.2	0.154484	0.0608178	2.54012	0.0110815	0.0257488	12013.2	0.239862	0.0608178	3.94395	8.01e-05	0.00068589
FBgn0039857	10962.4	-0.882309	0.0352929	-24.9996	6.18e-138	2.04e-137	10962.4	0.118554	0.0352921	3.35921	0.00078166	0.00256718	10962.4	0.138221	0.0352922	3.91647	8.99e-05	0.00075258
FBgn0033246	11594.1	1.10304	0.0803826	13.7224	7.46e-43	1.24e-42	11594.1	-0.0284511	0.0803825	-0.353946	0.723379	0.795313	11594.1	-0.163702	0.0803825	-2.03654	0.0416962	0.113352
FBgn0000064	11481.1	1.4932	0.0615729	24.2509	6.47e-130	2.03e-129	11481.1	-0.894076	0.0615728	-14.5206	8.97e-48	8.56e-45	11481.1	-0.415481	0.0615727	-6.74781	1.5e-11	9.46e-10
FBgn0001234	11950.2	1.82264	0.103872	17.547	6.27e-69	1.27e-68	11950.2	0.00990669	0.103872	0.0953739	0.924018	0.949312	11950.2	-0.597641	0.103872	-5.75363	8.73e-09	2.75e-07
FBgn0011211	10937	0.230167	0.0820869	2.80394	0.00504819	0.0054555	10937	-0.740247	0.082087	-9.01784	1.92e-19	1.26e-17	10937	-0.0981999	0.0820869	-1.19629	0.231583	0.403775
FBgn0014026	10617.2	-1.03074	0.0424521	-24.2801	3.18e-130	1e-129	10617.2	-0.0730026	0.0424514	-1.71968	0.0854915	0.144929	10617.2	0.193757	0.0424515	4.5642	5.01e-06	6.81e-05
FBgn0000359	9885.29	-10.3611	0.155284	-66.7235	0	0	9885.29	0.290125	0.147402	1.96826	0.0490379	0.0909518	9885.29	0.0863088	0.147478	0.585233	0.558391	0.720813
FBgn0002593	10354.7	-1.01718	0.0385379	-26.3944	1.59e-153	5.75e-153	10354.7	0.119463	0.038537	3.09996	0.00193546	0.00566361	10354.7	0.164878	0.0385371	4.27844	1.88e-05	0.00020723
FBgn0003943	10954.3	0.971526	0.0356361	27.2624	1.18e-163	4.57e-163	10954.3	-0.0204313	0.0356359	-0.573336	0.566417	0.663235	10954.3	-0.0452578	0.0356359	-1.27001	0.204082	0.369843
FBgn0263413	11886.7	1.60343	0.348284	4.60379	4.15e-06	4.73e-06	11886.7	0.638421	0.348284	1.83304	0.066796	0.117885	11886.7	-4.83857	0.348285	-13.8926	7.03e-44	3.13e-40
FBgn0261592	10309.9	-0.986262	0.0361471	-27.2847	6.44e-164	2.49e-163	10309.9	0.132088	0.036146	3.65429	0.0002579	0.00097129	10309.9	0.111301	0.0361461	3.0792	0.00207561	0.0103255
FBgn0031176	10860.8	0.98255	0.0897098	10.9525	6.46e-28	9.44e-28	10860.8	-0.0226947	0.0897097	-0.252979	0.800284	0.855961	10860.8	0.176791	0.0897097	1.9707	0.0487577	0.127918
FBgn0033926	11694.2	2.08913	0.174022	12.005	3.35e-33	5.13e-33	11694.2	1.81894	0.174022	10.4523	1.43e-25	2.22e-23	11694.2	0.255237	0.174022	1.46669	0.14246	0.286139
FBgn0004649	9641.91	-9.25629	0.0978653	-94.5819	0	0	9641.91	-0.0153797	0.0906506	-0.169659	0.865279	0.906549	9641.91	-0.0396903	0.0906326	-0.437925	0.66144	0.796314
FBgn0036213	10076.9	-1.06989	0.0371183	-28.8239	1.08e-182	4.64e-182	10076.9	0.0669408	0.0371171	1.8035	0.0713095	0.124503	10076.9	0.172734	0.0371172	4.65374	3.26e-06	4.77e-05
FBgn0015756	10044	-1.19809	0.0411854	-29.0901	4.79e-186	2.1e-185	10044	0.186966	0.0411843	4.53974	5.63e-06	3.4e-05	10044	0.174797	0.0411844	4.24426	2.19e-05	0.00023434
FBgn0002773	10584.3	1.70105	0.138375	12.293	9.88e-35	1.53e-34	10584.3	-0.894812	0.138375	-6.46656	1e-10	1.81e-09	10584.3	-1.06431	0.138375	-7.69144	1.45e-14	1.54e-12
FBgn0035665	10042.5	-0.160122	0.114133	-1.40294	0.160635	0.16676	10042.5	-0.783182	0.114133	-6.862	6.79e-12	1.49e-10	10042.5	0.229387	0.114133	2.00982	0.0444507	0.119025
FBgn0026197	10617.9	2.17109	0.0807332	26.8921	2.72e-159	1.02e-158	10617.9	-0.724493	0.0807329	-8.97395	2.86e-19	1.82e-17	10617.9	0.120915	0.0807328	1.49772	0.134206	0.273549
FBgn0011230	10352.5	0.589781	0.0499459	11.8084	3.53e-32	5.37e-32	10352.5	0.0596885	0.0499459	1.19506	0.232062	0.328947	10352.5	-0.168378	0.0499458	-3.37122	0.00074836	0.00443319
FBgn0019661	11126.1	7.63865	0.0985032	77.5473	0	0	11126.1	0.179707	0.0981209	1.83148	0.0670287	0.118233	11126.1	0.140366	0.0981223	1.43052	0.152568	0.29982
FBgn0265264	10766.9	11.2437	0.366244	30.7	NA	NA	10766.9	-0.446198	0.364963	-1.22258	NA	NA	10766.9	-0.981554	0.365097	-2.68847	NA	NA
FBgn0285952	9650.26	-1.13728	0.0522133	-21.7815	3.47e-105	9.15e-105	9650.26	0.0822544	0.0522128	1.57537	0.115172	0.186065	9650.26	0.0595358	0.0522128	1.14025	0.254181	0.430953
FBgn0023213	9823.24	-0.617239	0.0245835	-25.1078	4.09e-139	1.36e-138	9823.24	0.0480156	0.024582	1.95328	0.050786	0.0937009	9823.24	-0.130966	0.0245819	-5.32774	9.94e-08	2.42e-06
FBgn0030136	9721.58	-0.847009	0.043372	-19.5289	6.23e-85	1.42e-84	9721.58	0.245689	0.0433715	5.66476	1.47e-08	1.7e-07	9721.58	0.129875	0.0433716	2.99446	0.00274927	0.0129263
FBgn0003884	9674.65	-0.287776	0.0323219	-8.90344	5.41e-19	7.21e-19	9674.65	-0.215496	0.0323218	-6.66722	2.61e-11	5.21e-10	9674.65	-0.0249615	0.0323216	-0.772284	0.439946	0.620007
FBgn0261597	9531.52	-0.915078	0.0359592	-25.4477	7.49e-143	2.55e-142	9531.52	0.122595	0.0359581	3.40937	0.00065112	0.00219012	9531.52	0.187582	0.0359582	5.21667	1.82e-07	4.16e-06
FBgn0031980	9480.92	-1.07952	0.055027	-19.6179	1.09e-85	2.49e-85	9480.92	0.223325	0.0550265	4.05849	4.94e-05	0.00022782	9480.92	0.138884	0.0550266	2.52394	0.0116049	0.0414323
FBgn0037351	9348.73	-1.207	0.0413086	-29.219	1.11e-187	4.93e-187	9348.73	-0.0988593	0.0413074	-2.39326	0.0166994	0.0366115	9348.73	0.193709	0.0413074	4.68944	2.74e-06	4.15e-05
FBgn0001218	9675.75	-0.109797	0.0438644	-2.50311	0.0123109	0.0132007	9675.75	-0.113285	0.0438644	-2.58262	0.00980529	0.0231813	9675.75	-0.171137	0.0438644	-3.9015	9.56e-05	0.00079323
FBgn0040001	9926.71	0.468141	0.0671212	6.97456	3.07e-12	3.8e-12	9926.71	0.145182	0.0671212	2.16299	0.030542	0.0610429	9926.71	-0.0129688	0.0671212	-0.193215	0.846791	0.914302
FBgn0020618	9327.06	-1.14814	0.032989	-34.8037	2.13e-265	1.43e-264	9327.06	-0.0110034	0.0329868	-0.33357	0.738704	0.807599	9327.06	0.138928	0.0329869	4.2116	2.54e-05	0.0002648
FBgn0004432	9266.98	-1.36905	0.0246474	-55.5455	0	0	9266.98	0.0391533	0.0246396	1.58904	0.112052	0.181749	9266.98	0.0841643	0.0246398	3.41578	0.000636	0.00386251
FBgn0001092	9305.26	-0.985025	0.0506952	-19.4303	4.28e-84	9.67e-84	9305.26	-0.206344	0.0506948	-4.07033	4.69e-05	0.00021835	9305.26	-0.117974	0.0506947	-2.32716	0.019957	0.0637432
FBgn0029176	9298.95	-0.971416	0.036104	-26.906	1.87e-159	7.03e-159	9298.95	0.0645591	0.0361028	1.7882	0.0737436	0.127951	9298.95	0.0863153	0.0361029	2.39082	0.016811	0.0556495
FBgn0065064	9211.12	-0.960352	0.0796999	-12.0496	1.95e-33	2.99e-33	9211.12	-0.285417	0.0796998	-3.58115	0.00034209	0.00123989	9211.12	0.227981	0.0796998	2.86049	0.00422985	0.0183097
FBgn0004907	9551.09	0.228913	0.0272526	8.39968	4.48e-17	5.86e-17	9551.09	0.0259943	0.0272526	0.953828	0.340171	0.447758	9551.09	-0.0122766	0.0272526	-0.450474	0.652369	0.790375
FBgn0002622	9164.99	-1.02143	0.0354883	-28.7821	3.59e-182	1.54e-181	9164.99	0.0471514	0.0354868	1.3287	0.183946	0.272656	9164.99	0.207083	0.035487	5.83546	5.36e-09	1.78e-07
FBgn0040060	9195.68	-0.0266558	0.104532	-0.255003	0.798721	0.803349	9195.68	-0.922662	0.104532	-8.82662	1.08e-18	6.38e-17	9195.68	0.409278	0.104532	3.91535	9.03e-05	0.00075417
FBgn0010198	9107.74	-1.11643	0.0531463	-21.0067	5.69e-98	1.43e-97	9107.74	0.115468	0.0531457	2.17266	0.0298057	0.05975	9107.74	0.121485	0.0531458	2.28588	0.0222611	0.0693621
FBgn0010411	9124.21	-0.964766	0.0442058	-21.8244	1.36e-105	3.6e-105	9124.21	0.125297	0.0442051	2.83444	0.00459064	0.0119873	9124.21	0.188043	0.0442052	4.25386	2.1e-05	0.00022614
FBgn0264489	9773.29	1.99049	0.0773005	25.7501	3.22e-146	1.11e-145	9773.29	-0.928014	0.0773003	-12.0053	3.33e-33	1.06e-30	9773.29	-0.405849	0.0773001	-5.2503	1.52e-07	3.56e-06
FBgn0010409	9012.99	-1.04446	0.0390124	-26.7725	6.76e-158	2.52e-157	9012.99	0.118706	0.0390112	3.04287	0.00234333	0.00670017	9012.99	0.149244	0.0390113	3.82565	0.00013043	0.00102373
FBgn0027560	9555.44	1.24391	0.038747	32.1035	3.94e-226	2.14e-225	9555.44	0.203468	0.0387465	5.25126	1.51e-07	1.4e-06	9555.44	0.0475878	0.0387465	1.22819	0.219377	0.389121
FBgn0029990	9513.95	0.618162	0.146857	4.20929	2.56e-05	2.89e-05	9513.95	0.662589	0.146857	4.51181	6.43e-06	3.81e-05	9513.95	-0.897542	0.146857	-6.11169	9.86e-10	4.22e-08
FBgn0039858	9232.92	0.121477	0.0336181	3.61344	0.00030216	0.00033372	9232.92	0.0915769	0.033618	2.72404	0.00644887	0.0161306	9232.92	-0.120632	0.033618	-3.5883	0.00033284	0.00225651
FBgn0000427	8353.04	-9.48997	0.112771	-84.1523	0	0	8353.04	0.0753551	0.104024	0.724399	0.468821	0.574566	8353.04	-0.243257	0.104003	-2.33894	0.0193387	0.0622743
FBgn0038834	8799.9	-0.871068	0.0387811	-22.4612	9.96e-112	2.76e-111	8799.9	0.154954	0.0387801	3.99571	6.45e-05	0.00028825	8799.9	0.205675	0.0387803	5.3036	1.14e-07	2.73e-06
FBgn0051872	9568.19	11.1707	0.370488	30.1513	NA	NA	9568.19	-0.778131	0.369042	-2.10852	NA	NA	9568.19	-0.896672	0.36905	-2.42968	NA	NA
FBgn0013325	8725.17	-1.03493	0.0429752	-24.0821	3.85e-128	1.19e-127	8725.17	0.0794392	0.0429742	1.84853	0.0645258	0.114708	8725.17	0.211866	0.0429744	4.93005	8.22e-07	1.51e-05
FBgn0000579	8905.76	0.116776	0.057315	2.03745	0.0416053	0.0439948	8905.76	-0.586897	0.057315	-10.2398	1.31e-24	1.79e-22	8905.76	-0.144925	0.0573149	-2.52858	0.0114525	0.0410307
FBgn0000405	8285.79	-5.36256	0.0480113	-111.694	0	0	8285.79	-0.181955	0.0476411	-3.8193	0.00013383	0.00054658	8285.79	0.0138552	0.0476331	0.290872	0.771149	0.868843
FBgn0033699	8649.7	-1.19174	0.0413502	-28.8208	1.18e-182	5.08e-182	8649.7	0.157183	0.0413487	3.80141	0.00014388	0.00058282	8649.7	0.186612	0.0413489	4.51312	6.39e-06	8.42e-05
FBgn0086661	8911.95	-0.331207	0.127901	-2.58957	0.0096097	0.0103283	8911.95	0.0253621	0.127901	0.198295	0.842814	0.889112	8911.95	-0.063785	0.127901	-0.498707	0.617986	0.766646
FBgn0034138	8624.86	-0.906149	0.0388306	-23.336	1.91e-120	5.63e-120	8624.86	0.0881582	0.0388296	2.27039	0.0231841	0.0483465	8624.86	0.0923722	0.0388296	2.37891	0.0173639	0.0571063
FBgn0029897	8541.94	-1.10107	0.0326491	-33.7243	2.55e-249	1.57e-248	8541.94	0.033644	0.0326465	1.03055	0.30275	0.408362	8541.94	0.18596	0.0326468	5.69611	1.23e-08	3.74e-07
FBgn0250753	8564.65	-0.986768	0.0391988	-25.1734	7.83e-140	2.62e-139	8564.65	-0.0398395	0.0391977	-1.01637	0.309451	0.415138	8564.65	-0.14245	0.0391976	-3.63416	0.00027889	0.00195895
FBgn0034968	8583.49	-0.906428	0.0394681	-22.9661	1.02e-116	2.93e-116	8583.49	0.20029	0.0394671	5.07485	3.88e-07	3.22e-06	8583.49	0.155113	0.0394673	3.93016	8.49e-05	0.00071727
FBgn0017579	8454.97	-1.07582	0.0381756	-28.1807	1.01e-174	4.15e-174	8454.97	0.0529378	0.0381741	1.38675	0.165519	0.250561	8454.97	0.16209	0.0381742	4.24606	2.18e-05	0.00023329
FBgn0032400	8736.51	-0.239601	0.0713651	-3.35739	0.00078681	0.00086221	8736.51	0.365048	0.0713651	5.11522	3.13e-07	2.66e-06	8736.51	-0.119644	0.0713651	-1.6765	0.0936398	0.209382
FBgn0259975	9040.91	11.094	0.47564	23.3243	NA	NA	9040.91	-1.47535	0.47487	-3.10684	NA	NA	9040.91	-0.958563	0.474647	-2.01953	NA	NA
FBgn0010100	8709.54	0.952605	0.0622114	15.3124	6.32e-53	1.13e-52	8709.54	-0.926986	0.0622115	-14.9006	3.27e-50	3.64e-47	8709.54	0.070991	0.0622113	1.14113	0.253817	0.43061
FBgn0004867	8268.16	-1.46279	0.042358	-34.5339	2.49e-261	1.64e-260	8268.16	-0.0944466	0.0423558	-2.22984	0.025758	0.0528404	8268.16	0.185241	0.0423558	4.37344	1.22e-05	0.00014481
FBgn0001091	8500.33	0.250805	0.129736	1.93319	0.0532124	0.0561088	8500.33	-1.2651	0.129736	-9.75131	1.82e-22	1.95e-20	8500.33	-0.454381	0.129736	-3.50234	0.00046118	0.00295667
FBgn0263470	8490.28	-0.405762	0.0562122	-7.2184	5.26e-13	6.58e-13	8490.28	-0.0703708	0.0562121	-1.25188	0.210613	0.304485	8490.28	0.138608	0.0562121	2.46581	0.0136704	0.0470959
FBgn0000404	7830.63	-5.46076	0.0524164	-104.18	0	0	7830.63	-0.0412295	0.052051	-0.792098	0.428304	0.535348	7830.63	0.0304347	0.0520502	0.584717	0.558738	0.720912
FBgn0262109	8795.31	0.887679	0.0566781	15.6618	2.76e-55	5.05e-55	8795.31	0.00129037	0.0566781	0.0227667	0.981836	0.988864	8795.31	-0.169457	0.0566781	-2.98982	0.00279146	0.0130727
FBgn0004838	8388.91	-0.584687	0.0355327	-16.4549	7.74e-61	1.47e-60	8388.91	0.104704	0.035532	2.94675	0.00321133	0.00877292	8388.91	-0.0997765	0.035532	-2.80807	0.00498391	0.0209102
FBgn0262623	8861.47	11.3881	0.41506	27.4373	NA	NA	8861.47	-0.804824	0.413509	-1.94633	NA	NA	8861.47	-0.921599	0.413517	-2.22869	NA	NA
FBgn0010357	8263.07	0.434208	0.0904344	4.80136	1.58e-06	1.81e-06	8263.07	-0.694263	0.0904344	-7.67698	1.63e-14	5.6e-13	8263.07	0.453709	0.0904344	5.01699	5.25e-07	1.04e-05
FBgn0022355	8800.93	1.63511	0.178998	9.13479	6.55e-20	8.81e-20	8800.93	1.10578	0.178998	6.1776	6.51e-10	1.02e-08	8800.93	-0.0725971	0.178998	-0.405574	0.685056	0.813245
FBgn0038294	8403.62	1.60861	0.0897913	17.9149	9.02e-72	1.87e-71	8403.62	-1.60164	0.0897914	-17.8373	3.63e-71	9.7e-68	8403.62	-0.243631	0.089791	-2.71331	0.00666138	0.0265166
FBgn0029785	8109.31	-0.771679	0.0456681	-16.8976	4.69e-64	9.15e-64	8109.31	0.243024	0.0456675	5.3216	1.03e-07	1e-06	8109.31	0.176214	0.0456676	3.85862	0.00011403	0.00092096
FBgn0004363	8056.8	-0.550106	0.0591707	-9.29694	1.45e-20	1.96e-20	8056.8	-0.512773	0.0591706	-8.66601	4.48e-18	2.49e-16	8056.8	-0.0484421	0.0591705	-0.818687	0.412965	0.596762
FBgn0032518	8004.08	-0.894208	0.0366924	-24.3704	3.53e-131	1.11e-130	8004.08	0.00870308	0.036691	0.237199	0.812502	0.86581	8004.08	0.243604	0.0366912	6.6393	3.15e-11	1.83e-09
FBgn0040813	8291.75	0.184883	0.077749	2.37794	0.0174095	0.0185962	8291.75	0.0745747	0.077749	0.959173	0.337471	0.445072	8291.75	-0.152766	0.077749	-1.96486	0.0494303	0.129277
FBgn0027835	8146.76	-0.226539	0.0337578	-6.7107	1.94e-11	2.37e-11	8146.76	-0.0131099	0.0337576	-0.388352	0.697755	0.774016	8146.76	-0.0542631	0.0337576	-1.60743	0.107959	0.233358
FBgn0036825	7871.04	-0.981387	0.0436618	-22.477	6.97e-112	1.93e-111	7871.04	0.114782	0.0436608	2.62895	0.00856492	0.0206358	7871.04	0.164756	0.0436609	3.77354	0.00016094	0.00122028
FBgn0034743	7819.2	-1.10158	0.0391624	-28.1284	4.4e-174	1.81e-173	7819.2	0.0493825	0.0391606	1.26102	0.207301	0.300442	7819.2	0.190133	0.0391608	4.85519	1.2e-06	2.07e-05
FBgn0032136	8307.73	0.610561	0.048495	12.5902	2.39e-36	3.77e-36	8307.73	0.188541	0.048495	3.88784	0.00010114	0.00042974	8307.73	-0.14574	0.048495	-3.00527	0.00265348	0.0125688
FBgn0041775	7579.15	-3.04033	0.0464162	-65.5015	0	0	7579.15	-0.0044796	0.0463965	-0.0965513	0.923083	0.94885	7579.15	-0.188748	0.0463962	-4.06817	4.74e-05	0.00044479
FBgn0283535	8034.93	-0.0178975	0.0324962	-0.550757	0.581801	0.590638	8034.93	-0.0790292	0.0324962	-2.43195	0.0150177	0.0333734	8034.93	-0.0193663	0.0324961	-0.595957	0.551204	0.715258
FBgn0039959	7771.6	-1.10342	0.048886	-22.5713	8.29e-113	2.32e-112	7771.6	0.152852	0.0488851	3.12677	0.00176739	0.00522553	7771.6	-0.0158824	0.0488851	-0.324893	0.745262	0.853123
FBgn0011694	8297.18	10.4794	0.379895	27.5849	NA	NA	8297.18	-1.39425	0.379098	-3.67781	NA	NA	8297.18	-0.68098	0.378831	-1.79759	NA	NA
FBgn0019936	7615.81	-1.16335	0.0371209	-31.3394	1.36e-215	6.98e-215	7615.81	0.0615017	0.0371185	1.6569	0.0975392	0.161662	7615.81	0.155308	0.0371187	4.18409	2.86e-05	0.00029349
FBgn0000592	8469.66	3.71938	0.0829077	44.8617	0	0	8469.66	-0.205708	0.0829029	-2.48132	0.0130898	0.0296813	8469.66	-0.388767	0.082903	-4.68943	2.74e-06	4.15e-05
FBgn0030616	7668.55	-0.851093	0.0311984	-27.2801	7.31e-164	2.83e-163	7668.55	0.132087	0.0311961	4.23408	2.29e-05	0.0001162	7668.55	0.130022	0.0311964	4.16785	3.07e-05	0.00031162
FBgn0263120	7879.53	0.313081	0.0239408	13.0773	4.44e-39	7.15e-39	7879.53	0.0771932	0.0239408	3.22434	0.00126263	0.00390686	7879.53	0.206525	0.0239412	8.62637	6.33e-18	1.32e-15
FBgn0259214	7901.86	0.394459	0.0323451	12.1953	3.29e-34	5.1e-34	7901.86	-0.0487447	0.0323451	-1.50702	0.131805	0.207789	7901.86	-0.109425	0.0323451	-3.38307	0.00071681	0.00427367
FBgn0039359	7577.14	-0.99496	0.0348143	-28.5791	1.22e-179	5.18e-179	7577.14	0.138845	0.0348121	3.98842	6.65e-05	0.00029607	7577.14	0.147422	0.0348123	4.23477	2.29e-05	0.0002431
FBgn0285949	7584.01	-0.977598	0.0324331	-30.142	1.37e-199	6.44e-199	7584.01	0.167153	0.0324305	5.1542	2.55e-07	2.21e-06	7584.01	0.107547	0.0324307	3.3162	0.00091251	0.00522155
FBgn0002579	7568.31	-0.955329	0.0444987	-21.4687	3.06e-102	7.9e-102	7568.31	0.112575	0.0444977	2.5299	0.0114094	0.0264085	7568.31	0.230387	0.0444979	5.17749	2.25e-07	4.99e-06
FBgn0261602	7487.67	-1.05186	0.0451357	-23.3045	3.99e-120	1.17e-119	7487.67	-0.122914	0.0451346	-2.72327	0.00646389	0.0161561	7487.67	0.208432	0.0451346	4.618	3.87e-06	5.5e-05
FBgn0087013	7558.41	-0.753104	0.0273176	-27.5685	2.66e-167	1.05e-166	7558.41	0.0799597	0.0273148	2.92734	0.00341874	0.00927885	7558.41	0.138968	0.0273151	5.08757	3.63e-07	7.62e-06
FBgn0286213	7372.39	-1.14755	0.0492458	-23.3024	4.19e-120	1.23e-119	7372.39	0.0376396	0.0492447	0.764338	0.444666	0.551173	7372.39	0.285058	0.0492448	5.78859	7.1e-09	2.28e-07
FBgn0011272	7344.14	-1.01585	0.0341687	-29.7304	3.11e-194	1.43e-193	7344.14	0.0810021	0.0341661	2.37083	0.0177482	0.0385693	7344.14	0.186977	0.0341664	5.47253	4.44e-08	1.18e-06
FBgn0002590	7457.18	-0.478915	0.0412813	-11.6013	4.06e-31	6.11e-31	7457.18	0.11122	0.0412808	2.69422	0.00705528	0.0174257	7457.18	0.156919	0.0412809	3.80124	0.00014397	0.00111241
FBgn0004167	7770.52	0.701013	0.0426078	16.4527	8.02e-61	1.53e-60	7770.52	0.109109	0.0426077	2.56078	0.0104437	0.0244613	7770.52	-0.0264528	0.0426077	-0.620845	0.534702	0.701421
FBgn0000360	6938.16	-10.3652	0.169625	-61.1065	0	0	6938.16	0.176398	0.157344	1.1211	0.262246	0.363636	6938.16	-0.0727994	0.157364	-0.462619	0.643638	0.784133
FBgn0267385	7489.88	0.189679	0.055955	3.38986	0.00069929	0.00076757	7489.88	-0.476129	0.0559551	-8.50912	1.75e-17	8.74e-16	7489.88	-0.100352	0.055955	-1.79345	0.0729017	0.173302
FBgn0284243	7063.83	-1.77642	0.0339624	-52.3055	0	0	7063.83	-0.154503	0.0339529	-4.55052	5.35e-06	3.25e-05	7063.83	0.00794239	0.0339525	0.233926	0.815042	0.896754
FBgn0016726	7157.26	-1.23135	0.0493311	-24.961	1.62e-137	5.34e-137	7157.26	0.144963	0.0493298	2.93865	0.00329648	0.00897618	7157.26	0.164087	0.0493299	3.32633	0.00087998	0.00506574
FBgn0003279	7152.94	-0.942057	0.0553318	-17.0256	5.3e-65	1.04e-64	7152.94	-0.114036	0.0553312	-2.06097	0.0393058	0.0754995	7152.94	0.258139	0.0553313	4.66533	3.08e-06	4.56e-05
FBgn0040007	7067.73	-1.34189	0.0701252	-19.1357	1.27e-81	2.82e-81	7067.73	0.217046	0.0701246	3.09515	0.00196715	0.00573875	7067.73	0.169806	0.0701247	2.42148	0.0154573	0.0522291
FBgn0002626	7152.5	-0.85504	0.0379715	-22.518	2.77e-112	7.71e-112	7152.5	0.166463	0.03797	4.38407	1.16e-05	6.46e-05	7152.5	0.182791	0.0379702	4.81406	1.48e-06	2.49e-05
FBgn0000615	7248.35	-0.0183354	0.0660976	-0.277399	0.781474	0.786475	7248.35	-0.244559	0.0660976	-3.69997	0.00021562	0.00083206	7248.35	-0.0280876	0.0660976	-0.42494	0.67088	0.803147
FBgn0036203	7622.38	1.22634	0.0755944	16.2226	3.49e-59	6.58e-59	7622.38	0.15614	0.0755943	2.0655	0.0388753	0.0747584	7622.38	0.159106	0.0755943	2.10473	0.0353147	0.0991081
FBgn0003891	7380.08	0.367087	0.0315901	11.6203	3.25e-31	4.89e-31	7380.08	0.228646	0.03159	7.23792	4.56e-13	1.24e-11	7380.08	-0.0716144	0.03159	-2.26699	0.0233907	0.072142
FBgn0000319	7137.23	-0.470155	0.0178079	-26.4014	1.32e-153	4.78e-153	7137.23	0.0587437	0.0178026	3.29973	0.00096778	0.00310522	7137.23	0.00900036	0.0178028	0.505559	0.613166	0.763559
FBgn0000181	6966.38	-1.29031	0.0259539	-49.7154	0	0	6966.38	0.0699721	0.0259435	2.69709	0.00699475	0.0172922	6966.38	0.104205	0.025944	4.01654	5.91e-05	0.0005363
FBgn0010488	7074.81	-0.764457	0.0288946	-26.4568	3.05e-154	1.11e-153	7074.81	0.0163903	0.028892	0.567296	0.570513	0.666729	7074.81	-0.135184	0.0288919	-4.67895	2.88e-06	4.34e-05
FBgn0022893	6646.06	-4.15167	0.0415436	-99.9352	0	0	6646.06	0.123494	0.0413765	2.98464	0.00283915	0.00791013	6646.06	-0.0104767	0.0413778	-0.253196	0.800117	0.88789
FBgn0036091	7590.75	5.43655	0.107462	50.5904	0	0	7590.75	-0.209161	0.107433	-1.94689	0.0515478	0.094883	7590.75	-0.0643083	0.107433	-0.598592	0.549445	0.713814
FBgn0032208	6982.92	-0.269667	0.024067	-11.2048	3.86e-29	5.7e-29	6982.92	0.0110584	0.0240659	0.459503	0.645873	0.730096	6982.92	-0.146295	0.0240658	-6.07897	1.21e-09	4.94e-08
FBgn0015623	7266.46	1.47686	0.0369298	39.9909	0	0	7266.46	-0.125821	0.036928	-3.4072	0.00065634	0.00220656	7266.46	0.0931669	0.036928	2.52294	0.011638	0.0415157
FBgn0004828	6884.56	-0.524406	0.0234131	-22.398	4.11e-111	1.13e-110	6884.56	0.0735928	0.0234101	3.14364	0.0016686	0.00497417	6884.56	0.0493662	0.0234103	2.10874	0.0349669	0.098442
FBgn0005533	6743.7	-1.03678	0.0342337	-30.2854	1.79e-201	8.52e-201	6743.7	0.0389123	0.0342305	1.13677	0.255633	0.356165	6743.7	0.218773	0.0342309	6.3911	1.65e-10	8.31e-09
FBgn0266557	6995.11	-0.113771	0.0766938	-1.48344	0.137957	0.143552	6995.11	0.0548205	0.0766938	0.714797	0.474735	0.579841	6995.11	-0.231999	0.0766938	-3.02501	0.00248628	0.0119547
FBgn0042627	7457.82	2.40066	0.0700497	34.2709	2.13e-257	1.37e-256	7457.82	0.141516	0.0700483	2.02027	0.0433557	0.0819479	7457.82	-0.102241	0.0700483	-1.45958	0.144406	0.288445
FBgn0032049	6649.98	-0.493181	0.1843	-2.67596	0.00745148	0.00803258	6649.98	-0.755631	0.1843	-4.1	4.13e-05	0.00019529	6649.98	0.27182	0.1843	1.47487	0.140247	0.282927
FBgn0283521	6665.38	-1.06997	0.038257	-27.9678	4e-172	1.63e-171	6665.38	0.0901998	0.0382547	2.35788	0.0183798	0.0397031	6665.38	-0.100399	0.0382547	-2.62448	0.00867819	0.0327688
FBgn0003941	6604.08	-0.889821	0.0330132	-26.9535	5.19e-160	1.96e-159	6604.08	0.0737889	0.0330105	2.23532	0.0253965	0.0521947	6604.08	0.0538883	0.0330106	1.63245	0.102584	0.224543
FBgn0262579	7149.49	1.7587	0.0515251	34.1328	2.41e-255	1.54e-254	7149.49	0.0543299	0.0515239	1.05446	0.291672	0.39662	7149.49	-0.0257824	0.0515239	-0.500398	0.616795	0.76588
FBgn0039300	6551.33	-1.00334	0.0406978	-24.6535	3.38e-134	1.09e-133	6551.33	0.15685	0.0406959	3.85419	0.00011611	0.00048427	6551.33	0.166352	0.0406961	4.08765	4.36e-05	0.00041516
FBgn0266717	6860.55	0.513141	0.0391175	13.1179	2.6e-39	4.2e-39	6860.55	0.143025	0.0391174	3.65631	0.00025587	0.0009648	6860.55	-0.118781	0.0391174	-3.03653	0.00239322	0.0115864
FBgn0005585	6630.91	-0.0797616	0.0355122	-2.24603	0.0247018	0.0262931	6630.91	-0.119359	0.0355121	-3.36107	0.00077641	0.00255121	6630.91	0.0835522	0.0355121	2.35278	0.0186336	0.0604111
FBgn0035087	6997.47	1.63074	0.0497781	32.7603	2.17e-235	1.24e-234	6997.47	0.0192592	0.049777	0.38691	0.698823	0.774686	6997.47	0.0819278	0.049777	1.6459	0.0997853	0.219814
FBgn0002921	6864.55	0.957119	0.0673607	14.2088	8.07e-46	1.37e-45	6864.55	-0.299841	0.0673607	-4.45128	8.54e-06	4.88e-05	6864.55	-0.218194	0.0673607	-3.23919	0.00119869	0.0065107
FBgn0000120	6968.46	2.00633	0.0471949	42.5116	0	0	6968.46	-0.202754	0.0471923	-4.29633	1.74e-05	9.09e-05	6968.46	0.140422	0.0471923	2.97552	0.00292491	0.0135754
FBgn0000114	6247.54	-2.47334	0.0599062	-41.2868	0	0	6247.54	-0.259696	0.0599002	-4.33549	1.45e-05	7.78e-05	6247.54	-0.0901449	0.0598997	-1.50493	0.132342	0.270989
FBgn0085436	6777.45	0.361078	0.05868	6.15334	7.59e-10	9.13e-10	6777.45	0.0755973	0.05868	1.2883	0.197643	0.288668	6777.45	-0.19029	0.05868	-3.24283	0.00118347	0.00645167
FBgn0026409	6607.19	0.268713	0.0281939	9.53088	1.56e-21	2.13e-21	6607.19	-0.205566	0.0281943	-7.29105	3.08e-13	8.6e-12	6607.19	0.126226	0.0281942	4.47702	7.57e-06	9.75e-05
FBgn0267727	6541.98	-0.011037	0.0671331	-0.164405	0.869412	0.872284	6541.98	-0.295895	0.0671331	-4.40759	1.05e-05	5.85e-05	6541.98	-0.0939167	0.067133	-1.39896	0.161824	0.313084
FBgn0010352	6778.54	1.58791	0.049948	31.7913	8.53e-222	4.52e-221	6778.54	-0.643657	0.0499472	-12.8867	5.35e-38	2.38e-35	6778.54	0.0223566	0.0499468	0.44761	0.654435	0.791444
FBgn0002780	6084.73	-3.23471	0.0352468	-91.7732	0	0	6084.73	0.0855382	0.0351549	2.43318	0.0149667	0.0332824	6084.73	-0.0211712	0.0351553	-0.602218	0.547029	0.711643
FBgn0086558	6466.2	-0.364368	0.0582362	-6.25673	3.93e-10	4.75e-10	6466.2	0.155679	0.0582361	2.67323	0.00751246	0.0183682	6466.2	-0.182273	0.0582361	-3.1299	0.00174866	0.00897539
FBgn0023170	6265.63	-1.06803	0.0565355	-18.8913	1.35e-79	2.94e-79	6265.63	0.198553	0.0565346	3.51207	0.00044463	0.00156321	6265.63	0.215903	0.0565347	3.81895	0.00013402	0.00104764
FBgn0035915	6929.3	10.4601	0.263087	39.7591	0	0	6929.3	-0.354808	0.260474	-1.36216	0.173146	0.260043	6929.3	-0.591619	0.260526	-2.27087	0.0231551	0.0715924
FBgn0002868	6843.22	2.13926	0.118854	17.999	1.98e-72	4.12e-72	6843.22	0.701859	0.118854	5.90521	3.52e-09	4.72e-08	6843.22	0.754637	0.118854	6.34927	2.16e-10	1.07e-08
FBgn0005278	6225.64	-0.886207	0.0475307	-18.6449	1.39e-77	2.99e-77	6225.64	0.0859793	0.0475297	1.80896	0.0704575	0.123337	6225.64	0.00554064	0.0475298	0.116572	0.907199	0.950844
FBgn0000253	6482.35	0.462867	0.0332486	13.9214	4.7e-44	7.89e-44	6482.35	0.035216	0.0332486	1.05917	0.289521	0.394489	6482.35	-0.238067	0.0332486	-7.16023	8.05e-13	6.15e-11
FBgn0261608	6141.12	-0.98577	0.0457948	-21.5258	8.92e-103	2.32e-102	6141.12	0.255451	0.0457933	5.57836	2.43e-08	2.7e-07	6141.12	0.18833	0.0457935	4.11259	3.91e-05	0.00037814
FBgn0002570	6762.66	2.63131	0.177738	14.8044	1.37e-49	2.4e-49	6762.66	1.05489	0.177738	5.9351	2.94e-09	4e-08	6762.66	0.571232	0.177738	3.2139	0.00130945	0.00702668
FBgn0263396	6145.82	-1.07072	0.0592511	-18.0709	5.4e-73	1.13e-72	6145.82	0.136694	0.0592504	2.30706	0.0210514	0.0445878	6145.82	-0.11802	0.0592504	-1.99188	0.0463842	0.122897
FBgn0261260	6476.86	0.823329	0.048721	16.8988	4.59e-64	8.96e-64	6476.86	0.215748	0.0487209	4.42824	9.5e-06	5.37e-05	6476.86	-0.0614967	0.0487209	-1.26222	0.206868	0.373273
FBgn0086710	6029.88	-1.17957	0.0424937	-27.7586	1.37e-169	5.52e-169	6029.88	0.0900799	0.042491	2.11998	0.0340081	0.0669394	6029.88	0.149504	0.0424912	3.51846	0.00043406	0.00282062
FBgn0261596	6079.72	-0.93303	0.0329365	-28.3282	1.56e-176	6.49e-176	6079.72	0.121317	0.0329329	3.68378	0.0002298	0.00087826	6079.72	0.141594	0.0329332	4.29944	1.71e-05	0.0001907
FBgn0286818	6281.14	0.288567	0.0280248	10.2969	7.28e-25	1.03e-24	6281.14	-0.135612	0.028025	-4.83898	1.31e-06	9.38e-06	6281.14	-0.0219321	0.0280248	-0.782595	0.433865	0.615525
FBgn0015245	5943.38	-1.65817	0.0301693	-54.9621	0	0	5943.38	-0.150227	0.0301534	-4.98211	6.29e-07	4.91e-06	5943.38	0.0383385	0.0301528	1.27147	0.20356	0.369198
FBgn0261797	6194.36	-0.358122	0.0412597	-8.6797	3.97e-18	5.25e-18	6194.36	0.0400334	0.0412593	0.970286	0.331904	0.439394	6194.36	-0.112429	0.0412593	-2.72494	0.00643123	0.0257924
FBgn0036969	6720.48	10.478	0.268626	39.0058	0	0	6720.48	-0.226655	0.265509	-0.853661	0.393293	0.501541	6720.48	-1.0059	0.265873	-3.78339	0.00015471	0.00118374
FBgn0036663	6417.08	1.12529	0.0400013	28.1314	4.05e-174	1.66e-173	6417.08	0.0626913	0.0400005	1.56726	0.117053	0.188516	6417.08	-0.0707836	0.0400005	-1.76957	0.0767992	0.180196
FBgn0250848	5772.48	-2.77702	0.0432701	-64.1786	0	0	5772.48	0.0453692	0.0432407	1.04923	0.294075	0.399319	5772.48	0.0401902	0.043241	0.929447	0.352657	0.538002
FBgn0025741	6048.21	-0.693522	0.0412076	-16.8299	1.47e-63	2.86e-63	6048.21	0.171817	0.0412066	4.16964	3.05e-05	0.00014888	6048.21	-0.13218	0.0412066	-3.20773	0.00133786	0.00714182
FBgn0015222	6186.18	0.333308	0.0307656	10.8338	2.38e-27	3.45e-27	6186.18	0.185454	0.0307656	6.02797	1.66e-09	2.39e-08	6186.18	0.276487	0.030766	8.98676	2.55e-19	6.55e-17
FBgn0028583	6356.07	1.42703	0.0833052	17.1301	8.85e-66	1.75e-65	6356.07	-0.161844	0.0833051	-1.94278	0.0520422	0.0956744	6356.07	-0.106575	0.0833051	-1.27933	0.20078	0.365431
FBgn0025454	6151.7	1.96017	0.191483	10.2368	1.36e-24	1.91e-24	6151.7	0.455053	0.191483	2.37646	0.0174795	0.0380535	6151.7	2.28754	0.191483	11.9464	6.78e-33	1.11e-29
FBgn0011747	6052.07	-0.187612	0.0258326	-7.26259	3.8e-13	4.76e-13	6052.07	0.0978664	0.0258317	3.78862	0.00015149	0.00060882	6052.07	-0.0661825	0.0258317	-2.56206	0.0104052	0.0379292
FBgn0012036	6133.08	0.423522	0.0564061	7.50844	5.98e-14	7.58e-14	6133.08	-0.148822	0.0564061	-2.63841	0.00832967	0.0201379	6133.08	-0.182711	0.0564061	-3.2392	0.00119864	0.0065107
FBgn0016070	5641.53	-3.88911	0.0443342	-87.7224	0	0	5641.53	0.0845681	0.0442021	1.91321	0.0557207	0.101184	5641.53	-0.140217	0.0442016	-3.17221	0.00151284	0.00791474
FBgn0259968	6224.54	10.8651	0.365764	29.7051	6.59e-194	3.02e-193	6224.54	-1.50167	0.363023	-4.13658	3.53e-05	0.00016974	6224.54	-0.710995	0.362124	-1.9634	0.0495997	0.129666
FBgn0013272	6105.51	0.686358	0.0350973	19.5559	3.68e-85	8.39e-85	6105.51	0.195677	0.035097	5.57532	2.47e-08	2.74e-07	6105.51	0.0307446	0.0350971	0.875988	0.381037	0.565547
FBgn0086672	5721.4	-1.2567	0.0990771	-12.684	7.25e-37	1.15e-36	5721.4	-0.326936	0.0990769	-3.29982	0.00096746	0.00310492	5721.4	0.209982	0.0990769	2.11938	0.0340579	0.096411
FBgn0250789	6084	0.662365	0.0380322	17.4159	6.25e-68	1.26e-67	6084	0.0235425	0.038032	0.619019	0.535904	0.635788	6084	-0.122117	0.038032	-3.21091	0.00132314	0.0070859
FBgn0020306	5703.04	-1.45693	0.0515614	-28.2561	1.2e-175	4.97e-175	5703.04	0.0148958	0.0515589	0.288908	0.772652	0.833646	5703.04	-0.163704	0.0515589	-3.17508	0.00149795	0.00785219
FBgn0265045	6077.63	1.87525	0.134088	13.9852	1.92e-44	3.23e-44	6077.63	-0.915765	0.134088	-6.82961	8.51e-12	1.85e-10	6077.63	-0.923416	0.134088	-6.88667	5.71e-12	3.9e-10
FBgn0011668	6163.39	11.0515	0.389151	28.3991	NA	NA	6163.39	-0.756411	0.386733	-1.9559	NA	NA	6163.39	-0.787	0.386691	-2.03522	NA	NA
FBgn0035753	5612.86	-0.991702	0.0346258	-28.6405	2.1e-180	8.95e-180	5612.86	0.0340571	0.0346218	0.983689	0.325268	0.432709	5612.86	0.151615	0.0346221	4.37913	1.19e-05	0.00014132
FBgn0028737	5587.94	-1.2117	0.0309147	-39.1948	0	0	5587.94	0.217514	0.0309062	7.03787	1.95e-12	4.74e-11	5587.94	0.147944	0.0309069	4.78674	1.7e-06	2.77e-05
FBgn0013770	5715.35	-0.502609	0.0535749	-9.38143	6.51e-21	8.84e-21	5715.35	0.198089	0.0535745	3.69745	0.00021777	0.00083865	5715.35	-0.167191	0.0535745	-3.12073	0.00180404	0.00919354
FBgn0010265	5595.51	-0.975907	0.0390795	-24.9723	1.22e-137	4.03e-137	5595.51	0.0934397	0.0390768	2.39118	0.0167943	0.0367833	5595.51	0.109182	0.039077	2.79402	0.00520571	0.0216978
FBgn0034512	6243.18	1.66139	0.14602	11.3778	5.39e-30	8.02e-30	6243.18	1.4243	0.14602	9.75418	1.77e-22	1.91e-20	6243.18	-0.251011	0.14602	-1.71902	0.0856106	0.195649
FBgn0037328	5549.71	-1.02742	0.0385494	-26.652	1.7e-156	6.25e-156	5549.71	0.0575404	0.0385461	1.49277	0.135498	0.212645	5549.71	0.178614	0.0385465	4.63373	3.59e-06	5.17e-05
FBgn0004169	5868.56	1.76813	0.123979	14.2615	3.8e-46	6.5e-46	5868.56	-0.85204	0.123979	-6.87244	6.31e-12	1.39e-10	5868.56	-0.506002	0.123979	-4.08134	4.48e-05	0.00042418
FBgn0002719	5832.27	0.790997	0.0719638	10.9916	4.19e-28	6.14e-28	5832.27	-0.0095312	0.0719638	-0.132444	0.894633	0.92885	5832.27	-0.0152026	0.0719638	-0.211254	0.832689	0.905807
FBgn0039936	5435.98	-1.21216	0.0346249	-35.0085	1.67e-268	1.14e-267	5435.98	-0.0188759	0.0346189	-0.54525	0.585581	0.68017	5435.98	-0.15034	0.0346187	-4.34274	1.41e-05	0.00016285
FBgn0038181	5711.1	2.25182	0.0903237	24.9305	3.47e-137	1.14e-136	5711.1	-2.03088	0.0903241	-22.4843	5.91e-112	3.95e-108	5711.1	-0.419815	0.0903208	-4.64804	3.35e-06	4.88e-05
FBgn0034258	5402.72	-1.03318	0.031851	-32.438	7.99e-231	4.45e-230	5402.72	0.084508	0.031845	2.65372	0.00796088	0.0193373	5402.72	0.0650243	0.0318453	2.04188	0.0411635	0.112224
FBgn0286784	5458.42	-0.27437	0.0240447	-11.4109	3.69e-30	5.5e-30	5458.42	-0.12626	0.0240432	-5.25139	1.51e-07	1.4e-06	5458.42	-0.0712957	0.0240426	-2.96539	0.00302295	0.0139385
FBgn0026252	5224.16	-2.13736	0.0297466	-71.8522	0	0	5224.16	0.129956	0.029702	4.37533	1.21e-05	6.67e-05	5224.16	0.026434	0.0297029	0.889949	0.373493	0.558069
FBgn0001248	5476.44	0.498249	0.0468332	10.6388	1.97e-26	2.83e-26	5476.44	-0.109665	0.0468332	-2.34161	0.0192009	0.0411971	5476.44	0.110785	0.0468332	2.36552	0.0180049	0.0587864
FBgn0037607	5591.94	0.996997	0.0451836	22.0655	6.79e-108	1.83e-107	5591.94	-0.0623912	0.0451831	-1.38085	0.167324	0.252782	5591.94	-0.147611	0.0451831	-3.26695	0.00108713	0.00601726
FBgn0250788	5561.87	1.01872	0.0464632	21.9254	1.49e-106	3.96e-106	5561.87	-0.0261994	0.0464627	-0.56388	0.572836	0.668508	5561.87	-0.143837	0.0464627	-3.09576	0.00196309	0.0098538
FBgn0035630	5056.7	-1.99023	0.0227795	-87.3692	0	0	5056.7	-0.0959727	0.0226945	-4.22889	2.35e-05	0.00011842	5056.7	0.0858699	0.0226942	3.78378	0.00015446	0.00118321
FBgn0051992	5211.88	-0.638814	0.0234923	-27.1925	7.97e-163	3.06e-162	5211.88	0.0078915	0.0234857	0.336013	0.736861	0.806003	5211.88	-0.0868743	0.0234854	-3.69907	0.00021639	0.00156435
FBgn0003261	5212.29	-0.708902	0.0418776	-16.928	2.8e-64	5.48e-64	5212.29	0.198182	0.0418761	4.73258	2.22e-06	1.5e-05	5212.29	0.129312	0.0418763	3.08795	0.00201542	0.0100635
FBgn0020236	5463.77	0.94178	0.041292	22.8078	3.84e-115	1.09e-114	5463.77	0.0505871	0.0412914	1.22512	0.220529	0.315814	5463.77	-0.118805	0.0412914	-2.87724	0.00401166	0.0175652
FBgn0034237	5134.23	-1.06186	0.0302735	-35.0756	1.59e-269	1.08e-268	5134.23	0.132631	0.0302653	4.38229	1.17e-05	6.5e-05	5134.23	0.112606	0.0302659	3.72055	0.00019879	0.00146
FBgn0036970	5639.09	9.88796	0.226532	43.6492	0	0	5639.09	-0.217605	0.223623	-0.973092	0.330507	0.437849	5639.09	-0.520847	0.223686	-2.32847	0.0198871	0.0635655
FBgn0051523	5461	1.21065	0.0415425	29.1425	1.04e-186	4.58e-186	5461	0.249271	0.0415412	6.00058	1.97e-09	2.79e-08	5461	-0.0380867	0.0415411	-0.916842	0.359226	0.544288
FBgn0016977	5470.82	0.876282	0.0871941	10.0498	9.21e-24	1.29e-23	5470.82	0.209081	0.087194	2.39789	0.0164899	0.0362296	5470.82	-0.207264	0.087194	-2.37704	0.0174521	0.0573456
FBgn0038826	5556.31	2.3569	0.0520809	45.2545	0	0	5556.31	-0.0403904	0.0520754	-0.775613	0.437977	0.545029	5556.31	-0.0385507	0.0520754	-0.740286	0.459126	0.636897
FBgn0083040	4953.45	-1.50241	0.0588636	-25.5236	1.08e-143	3.69e-143	4953.45	-0.533907	0.0588613	-9.07059	1.18e-19	8.17e-18	4953.45	0.21679	0.0588608	3.68309	0.00023042	0.0016524
FBgn0003721	5176.18	0.236977	0.0885979	2.67475	0.00747849	0.00806104	5176.18	-0.592277	0.088598	-6.68499	2.31e-11	4.65e-10	5176.18	-0.39333	0.0885979	-4.43949	9.02e-06	0.00011254
FBgn0028473	5082.46	-0.745844	0.0541025	-13.7858	3.11e-43	5.18e-43	5082.46	0.247988	0.0541017	4.58374	4.57e-06	2.84e-05	5082.46	0.330567	0.0541019	6.11007	9.96e-10	4.25e-08
FBgn0259795	5530.72	10.4731	0.307236	34.0883	1.1e-254	6.98e-254	5530.72	-0.414047	0.304581	-1.3594	0.174021	0.261011	5530.72	-0.624016	0.304629	-2.04845	0.040516	0.110775
FBgn0051198	5100.39	0.0459988	0.0758508	0.606438	0.544224	0.553078	5100.39	-0.21119	0.0758508	-2.78429	0.00536455	0.0137161	5100.39	0.328967	0.0758508	4.33702	1.44e-05	0.00016628
FBgn0027512	4888.6	-1.69573	0.042968	-39.465	0	0	4888.6	-0.224621	0.0429594	-5.22868	1.71e-07	1.56e-06	4888.6	0.0263635	0.0429588	0.613692	0.539419	0.705658
FBgn0020238	4987.6	-0.891354	0.0207212	-43.0166	0	0	4987.6	0.0645823	0.0207025	3.11954	0.00181136	0.00534138	4987.6	-0.0613078	0.0207025	-2.96137	0.00306272	0.0140782
FBgn0020255	4814.49	-2.15595	0.0347734	-62	0	0	4814.49	-0.0244729	0.0347401	-0.704456	0.481149	0.585961	4814.49	-0.0639039	0.0347396	-1.83951	0.0658402	0.160726
FBgn0000261	5400.86	1.55472	0.0752496	20.6609	7.8e-95	1.91e-94	5400.86	0.250274	0.0752491	3.32594	0.00088121	0.00285555	5400.86	-0.255709	0.0752491	-3.39816	0.0006784	0.00408294
FBgn0010412	4867.84	-1.09079	0.0358676	-30.4115	3.87e-203	1.86e-202	4867.84	-0.0817096	0.0358619	-2.27845	0.0226999	0.0474925	4867.84	0.14494	0.0358621	4.04158	5.31e-05	0.00048857
FBgn0036007	4908.87	-0.834662	0.0495259	-16.853	9.97e-64	1.94e-63	4908.87	0.145451	0.0495246	2.93695	0.00331461	0.00902002	4908.87	0.0905916	0.0495247	1.82922	0.0673669	0.163369
FBgn0015766	5314.94	1.96817	0.052006	37.845	0	0	5314.94	-0.0439215	0.0520028	-0.844597	0.398336	0.506329	5314.94	-0.025918	0.0520028	-0.498396	0.618205	0.766847
FBgn0003074	5116.09	0.963191	0.0450822	21.3652	2.82e-101	7.24e-101	5116.09	-0.214372	0.0450818	-4.75518	1.98e-06	1.36e-05	5116.09	-0.196433	0.0450817	-4.35726	1.32e-05	0.00015402
FBgn0034474	5359.59	7.49725	0.0947505	79.1262	0	0	5359.59	-0.34111	0.0932128	-3.65947	0.00025274	0.00095568	5359.59	0.222038	0.0931949	2.38251	0.0171952	0.0566688
FBgn0004403	4843.33	-0.978365	0.0463803	-21.0944	8.95e-99	2.26e-98	4843.33	0.137709	0.046378	2.96928	0.00298502	0.00824814	4843.33	0.178913	0.0463783	3.8577	0.00011446	0.0009239
FBgn0036837	5130.88	1.10751	0.0585208	18.9251	7.08e-80	1.55e-79	5130.88	0.00508024	0.0585204	0.0868115	0.930821	0.953871	5130.88	0.169277	0.0585204	2.89262	0.00382048	0.0168765
FBgn0259682	4671.41	-2.83655	0.0940547	-30.1585	8.29e-200	3.92e-199	4671.41	0.401788	0.0940495	4.27209	1.94e-05	9.99e-05	4671.41	0.389973	0.0940501	4.14644	3.38e-05	0.00033781
FBgn0038145	4862	-0.621586	0.0379516	-16.3784	2.73e-60	5.18e-60	4862	-0.0925281	0.03795	-2.43816	0.0147623	0.032888	4862	-0.0788138	0.0379498	-2.07679	0.0378207	0.10469
FBgn0011695	5198.14	2.14903	0.0579165	37.1057	2.28e-301	1.8e-300	5198.14	-0.162228	0.0579133	-2.80122	0.00509095	0.0130968	5198.14	0.103218	0.0579132	1.78229	0.074702	0.176608
FBgn0260794	5033.63	0.436993	0.0649061	6.73269	1.67e-11	2.04e-11	5033.63	-0.0258214	0.0649061	-0.397827	0.690758	0.768237	5033.63	-0.208808	0.0649061	-3.21708	0.00129502	0.0069576
FBgn0039737	5075.37	1.23136	0.0809629	15.209	3.08e-52	5.5e-52	5075.37	-0.509687	0.0809627	-6.29532	3.07e-10	5.1e-09	5075.37	-0.187879	0.0809626	-2.32056	0.0203105	0.0646715
FBgn0000150	4674.16	-1.5709	0.0503421	-31.2044	9.27e-214	4.72e-213	4674.16	-0.195922	0.0503373	-3.89218	9.93e-05	0.00042347	4674.16	0.0353605	0.050337	0.702475	0.482383	0.658162
FBgn0035670	4801.55	0.0897322	0.095756	0.937093	0.348711	0.357181	4801.55	-0.435723	0.095756	-4.55034	5.36e-06	3.25e-05	4801.55	0.434334	0.095756	4.53584	5.74e-06	7.68e-05
FBgn0265487	5241.95	1.98508	0.0551251	36.0104	5.76e-284	4.23e-283	5241.95	0.718686	0.0551223	13.038	7.44e-39	3.82e-36	5241.95	0.119466	0.0551217	2.16732	0.0302103	0.0877299
FBgn0026401	4718.44	-0.924499	0.0538458	-17.1694	4.5e-66	8.93e-66	4718.44	0.274185	0.0538446	5.09215	3.54e-07	2.97e-06	4718.44	-0.161843	0.0538446	-3.00574	0.00264933	0.0125605
FBgn0086904	4618.06	-1.50676	0.0319401	-47.1745	0	0	4618.06	0.0666023	0.031922	2.08641	0.0369417	0.0716898	4618.06	0.114299	0.0319228	3.58049	0.00034296	0.00231242
FBgn0012034	4944.2	0.898929	0.0462969	19.4166	5.59e-84	1.26e-83	4944.2	0.1872	0.0462964	4.04352	5.27e-05	0.00024104	4944.2	-0.0808844	0.0462964	-1.7471	0.0806204	0.186995
FBgn0011661	4732.18	-0.410485	0.0291954	-14.0599	6.69e-45	1.13e-44	4732.18	0.153413	0.029193	5.25514	1.48e-07	1.38e-06	4732.18	0.00778989	0.0291932	0.26684	0.789593	0.881229
FBgn0037643	4877.92	1.0069	0.0414224	24.308	1.61e-130	5.08e-130	4877.92	-0.18072	0.0414217	-4.36294	1.28e-05	6.99e-05	4877.92	0.045162	0.0414216	1.0903	0.275581	0.456198
FBgn0260442	4918.54	0.769737	0.0402264	19.1351	1.29e-81	2.85e-81	4918.54	0.0310467	0.040226	0.771807	0.440228	0.546944	4918.54	-0.220136	0.040226	-5.47247	4.44e-08	1.18e-06
FBgn0015521	4554.16	-1.11608	0.0494197	-22.5838	6.25e-113	1.75e-112	4554.16	0.0931538	0.049417	1.88506	0.0594222	0.10685	4554.16	0.210722	0.0494173	4.26413	2.01e-05	0.00021812
FBgn0034802	4510.69	-1.63504	0.0293264	-55.753	0	0	4510.69	0.0330673	0.0292972	1.12868	0.259031	0.359958	4510.69	-0.0368204	0.0292972	-1.25679	0.20883	0.375597
FBgn0262975	4784.11	0.306188	0.0339329	9.02334	1.82e-19	2.44e-19	4784.11	0.221718	0.0339329	6.53401	6.4e-11	1.2e-09	4784.11	-0.0430432	0.0339329	-1.26848	0.204627	0.370539
FBgn0046214	4407.42	-2.78459	0.0254471	-109.427	0	0	4407.42	0.0684275	0.0251979	2.7156	0.00661559	0.0164921	4407.42	0.0348492	0.0252001	1.3829	0.166696	0.319322
FBgn0035121	4490.84	-1.61759	0.0312289	-51.7976	0	0	4490.84	-0.150146	0.0312056	-4.8115	1.5e-06	1.06e-05	4490.84	-0.0376045	0.0312044	-1.2051	0.228164	0.40014
FBgn0266455	4635.07	0.220459	0.13703	1.60883	0.107653	0.112404	4635.07	-0.495539	0.13703	-3.61628	0.00029887	0.00110135	4635.07	0.194978	0.13703	1.42289	0.154768	0.302543
FBgn0263598	4606.23	-0.246823	0.0259047	-9.5281	1.6e-21	2.19e-21	4606.23	-0.100729	0.0259031	-3.8887	0.00010078	0.00042877	4606.23	0.0225952	0.0259028	0.872307	0.383041	0.567325
FBgn0025726	4818.46	0.927042	0.0478768	19.3631	1.58e-83	3.56e-83	4818.46	0.168731	0.0478763	3.52431	0.00042459	0.00150026	4818.46	-0.138979	0.0478763	-2.90288	0.00369754	0.0164257
FBgn0033820	4867.52	1.06843	0.119325	8.95391	3.43e-19	4.58e-19	4867.52	0.969143	0.119325	8.12187	4.59e-16	1.96e-14	4867.52	0.25342	0.119325	2.12378	0.0336887	0.0956087
FBgn0004507	4630.76	0.568166	0.0890581	6.37972	1.77e-10	2.15e-10	4630.76	-0.792123	0.0890583	-8.89444	5.87e-19	3.63e-17	4630.76	-0.336168	0.0890581	-3.77471	0.00016019	0.00121666
FBgn0263597	4887.05	11.2913	0.389526	28.9874	9.49e-185	4.13e-184	4887.05	-1.00179	0.384079	-2.60828	0.00909993	0.0217445	4887.05	-0.879282	0.383765	-2.2912	0.0219518	0.0686547
FBgn0270925	4965.27	10.5396	0.271318	38.846	0	0	4965.27	-0.652173	0.265815	-2.45348	0.0141481	0.0317098	4965.27	-0.696944	0.265764	-2.62242	0.00873085	0.0329583
FBgn0038271	4576.3	0.477768	0.064963	7.35446	1.92e-13	2.41e-13	4576.3	-0.685316	0.0649633	-10.5493	5.12e-26	8.45e-24	4576.3	0.0225424	0.064963	0.347004	0.728588	0.84285
FBgn0031294	4926.35	2.41905	0.0851376	28.4134	1.38e-177	5.79e-177	4926.35	0.00213564	0.0851358	0.0250852	0.979987	0.987781	4926.35	-0.26633	0.0851358	-3.12829	0.00175825	0.00900393
FBgn0261439	4593.99	0.933955	0.0601012	15.5397	1.87e-54	3.39e-54	4593.99	-0.817066	0.0601016	-13.5947	4.3e-42	2.61e-39	4593.99	0.0989994	0.060101	1.64722	0.0995134	0.219383
FBgn0033663	4481.49	-0.327089	0.031162	-10.4964	8.97e-26	1.28e-25	4481.49	-0.154737	0.0311607	-4.96576	6.84e-07	5.28e-06	4481.49	0.0576275	0.0311604	1.84938	0.0644032	0.158279
FBgn0003231	4596.05	0.41551	0.0396306	10.4846	1.02e-25	1.45e-25	4596.05	0.173249	0.0396305	4.37159	1.23e-05	6.77e-05	4596.05	-0.0672837	0.0396306	-1.69777	0.0895507	0.202246
FBgn0034153	4759.92	11.0956	0.349532	31.7442	3.82e-221	2.01e-220	4759.92	-0.662238	0.343805	-1.9262	0.0540792	0.0987536	4759.92	-0.764345	0.343808	-2.22317	0.0262041	0.0789379
FBgn0058469	4363.61	-0.721457	0.173549	-4.15708	3.22e-05	3.62e-05	4363.61	0.00758079	0.173549	0.043681	0.965159	0.977962	4363.61	0.260469	0.173549	1.50084	0.133398	0.272437
FBgn0034295	4613.84	0.772149	0.0636215	12.1366	6.76e-34	1.04e-33	4613.84	0.27186	0.0636214	4.2731	1.93e-05	9.96e-05	4613.84	0.0409583	0.0636214	0.643782	0.519717	0.688441
FBgn0037728	4277.34	-1.55889	0.0321456	-48.4946	0	0	4277.34	-0.0399431	0.0321238	-1.24341	0.213716	0.308038	4277.34	-0.0220434	0.0321234	-0.686207	0.492582	0.667114
FBgn0010348	4394.94	-0.496709	0.026532	-18.7211	3.33e-78	7.21e-78	4394.94	0.0162448	0.0265275	0.612374	0.54029	0.639867	4394.94	-0.0485584	0.0265274	-1.8305	0.0671755	0.163024
FBgn0037249	4333.7	-1.03468	0.0241148	-42.9063	0	0	4333.7	-0.0120899	0.0240943	-0.501776	0.615825	0.705799	4333.7	-0.0456832	0.0240939	-1.89605	0.0579533	0.146245
FBgn0052000	4439.75	-0.0736546	0.0335637	-2.19447	0.0282017	0.0299851	4439.75	0.0168215	0.0335633	0.501185	0.616241	0.706094	4439.75	-0.0216033	0.0335633	-0.643659	0.519797	0.688478
FBgn0040309	4219.4	-1.58684	0.0448996	-35.3419	1.33e-273	9.25e-273	4219.4	0.0036459	0.044891	0.0812167	0.93527	0.957182	4219.4	-0.125254	0.0448908	-2.7902	0.00526757	0.0219078
FBgn0027580	4518.78	0.827299	0.0487727	16.9623	1.56e-64	3.06e-64	4518.78	-0.163482	0.0487724	-3.35193	0.00080249	0.00262592	4518.78	-0.170069	0.0487723	-3.48699	0.00048849	0.00310049
FBgn0039972	4055.3	-6.12412	0.0870786	-70.3286	0	0	4055.3	-0.0423551	0.0863342	-0.490594	0.623713	0.71191	4055.3	0.0547778	0.0863343	0.634485	0.525764	0.69377
FBgn0037135	4424.07	0.382634	0.0255846	14.9556	1.43e-50	2.52e-50	4424.07	-0.0340034	0.0255848	-1.32905	0.183832	0.272547	4424.07	0.138135	0.0255852	5.39904	6.7e-08	1.71e-06
FBgn0032949	4368.57	0.0797874	0.0351449	2.27024	0.023193	0.0247029	4368.57	0.165412	0.0351448	4.70657	2.52e-06	1.67e-05	4368.57	-0.0316195	0.0351448	-0.89969	0.368285	0.552821
FBgn0026418	4183.61	-1.15844	0.0257616	-44.9678	0	0	4183.61	-0.0034188	0.025739	-0.132826	0.894331	0.928651	4183.61	-0.094515	0.0257385	-3.67213	0.00024054	0.00171665
FBgn0027338	4207.41	-0.921951	0.0202441	-45.5416	0	0	4207.41	0.0594377	0.0202143	2.94038	0.00327809	0.00893155	4207.41	-0.0379357	0.0202144	-1.87667	0.0605629	0.151288
FBgn0266410	4312.62	-0.210375	0.0290602	-7.23927	4.51e-13	5.65e-13	4312.62	0.146048	0.0290588	5.02596	5.01e-07	4.01e-06	4312.62	-0.199756	0.0290588	-6.8742	6.23e-12	4.21e-10
FBgn0259971	4539.52	11.3639	0.421276	26.9749	2.91e-160	1.1e-159	4539.52	-0.758527	0.41601	-1.82334	0.0682524	0.120091	4539.52	-0.822477	0.415968	-1.97726	0.0480126	0.126485
FBgn0250832	4594.47	10.824	0.370892	29.1836	3.13e-187	1.38e-186	4594.47	-0.501876	0.366809	-1.36822	0.171243	0.257743	4594.47	-1.1831	0.367354	-3.2206	0.00127922	0.00689212
FBgn0020503	4454.94	1.28653	0.0221091	58.1902	0	0	4454.94	0.086614	0.0220935	3.92033	8.84e-05	0.00038236	4454.94	-0.0709672	0.0220935	-3.21212	0.00131757	0.0070674
FBgn0286778	4311.12	0.0749854	0.0526614	1.42391	0.154471	0.160424	4311.12	0.0173907	0.0526614	0.330237	0.741221	0.809138	4311.12	-0.127184	0.0526614	-2.41512	0.0157301	0.0528967
FBgn0283471	4395.87	1.72437	0.117268	14.7045	6.03e-49	1.05e-48	4395.87	-0.661894	0.117268	-5.6443	1.66e-08	1.89e-07	4395.87	-0.400136	0.117268	-3.41216	0.0006445	0.00390488
FBgn0266696	4420.75	1.07958	0.0441501	24.4524	4.75e-132	1.51e-131	4420.75	-0.0312022	0.044149	-0.706748	0.479723	0.584492	4420.75	-0.176927	0.0441489	-4.0075	6.14e-05	0.00055423
FBgn0260934	4344	0.304036	0.036073	8.42836	3.51e-17	4.59e-17	4344	0.257249	0.036073	7.13136	9.94e-13	2.53e-11	4344	-0.134363	0.0360729	-3.72476	0.0001955	0.00143743
FBgn0034289	4355.89	0.953205	0.131729	7.23613	4.62e-13	5.78e-13	4355.89	0.01774	0.131729	0.13467	0.892872	0.927893	4355.89	-0.181491	0.131729	-1.37777	0.168275	0.321334
FBgn0027611	4277.61	0.574822	0.16366	3.5123	0.00044425	0.00048931	4277.61	0.14906	0.16366	0.91079	0.362406	0.47105	4277.61	0.493867	0.16366	3.01765	0.00254745	0.0121918
FBgn0030366	4183.77	-0.398384	0.0274617	-14.5069	1.1e-47	1.89e-47	4183.77	-0.0162642	0.0274584	-0.59232	0.553636	0.651908	4183.77	-0.064876	0.0274582	-2.36272	0.0181414	0.0591165
FBgn0039923	4099.17	-1.1119	0.0404637	-27.4789	3.14e-166	1.24e-165	4099.17	0.157284	0.040458	3.88759	0.00010125	0.00042991	4099.17	-0.05947	0.0404581	-1.46992	0.141584	0.28498
FBgn0259937	3878.26	-4.37305	0.040509	-107.952	0	0	3878.26	0.0030473	0.0397894	0.0765857	0.938953	0.959629	3878.26	0.028816	0.0397905	0.724194	0.468947	0.645828
FBgn0052064	4501.51	10.495	0.265678	39.5027	0	0	4501.51	-0.299975	0.259449	-1.1562	0.2476	0.347502	4501.51	-0.570972	0.259563	-2.19974	0.0278252	0.0826165
FBgn0001128	4174.13	0.691843	0.0829909	8.33637	7.66e-17	1e-16	4174.13	-0.632538	0.082991	-7.62177	2.5e-14	8.34e-13	4174.13	-0.0923805	0.0829909	-1.11314	0.265648	0.445221
FBgn0002431	4136.84	-0.282901	0.0408826	-6.91984	4.52e-12	5.59e-12	4136.84	0.123483	0.0408819	3.02048	0.00252372	0.00716327	4136.84	-0.177016	0.0408819	-4.32994	1.49e-05	0.00017099
FBgn0053113	4128.89	-0.0001798	0.0313246	-0.0057395	0.995421	0.99557	4128.89	-0.0500934	0.0313244	-1.59918	0.10978	0.178846	4128.89	-0.0241739	0.0313242	-0.771731	0.440274	0.620171
FBgn0261618	4210.48	0.323516	0.0674317	4.79768	1.61e-06	1.84e-06	4210.48	-0.0269496	0.0674317	-0.399657	0.689409	0.767241	4210.48	-0.181582	0.0674317	-2.69282	0.00708504	0.027945
FBgn0001220	4116.07	-0.16654	0.0333883	-4.98797	6.1e-07	7.05e-07	4116.07	-0.0384327	0.0333876	-1.15111	0.249688	0.349719	4116.07	-0.0766344	0.0333874	-2.29531	0.0217154	0.0680744
FBgn0262508	4360.3	1.94699	0.0807421	24.1137	1.8e-128	5.58e-128	4360.3	-0.579248	0.0807409	-7.17415	7.28e-13	1.93e-11	4360.3	-0.443981	0.0807407	-5.49886	3.82e-08	1.03e-06
FBgn0039302	3973.44	-1.51723	0.0508724	-29.8243	1.89e-195	8.73e-195	3973.44	0.0374808	0.0508664	0.736848	0.461215	0.567058	3973.44	-0.10608	0.0508663	-2.08547	0.0370265	0.103047
FBgn0030703	4131.43	0.249995	0.0434246	5.75698	8.56e-09	1.01e-08	4131.43	0.0589524	0.0434246	1.35758	0.174597	0.261553	4131.43	0.00332775	0.0434246	0.0766328	0.938916	0.967242
FBgn0011726	3931.58	-1.58626	0.0399812	-39.675	0	0	3931.58	0.131609	0.0399671	3.29293	0.00099149	0.00317216	3931.58	-0.101945	0.0399672	-2.55073	0.0107499	0.0389518
FBgn0284220	3839.4	-2.88083	0.0314595	-91.5729	0	0	3839.4	0.0671	0.0312612	2.14643	0.0318387	0.0632844	3839.4	-0.0118802	0.031262	-0.38002	0.70393	0.825462
FBgn0036106	4315.57	1.8757	0.05564	33.7113	3.94e-249	2.42e-248	4315.57	0.453375	0.0556366	8.14887	3.67e-16	1.58e-14	4315.57	0.310227	0.0556366	5.57595	2.46e-08	6.99e-07
FBgn0033868	4379.31	10.5816	0.297066	35.6205	6.75e-278	4.81e-277	4379.31	-0.410714	0.291701	-1.408	0.159132	0.242905	4379.31	-0.576276	0.291747	-1.97526	0.0482391	0.126956
FBgn0034501	4288.78	1.38178	0.077857	17.7476	1.8e-70	3.69e-70	4288.78	0.178865	0.0778565	2.29736	0.021598	0.0455075	4288.78	-0.401748	0.0778565	-5.16011	2.47e-07	5.39e-06
FBgn0039644	3828.46	-2.63678	0.0400901	-65.7714	0	0	3828.46	0.201938	0.0400215	5.04573	4.52e-07	3.67e-06	3828.46	-0.0294032	0.0400223	-0.73467	0.46254	0.639758
FBgn0000541	3963.76	-1.02661	0.045431	-22.597	4.63e-113	1.3e-112	3963.76	0.0627594	0.0454273	1.38153	0.167115	0.252524	3963.76	-0.153142	0.0454273	-3.37115	0.00074854	0.00443319
FBgn0005671	4048.36	-0.0478823	0.0383505	-1.24855	0.211831	0.218788	4048.36	-0.199161	0.0383505	-5.19319	2.07e-07	1.85e-06	4048.36	-0.0205563	0.0383501	-0.536016	0.591947	0.747243
FBgn0005632	4048.2	-0.278282	0.0413379	-6.73188	1.67e-11	2.05e-11	4048.2	0.0484832	0.0413372	1.17287	0.240848	0.339457	4048.2	-0.0950607	0.0413371	-2.29964	0.0214684	0.0674426
FBgn0000044	4222.65	1.38209	0.102237	13.5185	1.22e-41	2.01e-41	4222.65	-0.347858	0.102237	-3.40247	0.00066779	0.00223933	4222.65	-0.597127	0.102237	-5.84063	5.2e-09	1.73e-07
FBgn0262872	4004.06	-0.348236	0.0316472	-11.0037	3.67e-28	5.37e-28	4004.06	-0.058494	0.0316453	-1.84842	0.064541	0.114708	4004.06	-0.0288891	0.0316451	-0.912909	0.361291	0.546016
FBgn0043884	4146.28	0.331384	0.100091	3.31082	0.00093023	0.00101846	4146.28	-0.0246787	0.100091	-0.246562	0.805247	0.859586	4146.28	-0.279543	0.100091	-2.79288	0.00522406	0.0217607
FBgn0030999	4342.34	2.11673	0.095958	22.0589	7.85e-108	2.11e-107	4342.34	0.665455	0.0959571	6.93493	4.06e-12	9.4e-11	4342.34	0.206478	0.0959569	2.15178	0.0314149	0.0905201
FBgn0016917	4034.47	-0.208495	0.0307661	-6.77677	1.23e-11	1.51e-11	4034.47	0.214145	0.0307648	6.96072	3.39e-12	7.94e-11	4034.47	-0.0618265	0.0307648	-2.00965	0.0444685	0.119049
FBgn0083936	4429.15	11.0253	0.373858	29.4905	3.81e-191	1.73e-190	4429.15	-0.540008	0.367489	-1.46945	0.141711	0.220517	4429.15	-1.38262	0.368573	-3.75127	0.00017594	0.00131271
FBgn0053554	3890.27	-1.18637	0.0524303	-22.6276	2.32e-113	6.5e-113	3890.27	0.26208	0.052427	4.99895	5.76e-07	4.55e-06	3890.27	-0.0645041	0.052427	-1.23036	0.218562	0.388139
FBgn0040827	4196.71	1.2917	0.0980752	13.1705	1.3e-39	2.1e-39	4196.71	0.38159	0.098075	3.8908	9.99e-05	0.00042561	4196.71	0.155246	0.098075	1.58293	0.113438	0.241992
FBgn0031653	3817.83	-1.02424	0.209023	-4.90012	9.58e-07	1.1e-06	3817.83	-1.06054	0.209023	-5.07381	3.9e-07	3.23e-06	3817.83	-0.229913	0.209023	-1.09994	0.271357	0.451654
FBgn0051343	3950.19	0.365441	0.0872801	4.18699	2.83e-05	3.18e-05	3950.19	-0.175144	0.0872801	-2.00669	0.0447831	0.084158	3950.19	0.607469	0.0872803	6.95999	3.4e-12	2.41e-10
FBgn0038277	3650.56	-5.54013	0.0515432	-107.485	0	0	3650.56	-0.194401	0.0494949	-3.92769	8.58e-05	0.00037186	3650.56	0.262067	0.0495053	5.29372	1.2e-07	2.87e-06
FBgn0038984	4024.18	0.744564	0.0371111	20.0631	1.55e-89	3.64e-89	4024.18	0.124289	0.0371104	3.34916	0.00081056	0.00264927	4024.18	0.138729	0.0371107	3.73826	0.0001853	0.00137147
FBgn0034753	3761.78	-1.4195	0.0403789	-35.1546	9.88e-271	6.78e-270	3761.78	-0.209473	0.0403677	-5.18912	2.11e-07	1.88e-06	3761.78	0.0566803	0.040367	1.40413	0.160281	0.310865
FBgn0034152	4143.75	8.56465	0.161842	52.9198	0	0	4143.75	-0.819498	0.15944	-5.13984	2.75e-07	2.37e-06	4143.75	0.0660805	0.159181	0.415127	0.678049	0.809023
FBgn0026372	3842.66	-0.707192	0.0728677	-9.70515	2.87e-22	3.95e-22	3842.66	-0.0849184	0.0728672	-1.16539	0.243863	0.343043	3842.66	0.131247	0.0728672	1.80118	0.0716748	0.171177
FBgn0262743	3769.01	-1.20167	0.0310619	-38.6863	0	0	3769.01	-0.0494072	0.0310448	-1.59148	0.111502	0.181143	3769.01	-0.101691	0.0310442	-3.27568	0.00105406	0.00587805
FBgn0002121	3780.02	-1.09944	0.0504587	-21.7888	2.96e-105	7.81e-105	3780.02	0.332248	0.0504554	6.58499	4.55e-11	8.71e-10	3780.02	-0.145235	0.0504554	-2.87849	0.00399589	0.0175182
FBgn0021872	3980.61	0.626422	0.0349672	17.9146	9.08e-72	1.88e-71	3980.61	0.197335	0.0349667	5.64353	1.67e-08	1.9e-07	3980.61	-0.0570157	0.0349667	-1.63057	0.102981	0.225208
FBgn0015221	3911.64	0.432318	0.0357904	12.0792	1.36e-33	2.09e-33	3911.64	0.210504	0.0357903	5.88158	4.06e-09	5.39e-08	3911.64	0.102977	0.0357905	2.87723	0.00401186	0.0175652
FBgn0030086	3602.85	-2.81605	0.0568874	-49.5021	0	0	3602.85	0.141097	0.0568527	2.48181	0.0130718	0.0296506	3602.85	-0.055974	0.056853	-0.98454	0.32485	0.510477
FBgn0023143	3738	-0.971673	0.0381371	-25.4784	3.42e-143	1.17e-142	3738	-0.0402949	0.038131	-1.05675	0.290626	0.395681	3738	-0.11276	0.0381307	-2.95721	0.00310442	0.0142356
FBgn0022764	3765.75	-0.605222	0.0350812	-17.252	1.08e-66	2.15e-66	3765.75	0.0477898	0.0350776	1.3624	0.173072	0.259996	3765.75	-0.0432798	0.0350776	-1.23383	0.217267	0.386472
FBgn0003748	3867.77	0.787738	0.031442	25.0536	1.59e-138	5.28e-138	3867.77	0.109243	0.0314405	3.4746	0.00051161	0.00176574	3867.77	0.0549807	0.0314407	1.74871	0.080341	0.186509
FBgn0036428	3841.04	0.375348	0.0924695	4.05915	4.93e-05	5.52e-05	3841.04	0.260432	0.0924695	2.81641	0.00485638	0.0125878	3841.04	0.138943	0.0924696	1.50258	0.132947	0.271905
FBgn0260003	3873.16	0.550825	0.0426138	12.926	3.21e-38	5.14e-38	3873.16	0.195649	0.0426136	4.59123	4.41e-06	2.75e-05	3873.16	-0.0627066	0.0426136	-1.47152	0.141152	0.284453
FBgn0261565	3935.67	1.59284	0.0818024	19.4718	1.91e-84	4.32e-84	3935.67	-0.357096	0.0818017	-4.36538	1.27e-05	6.95e-05	3935.67	-0.412654	0.0818017	-5.04456	4.55e-07	9.2e-06
FBgn0020908	3736.73	1.78368	0.0974513	18.3033	7.79e-75	1.64e-74	3736.73	-3.48207	0.0974712	-35.7241	1.67e-279	2.23e-275	3736.73	-0.724302	0.0974406	-7.43326	1.06e-13	9.83e-12
FBgn0000358	3420.08	-10.4422	0.201978	-51.6996	0	0	3420.08	0.0636353	0.166215	0.382848	0.701832	0.777251	3420.08	0.24194	0.166433	1.45368	0.146035	0.290961
FBgn0261552	3979.03	1.81368	0.0680847	26.6386	2.43e-156	8.93e-156	3979.03	0.126112	0.0680827	1.85234	0.0639773	0.113888	3979.03	-0.133964	0.0680827	-1.96766	0.0491072	0.128709
FBgn0027948	3619.66	-1.01069	0.0293855	-34.3943	3.07e-259	2e-258	3619.66	0.0575617	0.0293698	1.9599	0.0500078	0.0925798	3619.66	-0.0475387	0.0293698	-1.61863	0.105527	0.229326
FBgn0023529	3704.73	0.012051	0.043208	0.278907	0.780316	0.785428	3704.73	-0.0749073	0.0432079	-1.73365	0.0829804	0.141407	3704.73	-0.10438	0.0432078	-2.41577	0.0157022	0.0528512
FBgn0039562	3708.29	0.0681956	0.05522	1.23498	0.216837	0.223906	3708.29	-0.279726	0.0552201	-5.06566	4.07e-07	3.35e-06	3708.29	-0.0787462	0.0552199	-1.42605	0.153854	0.301197
FBgn0283536	3593.86	-0.564502	0.0459442	-12.2867	1.07e-34	1.66e-34	3593.86	-0.184599	0.0459428	-4.01801	5.87e-05	0.00026558	3593.86	0.106606	0.0459427	2.3204	0.0203191	0.0646834
FBgn0053196	3958.92	2.05689	0.121878	16.8766	6.69e-64	1.3e-63	3958.92	0.0284703	0.121877	0.233598	0.815297	0.868234	3958.92	-0.511168	0.121877	-4.19412	2.74e-05	0.0002821
FBgn0086706	3648.53	-0.358886	0.0338511	-10.6019	2.92e-26	4.19e-26	3648.53	0.149717	0.0338489	4.4231	9.73e-06	5.49e-05	3648.53	0.0450897	0.0338492	1.33208	0.182835	0.341019
FBgn0031030	3485	-2.0715	0.0300885	-68.8468	0	0	3485	0.0510025	0.0300019	1.69998	0.0891348	0.149926	3485	-0.113044	0.0300012	-3.76798	0.00016458	0.00124077
FBgn0050360	3925.08	2.68728	0.194935	13.7855	3.11e-43	5.2e-43	3925.08	1.02429	0.194934	5.25452	1.48e-07	1.39e-06	3925.08	0.432847	0.194934	2.22048	0.0263865	0.0793851
FBgn0036316	3669.68	0.150857	0.0454482	3.31931	0.00090242	0.00098817	3669.68	0.218753	0.0454482	4.81324	1.49e-06	1.05e-05	3669.68	0.0615516	0.0454483	1.35432	0.175634	0.331408
FBgn0083041	3442.59	-1.73453	0.086813	-19.9801	8.21e-89	1.92e-88	3442.59	-0.619452	0.0868109	-7.13565	9.63e-13	2.46e-11	3442.59	0.130282	0.0868102	1.50077	0.133416	0.272437
FBgn0001105	3597.11	-0.46184	0.0261529	-17.6593	8.64e-70	1.76e-69	3597.11	0.138523	0.0261464	5.29797	1.17e-07	1.12e-06	3597.11	-0.108281	0.0261464	-4.14131	3.45e-05	0.00034345
FBgn0013756	3470.51	-1.74462	0.0307744	-56.6907	0	0	3470.51	0.115421	0.030724	3.75669	0.00017217	0.00067869	3470.51	-0.119616	0.0307239	-3.89324	9.89e-05	0.00081465
FBgn0010225	3770.99	1.17636	0.060732	19.3697	1.39e-83	3.13e-83	3770.99	0.332688	0.0607312	5.47804	4.3e-08	4.56e-07	3770.99	0.151898	0.0607312	2.50115	0.0123792	0.0435112
FBgn0013576	3698.04	0.443165	0.033417	13.2617	3.86e-40	6.29e-40	3698.04	0.0726142	0.0334169	2.17298	0.0297818	0.05972	3698.04	-0.0286014	0.0334169	-0.855896	0.392055	0.575827
FBgn0001149	3617.91	-0.0719374	0.10201	-0.705203	0.480684	0.489696	3617.91	0.0308625	0.102009	0.302546	0.762236	0.825473	3617.91	0.00885934	0.102009	0.0868482	0.930792	0.963219
FBgn0014020	3659.99	0.17582	0.0354065	4.96576	6.84e-07	7.9e-07	3659.99	0.286501	0.0354064	8.09177	5.88e-16	2.46e-14	3659.99	-0.0624769	0.0354064	-1.76456	0.0776372	0.181843
FBgn0036262	3952.92	1.37658	0.101453	13.5687	6.14e-42	1.02e-41	3952.92	0.879865	0.101452	8.67269	4.22e-18	2.37e-16	3952.92	-0.862071	0.101452	-8.4973	1.94e-17	3.65e-15
FBgn0015584	3826.65	10.7232	0.330159	32.479	NA	NA	3826.65	-0.912963	0.32389	-2.81875	NA	NA	3826.65	-0.427466	0.323238	-1.32245	NA	NA
FBgn0032026	3364.02	-3.1232	0.0538465	-58.0019	0	0	3364.02	0.102982	0.0537733	1.91512	0.0554772	0.100852	3364.02	0.0712498	0.0537747	1.32497	0.185182	0.343955
FBgn0035770	3603.25	0.359962	0.0853829	4.21585	2.49e-05	2.8e-05	3603.25	0.29317	0.0853829	3.43359	0.00059564	0.00202799	3603.25	0.904108	0.0853833	10.5888	3.36e-26	2.04e-23
FBgn0000721	3524.6	-0.644945	0.0304887	-21.1536	2.56e-99	6.47e-99	3524.6	0.092903	0.0304816	3.04784	0.00230493	0.0066063	3524.6	0.0537793	0.0304821	1.76429	0.0776826	0.181917
FBgn0052423	3634.42	0.323639	0.0303488	10.664	1.5e-26	2.16e-26	3634.42	0.126759	0.0303487	4.17677	2.96e-05	0.00014499	3634.42	-0.148165	0.0303487	-4.88208	1.05e-06	1.86e-05
FBgn0030608	3506.07	-0.687494	0.0522696	-13.1528	1.64e-39	2.65e-39	3506.07	0.115627	0.0522681	2.2122	0.026953	0.0548873	3506.07	0.0232452	0.0522681	0.44473	0.656515	0.79308
FBgn0039348	3624.14	0.90887	0.0984478	9.232	2.66e-20	3.59e-20	3624.14	-0.639684	0.0984479	-6.4977	8.16e-11	1.5e-09	3624.14	-0.0974271	0.0984477	-0.989633	0.322353	0.508005
FBgn0004177	3459.51	-1.00823	0.0215228	-46.8449	0	0	3459.51	0.0525771	0.0214796	2.44776	0.0143747	0.0321208	3459.51	-0.0900013	0.0214792	-4.19016	2.79e-05	0.00028641
FBgn0015288	3468.14	-0.776136	0.0440859	-17.6051	2.25e-69	4.58e-69	3468.14	0.0393439	0.0440825	0.892506	0.372122	0.481105	3468.14	0.255687	0.0440832	5.8001	6.63e-09	2.16e-07
FBgn0045770	3827.33	10.4331	0.267769	38.9629	0	0	3827.33	-0.331461	0.259998	-1.27486	0.202359	0.294623	3827.33	-0.559013	0.260099	-2.14924	0.0316158	0.0910167
FBgn0029896	3775.06	1.29427	0.0764838	16.9222	3.09e-64	6.04e-64	3775.06	0.385792	0.0764832	5.04414	4.56e-07	3.7e-06	3775.06	-0.267727	0.0764832	-3.50047	0.00046444	0.00297325
FBgn0000117	3425.3	-1.07972	0.0209015	-51.6575	0	0	3425.3	-0.0200109	0.0208465	-0.959915	0.337098	0.444684	3425.3	0.0374251	0.0208466	1.79526	0.0726125	0.172789
FBgn0004362	3271.75	-3.54889	0.0453277	-78.2941	0	0	3271.75	0.253103	0.045096	5.61254	1.99e-08	2.25e-07	3271.75	0.0155849	0.0450994	0.345568	0.729667	0.843434
FBgn0031771	3558.71	0.847727	0.0605124	14.0091	1.37e-44	2.31e-44	3558.71	-0.275935	0.0605123	-4.55999	5.12e-06	3.13e-05	3558.71	0.154083	0.0605122	2.54632	0.0108866	0.0393512
FBgn0004868	3438.64	-0.56402	0.0182571	-30.8931	1.48e-209	7.35e-209	3438.64	0.0307481	0.0182301	1.68667	0.0916671	0.153563	3438.64	-0.012773	0.0182302	-0.700649	0.483522	0.659111
FBgn0035978	3523.51	0.443318	0.0624007	7.10438	1.21e-12	1.5e-12	3523.51	-0.272626	0.0624008	-4.36894	1.25e-05	6.85e-05	3523.51	-0.241696	0.0624007	-3.87329	0.00010738	0.00087252
FBgn0003076	3562.73	0.776088	0.0399303	19.4361	3.82e-84	8.66e-84	3562.73	-0.0841622	0.0399296	-2.10776	0.0350516	0.0686397	3562.73	-0.0160993	0.0399295	-0.403194	0.686806	0.81472
FBgn0046294	3743.27	10.872	0.318762	34.1068	5.84e-255	3.71e-254	3743.27	-0.341402	0.309898	-1.10166	0.27061	0.373567	3743.27	-0.750365	0.310237	-2.41868	0.0155768	0.0525131
FBgn0264493	3254.49	-3.13138	0.0543747	-57.5889	0	0	3254.49	0.107772	0.0542993	1.98478	0.0471691	0.0879718	3254.49	-0.145885	0.054299	-2.68669	0.00721632	0.0283541
FBgn0263987	3322.08	-1.75	0.0320245	-54.6456	0	0	3322.08	0.0115296	0.0319755	0.360575	0.718417	0.790768	3322.08	-0.107287	0.0319748	-3.35536	0.00079261	0.00465708
FBgn0262782	3463.97	-0.110114	0.0382952	-2.87539	0.0040353	0.00436831	3463.97	-0.0034155	0.0382947	-0.0891895	0.928931	0.952673	3463.97	-0.102485	0.0382945	-2.67623	0.00744561	0.029067
FBgn0262738	3629.74	1.31121	0.0643291	20.3829	2.37e-92	5.71e-92	3629.74	0.085299	0.0643281	1.326	0.18484	0.273556	3629.74	-0.0728913	0.0643281	-1.13312	0.257165	0.435074
FBgn0016126	3550.84	0.566036	0.0523289	10.8169	2.86e-27	4.15e-27	3550.84	0.365175	0.0523288	6.97847	2.98e-12	7.09e-11	3550.84	0.0828513	0.0523288	1.58328	0.113357	0.241939
FBgn0028670	3413.18	-0.297142	0.0243344	-12.2108	2.72e-34	4.22e-34	3413.18	-0.0488077	0.0243296	-2.0061	0.0448454	0.0842395	3413.18	0.0131378	0.0243293	0.54	0.589197	0.745038
FBgn0029093	3478.49	0.23777	0.0400281	5.94008	2.85e-09	3.4e-09	3478.49	0.172755	0.0400281	4.31584	1.59e-05	8.39e-05	3478.49	0.0924142	0.0400283	2.30872	0.0209591	0.0662006
FBgn0262737	3489.89	0.231629	0.0259722	8.91836	4.73e-19	6.31e-19	3489.89	0.0135222	0.0259724	0.520637	0.60262	0.694966	3489.89	-0.181348	0.0259721	-6.9824	2.9e-12	2.07e-10
FBgn0000357	3160.05	-9.50549	0.151346	-62.8063	0	0	3160.05	0.0863427	0.123769	0.697611	0.48542	0.589981	3160.05	0.324671	0.12401	2.6181	0.00884214	0.0333107
FBgn0015509	3298.09	-1.4403	0.0276542	-52.0823	0	0	3298.09	-0.0661944	0.027607	-2.39774	0.0164964	0.0362379	3298.09	-0.0132658	0.0276059	-0.480542	0.630842	0.77496
FBgn0047334	3608.97	7.66193	0.167665	45.6979	0	0	3608.97	-0.976323	0.166708	-5.85648	4.73e-09	6.17e-08	3608.97	-0.0554093	0.166525	-0.332738	0.739332	0.849536
FBgn0015776	3462.14	0.275232	0.0197382	13.9441	3.42e-44	5.75e-44	3462.14	0.00576948	0.0197387	0.292292	0.770063	0.831725	3462.14	-0.166142	0.0197381	-8.41736	3.85e-17	6.8e-15
FBgn0004924	3229.55	-2.25934	0.0365554	-61.806	0	0	3229.55	0.00200645	0.0364815	0.054999	0.956139	0.971626	3229.55	-0.068597	0.0364807	-1.88036	0.0600589	0.150451
FBgn0086254	3342.25	-0.482427	0.0578658	-8.33699	7.62e-17	9.95e-17	3342.25	-0.153094	0.0578652	-2.6457	0.00815212	0.0197551	3342.25	-0.0972815	0.057865	-1.68118	0.0927278	0.207899
FBgn0250823	3399.23	0.16131	0.0411326	3.92171	8.79e-05	9.81e-05	3399.23	-0.0671763	0.0411327	-1.63316	0.102435	0.168627	3399.23	-0.0161043	0.0411326	-0.391523	0.695411	0.820727
FBgn0031285	3494.64	1.01269	0.0393798	25.7161	7.73e-146	2.67e-145	3494.64	0.162009	0.0393777	4.11423	3.88e-05	0.00018499	3494.64	0.0941836	0.0393779	2.39179	0.0167664	0.0555293
FBgn0083058	3240.13	-1.49806	0.0932198	-16.0702	4.13e-58	7.73e-58	3240.13	-0.603202	0.0932185	-6.47085	9.75e-11	1.76e-09	3240.13	0.118244	0.093218	1.26846	0.204632	0.370539
FBgn0261113	3585.63	1.53092	0.0448719	34.1175	4.06e-255	2.58e-254	3585.63	0.353005	0.0448671	7.8678	3.61e-15	1.37e-13	3585.63	-0.0340945	0.0448668	-0.759904	0.447312	0.626359
FBgn0029688	3423.53	0.163689	0.0413671	3.95698	7.59e-05	8.48e-05	3423.53	0.0341402	0.0413671	0.8253	0.409201	0.517092	3423.53	-0.146742	0.041367	-3.54733	0.00038916	0.00256377
FBgn0086355	3331.74	-0.0318189	0.0701292	-0.453717	0.650032	0.657608	3331.74	-0.459786	0.0701294	-6.55625	5.52e-11	1.04e-09	3331.74	-0.135179	0.0701291	-1.92758	0.0539079	0.138335
FBgn0028987	3566.7	10.8873	0.322346	33.7751	4.58e-250	2.82e-249	3566.7	-0.980745	0.311552	-3.14794	0.00164428	0.00491042	3566.7	-0.32808	0.310404	-1.05694	0.290537	0.473092
FBgn0016756	3464.16	0.822451	0.029788	27.6101	8.41e-168	3.35e-167	3464.16	-0.0073182	0.0297855	-0.245697	0.805917	0.860164	3464.16	-0.10611	0.0297854	-3.56249	0.00036735	0.00244174
FBgn0003357	3286.29	-0.0806076	0.147396	-0.546877	0.584463	0.593115	3286.29	-1.37628	0.147396	-9.33731	9.88e-21	8.26e-19	3286.29	-0.361713	0.147396	-2.45402	0.0141268	0.0483444
FBgn0034662	3394.6	0.464529	0.0668253	6.95139	3.62e-12	4.48e-12	3394.6	-0.0222235	0.0668253	-0.332561	0.739466	0.807948	3394.6	0.0710675	0.0668253	1.06348	0.287564	0.469623
FBgn0285947	3235.8	-1.10812	0.0483643	-22.912	3.53e-116	1.01e-115	3235.8	0.00600404	0.0483586	0.124156	0.901191	0.933309	3235.8	0.237098	0.0483592	4.90286	9.45e-07	1.69e-05
FBgn0003462	3362.74	0.473793	0.0326041	14.5317	7.63e-48	1.32e-47	3362.74	-0.094018	0.0326043	-2.88361	0.00393148	0.0104769	3362.74	0.159466	0.0326045	4.89093	1e-06	1.79e-05
FBgn0032456	3343.85	-0.0714459	0.0534687	-1.33622	0.181477	0.187945	3343.85	0.131055	0.0534685	2.45107	0.0142432	0.0318856	3343.85	0.0302142	0.0534685	0.565084	0.572017	0.731403
FBgn0020386	3332.65	-0.113147	0.0304389	-3.7172	0.00020145	0.00022307	3332.65	0.0307615	0.0304377	1.01064	0.31219	0.418351	3332.65	-0.27224	0.0304376	-8.94421	3.75e-19	8.94e-17
FBgn0030672	3239.92	-0.907245	0.0259093	-35.0162	1.28e-268	8.67e-268	3239.92	0.00761678	0.025886	0.294243	0.768572	0.830786	3239.92	-0.0009525	0.025886	-0.0367969	0.970647	0.984269
FBgn0033661	3168.56	-2.09832	0.057455	-36.521	5.14e-292	3.91e-291	3168.56	0.0753881	0.0574394	1.31248	0.189358	0.279099	3168.56	-0.168147	0.0574392	-2.92738	0.00341829	0.0154105
FBgn0086357	3233.61	-0.735493	0.032738	-22.466	8.92e-112	2.47e-111	3233.61	-0.200653	0.0327307	-6.13041	8.77e-10	1.34e-08	3233.61	-0.0309566	0.0327294	-0.945836	0.344232	0.529987
FBgn0262160	3495.9	1.43203	0.0566371	25.2842	4.76e-141	1.6e-140	3495.9	0.181633	0.056635	3.20708	0.0013409	0.0041175	3495.9	-0.0984964	0.056635	-1.73915	0.0820092	0.189559
FBgn0026250	3310.01	0.0927952	0.029662	3.12842	0.00175747	0.00191584	3310.01	0.00382098	0.0296618	0.128818	0.897501	0.930931	3310.01	-0.0617223	0.0296617	-2.08088	0.0374451	0.103952
FBgn0040011	3262.01	-0.194147	0.054007	-3.59485	0.00032458	0.00035836	3262.01	-0.0420268	0.0540067	-0.778178	0.436464	0.543375	3262.01	-0.0635243	0.0540066	-1.17623	0.239502	0.413888
FBgn0029092	3212.48	-0.846751	0.0524424	-16.1463	1.21e-58	2.27e-58	3212.48	0.331248	0.0524398	6.31673	2.67e-10	4.49e-09	3212.48	0.189912	0.0524401	3.62149	0.00029291	0.00203076
FBgn0267408	3442.52	1.66017	0.0603779	27.4964	1.94e-166	7.65e-166	3442.52	0.402747	0.0603751	6.67075	2.55e-11	5.1e-10	3442.52	0.248493	0.0603751	4.11583	3.86e-05	0.00037477
FBgn0035600	3236.34	0.416401	0.0700754	5.94219	2.81e-09	3.36e-09	3236.34	-0.644841	0.0700759	-9.20204	3.51e-20	2.7e-18	3236.34	0.00675706	0.0700754	0.0964255	0.923183	0.959504
FBgn0013763	3258.1	0.092398	0.0622309	1.48476	0.137607	0.14321	3258.1	0.32501	0.0622308	5.22266	1.76e-07	1.61e-06	3258.1	0.209733	0.062231	3.37024	0.00075103	0.00444595
FBgn0035348	3473.5	2.99365	0.112074	26.7115	3.46e-157	1.28e-156	3473.5	0.394928	0.11207	3.52395	0.00042516	0.00150149	3473.5	-0.323571	0.11207	-2.88723	0.00388651	0.017106
FBgn0261574	3158.14	-1.06893	0.0405148	-26.3837	2.11e-153	7.62e-153	3158.14	0.165102	0.0405061	4.07597	4.58e-05	0.00021357	3158.14	-0.191723	0.0405061	-4.7332	2.21e-06	3.46e-05
FBgn0023477	3274.09	0.546711	0.0548552	9.96644	2.14e-23	2.98e-23	3274.09	-0.0349054	0.0548552	-0.63632	0.524568	0.625281	3274.09	-0.0772368	0.0548551	-1.40801	0.159127	0.308894
FBgn0265434	3259.26	-0.18874	0.0635449	-2.97018	0.00297623	0.00323021	3259.26	0.256939	0.0635447	4.04344	5.27e-05	0.00024104	3259.26	-0.151498	0.0635446	-2.38412	0.0171199	0.0564763
FBgn0015778	3165.52	-0.814257	0.0459061	-17.7375	2.15e-70	4.42e-70	3165.52	-0.0290445	0.0459025	-0.632744	0.526901	0.627614	3165.52	-0.10592	0.0459024	-2.30751	0.0210264	0.0663345
FBgn0284408	3262.04	0.273574	0.076553	3.57366	0.00035203	0.00038835	3262.04	-0.341251	0.0765532	-4.4577	8.28e-06	4.76e-05	3262.04	-0.224999	0.076553	-2.93913	0.00329136	0.0149543
FBgn0250814	3232.16	0.615961	0.0615722	10.0039	1.47e-23	2.04e-23	3232.16	-0.645128	0.0615728	-10.4775	1.1e-25	1.74e-23	3232.16	0.0560882	0.0615721	0.910936	0.362329	0.547075
FBgn0020513	3258.74	-0.137714	0.0812609	-1.69471	0.0901298	0.094299	3258.74	0.306118	0.0812608	3.76711	0.00016515	0.00065506	3258.74	-0.349276	0.0812608	-4.29821	1.72e-05	0.00019132
FBgn0013269	2978.99	-3.98817	0.0387588	-102.897	0	0	2978.99	0.0472551	0.0379369	1.24562	0.212903	0.30713	2978.99	0.0656103	0.037943	1.72918	0.0837767	0.192744
FBgn0262099	3365.94	11.4464	0.426451	26.8411	1.07e-158	4e-158	3365.94	-1.49957	0.414449	-3.61823	0.00029663	0.00109441	3365.94	-0.391655	0.411257	-0.952336	0.340926	0.527266
FBgn0026083	3117.61	-1.30306	0.0436271	-29.8681	5.11e-196	2.37e-195	3117.61	0.0430106	0.0436163	0.986112	0.324078	0.43134	3117.61	-0.139524	0.0436161	-3.1989	0.00137951	0.00732991
FBgn0041094	3320.83	0.690061	0.0492718	14.0052	1.45e-44	2.45e-44	3320.83	0.224292	0.0492714	4.55217	5.31e-06	3.23e-05	3320.83	-0.180253	0.0492714	-3.65836	0.00025383	0.00180095
FBgn0262519	3087.3	-1.43777	0.0307749	-46.7189	0	0	3087.3	0.06448	0.0307354	2.09791	0.0359132	0.0700294	3087.3	-0.0316846	0.0307355	-1.03088	0.302597	0.48639
FBgn0002938	3333.68	2.06033	0.0720004	28.6155	4.31e-180	1.83e-179	3333.68	-0.451149	0.0719971	-6.26621	3.7e-10	6.05e-09	3333.68	-0.100531	0.0719966	-1.39633	0.162615	0.314205
FBgn0266521	3031.37	-1.87688	0.049185	-38.1596	0	0	3031.37	-0.0157916	0.0491654	-0.321193	0.748064	0.814468	3031.37	-0.132383	0.049165	-2.69262	0.0070892	0.027945
FBgn0262124	3110.25	-0.829619	0.0510066	-16.2649	1.75e-59	3.31e-59	3110.25	0.256473	0.0510037	5.02851	4.94e-07	3.96e-06	3110.25	-0.008057	0.0510039	-0.157969	0.874482	0.931336
FBgn0264492	3022.13	-1.85194	0.0366289	-50.5595	0	0	3022.13	0.0843238	0.0365822	2.30505	0.0211638	0.0447976	3022.13	-0.0117807	0.0365826	-0.32203	0.74743	0.854141
FBgn0035497	3412.8	4.04936	0.0650648	62.2359	0	0	3412.8	-0.175428	0.0649712	-2.70009	0.00693214	0.0171596	3412.8	-0.156094	0.0649702	-2.40255	0.0162812	0.054299
FBgn0284248	3115.34	0.0424497	0.108338	0.391827	0.695186	0.702385	3115.34	-0.977355	0.108338	-9.02133	1.86e-19	1.23e-17	3115.34	-0.110347	0.108338	-1.01854	0.308421	0.492938
FBgn0030674	3218.93	0.0927564	0.0974653	0.951686	0.341256	0.34968	3218.93	-0.115145	0.0974654	-1.18139	0.237448	0.335443	3218.93	-0.21261	0.0974653	-2.18139	0.0291546	0.0853504
FBgn0267252	3322.61	2.17325	0.0567933	38.266	0	0	3322.61	-0.270777	0.0567847	-4.76849	1.86e-06	1.28e-05	3322.61	-0.0469585	0.0567842	-0.826965	0.408257	0.592068
FBgn0010408	3021.01	-1.35433	0.0455664	-29.7221	3.98e-194	1.82e-193	3021.01	0.0048186	0.0455546	0.105776	0.91576	0.944009	3021.01	0.233923	0.0455556	5.13489	2.82e-07	6.06e-06
FBgn0264294	3202.35	0.841084	0.026977	31.1778	2.13e-213	1.08e-212	3202.35	-0.0923968	0.0269736	-3.42545	0.00061379	0.00208235	3202.35	0.171826	0.0269742	6.37002	1.89e-10	9.39e-09
FBgn0037533	3011.36	-1.35926	0.0305878	-44.438	0	0	3011.36	-0.0233111	0.0305506	-0.763032	0.445444	0.55178	3011.36	0.0318259	0.0305506	1.04174	0.297531	0.480839
FBgn0262515	3127.15	0.209921	0.029057	7.22445	5.03e-13	6.29e-13	3127.15	-0.0910413	0.0290576	-3.13313	0.00172953	0.00512607	3127.15	0.101833	0.0290576	3.50452	0.00045743	0.00293965
FBgn0052230	3073.96	0.18273	0.078336	2.33264	0.019667	0.0209741	3073.96	-0.797762	0.0783366	-10.1838	2.34e-24	3.13e-22	3073.96	0.0586836	0.078336	0.749127	0.453781	0.631777
FBgn0034144	3354.42	8.38006	0.0990478	84.6062	0	0	3354.42	-0.519448	0.0867645	-5.98687	2.14e-09	3e-08	3354.42	-0.0914685	0.0865773	-1.0565	0.290742	0.473252
FBgn0087035	3139.96	-0.0661746	0.0293504	-2.25464	0.0241558	0.0257222	3139.96	0.232434	0.0293491	7.91963	2.38e-15	9.34e-14	3139.96	-0.1382	0.0293491	-4.70884	2.49e-06	3.84e-05
FBgn0261397	3091.28	-0.0938159	0.0434578	-2.15878	0.030867	0.0327564	3091.28	-0.132893	0.0434575	-3.05799	0.00222829	0.00641377	3091.28	0.00843855	0.0434573	0.19418	0.846035	0.913933
FBgn0011217	3065.89	-0.455463	0.0279998	-16.2666	1.7e-59	3.22e-59	3065.89	-0.0802602	0.0279934	-2.86712	0.00414232	0.0109579	3065.89	-0.121514	0.0279923	-4.34099	1.42e-05	0.00016387
FBgn0020906	2960.47	-0.761832	0.261391	-2.91453	0.00356228	0.00386032	2960.47	-1.74792	0.261391	-6.68701	2.28e-11	4.59e-10	2960.47	-0.672637	0.261391	-2.5733	0.0100735	0.036972
FBgn0001124	3194.38	0.913976	0.048042	19.0245	1.07e-80	2.35e-80	3194.38	0.0285121	0.048041	0.593495	0.55285	0.651556	3194.38	-0.151884	0.048041	-3.16155	0.0015693	0.00817812
FBgn0259176	3166.49	0.404189	0.0396157	10.2027	1.93e-24	2.71e-24	3166.49	0.126428	0.0396156	3.19136	0.00141606	0.00430194	3166.49	-0.0750978	0.0396157	-1.89566	0.0580051	0.146321
FBgn0039955	2962.53	-1.62799	0.042726	-38.103	0	0	2962.53	0.065571	0.0427042	1.53547	0.124669	0.198505	2962.53	-0.0199157	0.0427044	-0.466363	0.640956	0.78222
FBgn0014863	3195.64	1.60014	0.0691565	23.1379	1.92e-118	5.59e-118	3195.64	-1.05644	0.069156	-15.2761	1.1e-52	1.34e-49	3195.64	-0.321934	0.0691538	-4.65533	3.23e-06	4.75e-05
FBgn0002962	2846.17	-7.90158	0.0842888	-93.7441	0	0	2846.17	0.041888	0.0625417	0.669762	0.50301	0.606233	2846.17	-0.122534	0.0625275	-1.95969	0.0500322	0.130618
FBgn0261403	3031.3	-0.698277	0.0346968	-20.1251	4.45e-90	1.05e-89	3031.3	0.0378342	0.0346897	1.09065	0.275428	0.378887	3031.3	-0.0423108	0.0346896	-1.2197	0.22258	0.393185
FBgn0266084	3200.04	1.39713	0.108291	12.9017	4.41e-38	7.05e-38	3200.04	-0.922553	0.108291	-8.51924	1.61e-17	8.13e-16	3200.04	-0.701679	0.10829	-6.47961	9.2e-11	4.86e-09
FBgn0041171	2937.56	-1.86237	0.0271156	-68.6825	0	0	2937.56	-0.0114698	0.0269938	-0.424906	0.670905	0.751277	2937.56	-0.084438	0.026992	-3.12826	0.00175845	0.00900393
FBgn0264693	3095.24	-0.0852789	0.0301575	-2.82778	0.00468718	0.00506783	3095.24	0.092479	0.0301562	3.06667	0.0021646	0.00625199	3095.24	-0.0710926	0.0301562	-2.35748	0.0183996	0.0598122
FBgn0261822	3129.42	0.492293	0.0430329	11.4399	2.64e-30	3.94e-30	3129.42	0.0590332	0.0430327	1.37182	0.170119	0.256224	3129.42	-0.109636	0.0430327	-2.54774	0.0108422	0.0392333
FBgn0011225	3113.15	0.747154	0.0280625	26.6247	3.52e-156	1.29e-155	3113.15	-0.0620698	0.0280603	-2.21202	0.0269655	0.0549045	3113.15	0.0231513	0.0280601	0.82506	0.409337	0.592807
FBgn0035917	3134.25	1.74905	0.0726295	24.0818	3.88e-128	1.2e-127	3134.25	-0.965747	0.0726283	-13.2971	2.41e-40	1.34e-37	3134.25	-0.169137	0.0726265	-2.32886	0.0198665	0.0635299
FBgn0051716	3000.75	-0.540223	0.0226561	-23.8446	1.15e-125	3.52e-125	3000.75	0.0736579	0.0226385	3.25366	0.00113929	0.00357151	3000.75	-0.114103	0.0226382	-5.0403	4.65e-07	9.36e-06
FBgn0263231	3007.42	-0.336675	0.0375894	-8.95664	3.35e-19	4.47e-19	3007.42	-0.169764	0.0375878	-4.51645	6.29e-06	3.74e-05	3007.42	-0.0385429	0.0375872	-1.02543	0.305162	0.489101
FBgn0039342	3128.96	1.58323	0.102437	15.4557	6.9e-54	1.25e-53	3128.96	0.160619	0.102436	1.568	0.116882	0.188304	3128.96	0.599601	0.102436	5.8534	4.82e-09	1.63e-07
FBgn0032586	3007.08	-0.146334	0.0359101	-4.07501	4.6e-05	5.16e-05	3007.08	-0.0653965	0.0359092	-1.82116	0.0685819	0.120591	3007.08	-0.0989846	0.0359088	-2.75655	0.00584141	0.0239003
FBgn0028986	3223.91	10.9839	0.330812	33.2027	9.83e-242	5.83e-241	3223.91	-0.62535	0.317342	-1.97059	0.048771	0.0904944	3223.91	-0.738601	0.317367	-2.32728	0.0199505	0.0637376
FBgn0020443	2933.57	-1.14553	0.0269936	-42.4372	0	0	2933.57	0.0228239	0.0269544	0.846757	0.39713	0.505133	2933.57	-0.0731661	0.0269539	-2.71449	0.0066378	0.0264385
FBgn0263352	3025.15	-0.351639	0.0658619	-5.33903	9.34e-08	1.09e-07	3025.15	0.26975	0.0658615	4.09571	4.21e-05	0.00019837	3025.15	-0.19129	0.0658615	-2.90443	0.00367919	0.0163551
FBgn0015218	2901.52	-1.35138	0.0302177	-44.7216	0	0	2901.52	-0.139192	0.0301777	-4.61242	3.98e-06	2.52e-05	2901.52	-0.0287053	0.0301756	-0.951273	0.341466	0.527673
FBgn0083987	2978.88	-0.121675	0.0971546	-1.25238	0.21043	0.217374	2978.88	0.011445	0.0971546	0.117802	0.906225	0.937215	2978.88	0.41988	0.0971547	4.32177	1.55e-05	0.00017623
FBgn0262473	2842.1	-2.44612	0.0421283	-58.0636	0	0	2842.1	0.159837	0.0420469	3.80139	0.00014389	0.00058282	2842.1	-0.205202	0.0420467	-4.88033	1.06e-06	1.87e-05
FBgn0020653	2943.88	-0.52412	0.0285064	-18.3861	1.7e-75	3.6e-75	2943.88	-0.06324	0.028498	-2.21911	0.0264795	0.054055	2943.88	0.0108308	0.0284975	0.38006	0.703901	0.825462
FBgn0032482	3047.53	0.61493	0.0344124	17.8694	2.04e-71	4.21e-71	3047.53	0.0227473	0.0344117	0.661033	0.508591	0.61066	3047.53	-0.115416	0.0344116	-3.35398	0.00079658	0.00467627
FBgn0019644	2970.62	0.309831	0.082745	3.74441	0.00018082	0.00020048	2970.62	-0.758268	0.0827455	-9.16386	5.01e-20	3.64e-18	2970.62	-0.0089151	0.082745	-0.107742	0.9142	0.953824
FBgn0039928	3103.67	1.19012	0.062564	19.0224	1.11e-80	2.44e-80	3103.67	0.0423249	0.0625629	0.676517	0.498712	0.60214	3103.67	-0.131497	0.0625629	-2.10184	0.0355677	0.0997552
FBgn0041180	3121.03	1.40809	0.0695069	20.2582	3.01e-91	7.17e-91	3121.03	0.465311	0.0695056	6.69458	2.16e-11	4.38e-10	3121.03	0.19224	0.0695055	2.76582	0.00567803	0.0233461
FBgn0040233	2864.68	-1.20946	0.0414634	-29.1692	4.77e-187	2.1e-186	2864.68	0.0721103	0.0414505	1.73967	0.0819169	0.139898	2864.68	-0.0300327	0.0414506	-0.724541	0.468733	0.645801
FBgn0004117	3042.32	1.62644	0.108862	14.9404	1.8e-50	3.16e-50	3042.32	-0.920797	0.108861	-8.45843	2.71e-17	1.32e-15	3042.32	-0.395516	0.108861	-3.63323	0.0002799	0.0019633
FBgn0002772	3009.71	1.66617	0.15165	10.9869	4.42e-28	6.46e-28	3009.71	-1.27291	0.15165	-8.39372	4.71e-17	2.24e-15	3009.71	-0.645474	0.15165	-4.25634	2.08e-05	0.00022418
FBgn0000079	3025.01	1.44207	0.14961	9.63886	5.48e-22	7.52e-22	3025.01	-0.112198	0.149609	-0.749941	0.45329	0.55967	3025.01	-0.150474	0.149609	-1.00578	0.314521	0.49943
FBgn0014141	2957.15	-0.0901803	0.0372388	-2.42168	0.0154491	0.0165273	2957.15	-0.004819	0.0372381	-0.12941	0.897033	0.930589	2957.15	-0.207043	0.0372379	-5.56001	2.7e-08	7.58e-07
FBgn0021760	3014.54	1.01674	0.045942	22.1311	1.59e-108	4.3e-108	3014.54	-0.137911	0.0459404	-3.00196	0.00268247	0.0075408	3014.54	-0.149075	0.0459401	-3.24497	0.00117461	0.00641435
FBgn0083057	2893.99	-0.48286	0.125619	-3.84384	0.00012112	0.00013477	2893.99	-0.479851	0.125619	-3.81989	0.00013351	0.00054547	2893.99	0.126859	0.125619	1.00987	0.312558	0.497258
FBgn0030478	2929.83	0.302271	0.036219	8.34563	7.08e-17	9.25e-17	2929.83	-0.117557	0.0362195	-3.24568	0.00117171	0.00365854	2929.83	-0.0159208	0.0362191	-0.439568	0.66025	0.795643
FBgn0037580	2869.71	-0.339762	0.0443023	-7.66917	1.73e-14	2.21e-14	2869.71	-0.203925	0.0443013	-4.60313	4.16e-06	2.62e-05	2869.71	-0.0583332	0.0443007	-1.31675	0.187921	0.347193
FBgn0266414	3452.27	1.7603	0.263583	6.67836	2.42e-11	2.96e-11	3452.27	0.824465	0.263583	3.12791	0.00176052	0.00520985	3452.27	-2.87349	0.263584	-10.9016	1.13e-27	9.46e-25
FBgn0034398	2941.32	0.314447	0.0580704	5.41492	6.13e-08	7.18e-08	2941.32	0.317625	0.0580705	5.46965	4.51e-08	4.76e-07	2941.32	0.167951	0.0580706	2.89219	0.0038257	0.0168884
FBgn0027588	2858.37	-0.289029	0.0294689	-9.80795	1.04e-22	1.44e-22	2858.37	-0.125131	0.0294656	-4.24668	2.17e-05	0.00011056	2858.37	0.0453181	0.029465	1.53803	0.124041	0.258344
FBgn0028331	2829.3	-0.943173	0.0347655	-27.1296	4.41e-162	1.68e-161	2829.3	0.153618	0.0347518	4.42045	9.85e-06	5.55e-05	2829.3	-0.0901396	0.0347519	-2.5938	0.00949209	0.0351568
FBgn0026620	2895.72	0.108589	0.0372417	2.91579	0.0035479	0.00384505	2895.72	-0.1057	0.0372419	-2.83819	0.00453708	0.0118753	2895.72	-0.0988108	0.0372415	-2.65324	0.00797224	0.0307015
FBgn0027291	2840.37	0.138747	0.10287	1.34877	0.177412	0.183806	2840.37	-0.879487	0.10287	-8.54948	1.24e-17	6.36e-16	2840.37	-0.213668	0.10287	-2.07707	0.037795	0.104671
FBgn0039904	2803.35	-0.844271	0.0295714	-28.5503	2.79e-179	1.18e-178	2803.35	0.0857761	0.0295528	2.90247	0.00370232	0.00995554	2803.35	-0.0256067	0.0295531	-0.866464	0.386236	0.570036
FBgn0020496	2811.6	-0.853971	0.025338	-33.7032	5.18e-249	3.18e-248	2811.6	0.121071	0.0253081	4.78389	1.72e-06	1.2e-05	2811.6	-0.0902573	0.0253082	-3.56632	0.00036203	0.00241359
FBgn0032833	2849.58	0.500409	0.0775604	6.45186	1.1e-10	1.34e-10	2849.58	-0.827775	0.0775612	-10.6725	1.37e-26	2.34e-24	2849.58	0.0973014	0.0775605	1.25452	0.209652	0.376366
FBgn0031374	2915.29	0.50008	0.026448	18.9081	9.79e-80	2.14e-79	2915.29	0.0900509	0.0264471	3.40495	0.00066177	0.00222204	2915.29	-0.145003	0.026447	-5.48275	4.19e-08	1.12e-06
FBgn0033688	2773.9	-1.13443	0.0484655	-23.407	3.62e-121	1.07e-120	2773.9	-0.0085266	0.0484581	-0.175959	0.860326	0.902384	2773.9	-0.125191	0.0484579	-2.5835	0.00978031	0.0360582
FBgn0016691	2814.2	0.23881	0.0860104	2.77653	0.00549428	0.00593231	2814.2	-0.845032	0.086011	-9.8247	8.81e-23	1.02e-20	2814.2	0.0191304	0.0860105	0.222419	0.823987	0.901052
FBgn0028325	2815.13	-0.0404656	0.0505584	-0.800373	0.423495	0.432588	2815.13	-0.44549	0.0505591	-8.81128	1.24e-18	7.29e-17	2815.13	-0.0350763	0.0505581	-0.693782	0.487819	0.662805
FBgn0001125	2832.58	-0.0342312	0.0695984	-0.491838	0.622834	0.631	2832.58	-0.0460228	0.0695984	-0.661263	0.508444	0.61058	2832.58	-0.121512	0.0695983	-1.7459	0.0808277	0.187328
FBgn0020279	2793.22	-0.732283	0.0466711	-15.6903	1.76e-55	3.23e-55	2793.22	-0.105824	0.0466676	-2.26761	0.0233533	0.0486387	2793.22	-0.0910161	0.0466672	-1.95032	0.0511378	0.132807
FBgn0004888	2823.18	-0.0281009	0.0387006	-0.72611	0.467771	0.476941	2823.18	-0.236886	0.0387009	-6.12095	9.3e-10	1.41e-08	2823.18	0.0256113	0.0387002	0.661789	0.508107	0.678101
FBgn0004921	2960.87	1.31957	0.0332244	39.7169	0	0	2960.87	-0.0599835	0.0332136	-1.80599	0.0709193	0.123967	2960.87	-0.126559	0.0332133	-3.81051	0.00013868	0.00107714
FBgn0021906	2845.42	0.694463	0.0699794	9.92382	3.28e-23	4.56e-23	2845.42	-0.685546	0.06998	-9.79631	1.17e-22	1.31e-20	2845.42	0.0658161	0.0699793	0.940508	0.346957	0.532588
FBgn0001215	2767.81	-0.790685	0.0468152	-16.8895	5.38e-64	1.05e-63	2767.81	-0.0470995	0.0468111	-1.00616	0.314338	0.42076	2767.81	-0.101915	0.0468108	-2.17716	0.0294686	0.0860999
FBgn0041605	3010.09	2.30024	0.0586055	39.2495	0	0	3010.09	-0.319961	0.0585935	-5.46068	4.74e-08	4.98e-07	3010.09	-0.240036	0.0585929	-4.09667	4.19e-05	0.00040014
FBgn0011760	2793.43	-0.46437	0.0245295	-18.9311	6.32e-80	1.38e-79	2793.43	0.0594519	0.0245166	2.42497	0.0153098	0.0339155	2793.43	-0.123663	0.0245162	-5.04413	4.56e-07	9.2e-06
FBgn0261954	2745.57	-0.957958	0.042259	-22.6687	9.12e-114	2.57e-113	2745.57	-0.0061886	0.0422509	-0.146472	0.883549	0.92063	2745.57	-0.14237	0.0422505	-3.36965	0.00075263	0.00445148
FBgn0002645	2805.43	-0.375131	0.0592003	-6.33664	2.35e-10	2.84e-10	2805.43	0.285105	0.0591996	4.81599	1.46e-06	1.04e-05	2805.43	-0.132635	0.0591996	-2.24047	0.0250603	0.0761588
FBgn0029996	2702.34	-1.44463	0.0329451	-43.8498	0	0	2702.34	0.177107	0.0329027	5.38274	7.34e-08	7.4e-07	2702.34	-0.147559	0.0329027	-4.48469	7.3e-06	9.45e-05
FBgn0283658	2840.25	0.958622	0.0630318	15.2085	3.1e-52	5.54e-52	2840.25	-0.620457	0.063032	-9.84352	7.31e-23	8.8e-21	2840.25	-0.0900405	0.0630311	-1.42851	0.153145	0.300257
FBgn0023458	2835.19	0.198994	0.0589072	3.3781	0.00072989	0.00080062	2835.19	-0.0787341	0.0589073	-1.33658	0.181361	0.269961	2835.19	-0.0501869	0.0589072	-0.851966	0.394233	0.578454
FBgn0000308	2806.96	-0.139815	0.0359725	-3.88671	0.00010161	0.00011319	2806.96	0.14642	0.0359713	4.07047	4.69e-05	0.0002183	2806.96	-0.123868	0.0359713	-3.44352	0.0005742	0.00356166
FBgn0035001	2799.3	-0.166169	0.0323471	-5.13707	2.79e-07	3.24e-07	2799.3	0.0710497	0.0323452	2.19661	0.0280484	0.0567808	2799.3	-0.111473	0.0323451	-3.44638	0.00056816	0.00352907
FBgn0264357	2829.96	0.255563	0.0378706	6.74831	1.5e-11	1.84e-11	2829.96	0.116329	0.0378706	3.07174	0.00212813	0.0061573	2829.96	0.00211453	0.0378707	0.0558356	0.955473	0.975946
FBgn0053519	2890.81	1.80892	0.101067	17.8982	1.22e-71	2.52e-71	2890.81	-1.1228	0.101067	-11.1095	1.13e-28	2.36e-26	2890.81	-0.532574	0.101066	-5.26959	1.37e-07	3.23e-06
FBgn0037763	2906.28	2.24056	0.0699608	32.026	4.75e-225	2.56e-224	2906.28	-0.22191	0.0699538	-3.17224	0.00151269	0.00456538	2906.28	0.345523	0.0699541	4.93928	7.84e-07	1.45e-05
FBgn0002413	2646.26	-2.04293	0.0282824	-72.2334	0	0	2646.26	0.0613399	0.0281089	2.18222	0.0290933	0.0585501	2646.26	-0.101971	0.0281081	-3.62783	0.00028581	0.00199292
FBgn0029687	2720	-0.86848	0.0303326	-28.6319	2.69e-180	1.15e-179	2720	0.0562694	0.0303137	1.85624	0.0634195	0.113061	2720	-0.142375	0.0303133	-4.69677	2.64e-06	4.04e-05
FBgn0026196	2577.46	-3.94067	0.0427535	-92.1719	0	0	2577.46	0.0110414	0.0419904	0.262951	0.792589	0.850011	2577.46	0.0313977	0.0419921	0.747704	0.454639	0.632444
FBgn0085446	2973.85	1.56397	0.0878828	17.7961	7.58e-71	1.56e-70	2973.85	0.237384	0.0878817	2.70118	0.00690934	0.0171095	2973.85	-0.381772	0.0878817	-4.34416	1.4e-05	0.00016195
FBgn0028920	2857.21	1.30368	0.218486	5.96689	2.42e-09	2.89e-09	2857.21	0.411977	0.218486	1.8856	0.0593486	0.106756	2857.21	-0.457981	0.218486	-2.09616	0.0360682	0.100799
FBgn0003149	2859.18	1.6769	0.101013	16.601	6.86e-62	1.32e-61	2859.18	-1.23968	0.101012	-12.2726	1.27e-34	4.36e-32	2859.18	-0.630028	0.101011	-6.23721	4.45e-10	2.05e-08
FBgn0016685	2587.93	-2.92945	0.028314	-103.463	0	0	2587.93	0.0412445	0.0276734	1.4904	0.136119	0.213481	2587.93	0.00342359	0.0276749	0.123708	0.901547	0.947776
FBgn0259745	2584.19	-3.19028	0.0430375	-74.1278	0	0	2584.19	0.182871	0.0427752	4.27517	1.91e-05	9.88e-05	2584.19	-0.115173	0.0427759	-2.69247	0.00709259	0.0279501
FBgn0083004	2633.91	-1.71063	0.106963	-15.9927	1.44e-57	2.68e-57	2633.91	-0.533878	0.106961	-4.99132	6e-07	4.71e-06	2633.91	-0.305387	0.106961	-2.85513	0.00430194	0.0185796
FBgn0029870	2768.59	0.218997	0.0283883	7.71436	1.22e-14	1.55e-14	2768.59	-0.0135124	0.0283886	-0.47598	0.634089	0.720185	2768.59	0.102905	0.0283891	3.62481	0.00028918	0.00201115
FBgn0261671	2826.46	0.538283	0.0514957	10.453	1.42e-25	2.02e-25	2826.46	0.122301	0.0514955	2.37498	0.01755	0.0381882	2826.46	-0.162377	0.0514955	-3.15322	0.00161481	0.00838909
FBgn0053129	2644.41	-1.27787	0.0357721	-35.7224	1.77e-279	1.27e-278	2644.41	-0.101034	0.0357466	-2.82641	0.00470736	0.012261	2644.41	-0.142901	0.035745	-3.99778	6.39e-05	0.0005713
FBgn0035422	2675.32	-0.941674	0.0521321	-18.0632	6.21e-73	1.29e-72	2675.32	-0.0175899	0.0521275	-0.337441	0.735785	0.805309	2675.32	0.0808265	0.0521276	1.55055	0.12101	0.253746
FBgn0052451	2756.15	0.299352	0.0283709	10.5514	5.01e-26	7.16e-26	2756.15	-0.0597357	0.0283715	-2.10548	0.0352496	0.068944	2756.15	-0.061946	0.0283709	-2.18343	0.0290042	0.085115
FBgn0043841	2943.17	1.52029	0.103794	14.6472	1.4e-48	2.44e-48	2943.17	0.85564	0.103793	8.24369	1.67e-16	7.52e-15	2943.17	-0.0867281	0.103793	-0.835587	0.403388	0.587757
FBgn0037146	2816.56	1.37527	0.0500732	27.4652	4.57e-166	1.8e-165	2816.56	-0.0168383	0.0500692	-0.336301	0.736644	0.805919	2816.56	0.362173	0.05007	7.23333	4.71e-13	3.77e-11
FBgn0032144	2594.83	-0.736831	0.157258	-4.68549	2.79e-06	3.19e-06	2594.83	-1.08842	0.157258	-6.92126	4.48e-12	1.01e-10	2594.83	0.874164	0.157258	5.55879	2.72e-08	7.6e-07
FBgn0030098	2604.01	-0.826428	0.142858	-5.78495	7.25e-09	8.6e-09	2604.01	-0.471015	0.142858	-3.29708	0.00097696	0.00313016	2604.01	0.313235	0.142858	2.19263	0.0283343	0.0837744
FBgn0003862	2763.75	0.142014	0.0535993	2.64955	0.00805982	0.00868136	2763.75	0.302051	0.0535993	5.63535	1.75e-08	1.99e-07	2763.75	-0.112995	0.0535992	-2.10815	0.0350184	0.0985455
FBgn0010905	2683.41	-0.427297	0.0326911	-13.0707	4.84e-39	7.8e-39	2683.41	0.065574	0.0326857	2.00619	0.0448355	0.0842327	2683.41	-0.0973661	0.0326856	-2.97887	0.00289317	0.0134535
FBgn0037547	2880.08	2.48601	0.053257	46.6794	0	0	2880.08	-0.06599	0.0532334	-1.23963	0.215111	0.309747	2880.08	0.0373762	0.0532333	0.70212	0.482604	0.658329
FBgn0026206	2682.98	-0.549547	0.0502842	-10.9288	8.39e-28	1.22e-27	2682.98	0.0208569	0.0502822	0.414798	0.67829	0.757832	2682.98	-0.224316	0.0502821	-4.46115	8.15e-06	0.00010348
FBgn0036762	2691.16	0.319543	0.0773167	4.13291	3.58e-05	4.02e-05	2691.16	-0.626908	0.0773172	-8.10826	5.14e-16	2.18e-14	2691.16	-0.112074	0.0773167	-1.44954	0.147186	0.292818
FBgn0037248	2502.72	-3.96564	0.0411254	-96.4282	0	0	2502.72	0.0842461	0.0401861	2.0964	0.036047	0.0702187	2502.72	-0.0177676	0.0401889	-0.442102	0.658415	0.794587
FBgn0262559	2689.51	0.415462	0.0618829	6.71368	1.9e-11	2.33e-11	2689.51	-0.599874	0.0618838	-9.69355	3.21e-22	3.25e-20	2689.51	-0.0290138	0.0618829	-0.468849	0.639177	0.78062
FBgn0032138	2604.33	-1.24756	0.0462318	-26.9849	2.22e-160	8.41e-160	2604.33	0.190154	0.0462196	4.11415	3.89e-05	0.00018499	2604.33	0.0612397	0.0462202	1.32496	0.185186	0.343955
FBgn0027086	2573.08	-1.5908	0.0273047	-58.2611	0	0	2573.08	0.106217	0.0272002	3.90502	9.42e-05	0.00040443	2573.08	0.0370172	0.0272024	1.36081	0.173574	0.328403
FBgn0016687	2631.43	-0.566997	0.0359643	-15.7655	5.37e-56	9.88e-56	2631.43	0.0414326	0.0359579	1.15225	0.249217	0.349373	2631.43	0.151124	0.0359588	4.20269	2.64e-05	0.00027331
FBgn0261987	2465.65	-8.89063	0.119162	-74.6097	0	0	2465.65	0.0590537	0.0765027	0.771916	0.440164	0.546944	2465.65	-0.0732551	0.0764968	-0.957622	0.338253	0.524719
FBgn0261575	2856.14	2.08479	0.214913	9.7006	3e-22	4.12e-22	2856.14	1.15	0.214913	5.35099	8.75e-08	8.67e-07	2856.14	0.776087	0.214913	3.61117	0.00030482	0.00209594
FBgn0001197	2503.72	-3.11858	0.0365713	-85.2738	0	0	2503.72	0.00023271	0.0361602	0.00643549	0.994865	0.997552	2503.72	-0.0730954	0.0361573	-2.02159	0.0432187	0.116409
FBgn0036534	2661.69	-0.446742	0.0310779	-14.3749	7.44e-47	1.28e-46	2661.69	0.158225	0.0310712	5.09235	3.54e-07	2.97e-06	2661.69	-0.181453	0.0310711	-5.83991	5.22e-09	1.74e-07
FBgn0265991	2776.92	1.42013	0.0894467	15.8769	9.16e-57	1.7e-56	2776.92	-0.746432	0.0894463	-8.34503	7.12e-17	3.28e-15	2776.92	-0.555362	0.0894458	-6.20892	5.34e-10	2.38e-08
FBgn0261016	2460.95	-5.51513	0.0437289	-126.121	0	0	2460.95	0.00164954	0.0364336	0.0452751	0.963888	0.977415	2460.95	0.169795	0.0364594	4.65708	3.21e-06	4.72e-05
FBgn0263289	2748.69	0.483941	0.0514715	9.40212	5.35e-21	7.27e-21	2748.69	0.194642	0.0514714	3.78157	0.00015584	0.00062315	2748.69	-0.157524	0.0514714	-3.06042	0.00221029	0.0108541
FBgn0024921	2577.75	-1.27123	0.0383458	-33.1517	5.34e-241	3.15e-240	2577.75	0.0907194	0.0383237	2.36719	0.0179236	0.0388747	2577.75	-0.125059	0.0383235	-3.26323	0.00110149	0.00608202
FBgn0003889	2863.65	9.9797	0.200656	49.7355	0	0	2863.65	-0.497335	0.182333	-2.72763	0.00637919	0.0159803	2863.65	-0.245524	0.182041	-1.34872	0.177426	0.333706
FBgn0001225	2439.74	-2.97034	0.362784	-8.18763	2.66e-16	3.46e-16	2439.74	0.11104	0.36278	0.306082	0.759542	0.82309	2439.74	2.81869	0.362784	7.76962	7.87e-15	8.99e-13
FBgn0038194	2727.71	1.21476	0.113146	10.7363	6.88e-27	9.93e-27	2727.71	0.48786	0.113145	4.31179	1.62e-05	8.54e-05	2727.71	0.674269	0.113146	5.9593	2.53e-09	9.13e-08
FBgn0038535	2588.44	-1.04565	0.0316113	-33.0785	6.06e-240	3.55e-239	2588.44	0.0230229	0.0315853	0.728912	0.466055	0.571695	2588.44	-0.13914	0.0315846	-4.4053	1.06e-05	0.00012825
FBgn0015024	2621.53	-0.543358	0.0186259	-29.1722	4.37e-187	1.93e-186	2621.53	0.0425253	0.0185848	2.28818	0.0221269	0.0464608	2621.53	-0.0895238	0.0185838	-4.8173	1.46e-06	2.46e-05
FBgn0001316	2602.14	-0.723241	0.0424876	-17.0224	5.6e-65	1.1e-64	2602.14	-0.0935256	0.0424822	-2.20153	0.0276988	0.0561835	2602.14	0.0724003	0.0424821	1.70426	0.0883332	0.200263
FBgn0086690	2712.46	0.756912	0.0523055	14.471	1.85e-47	3.18e-47	2712.46	-0.223795	0.0523053	-4.27864	1.88e-05	9.75e-05	2712.46	-0.197069	0.0523049	-3.7677	0.00016476	0.00124145
FBgn0031453	2738.51	0.481158	0.0641101	7.50519	6.13e-14	7.77e-14	2738.51	0.372954	0.0641101	5.81741	5.98e-09	7.58e-08	2738.51	-0.0027332	0.06411	-0.0426337	0.965993	0.981632
FBgn0015586	2752	11.2317	0.420266	26.7252	2.4e-157	8.92e-157	2752	-1.14218	0.406964	-2.80658	0.00500705	0.0129157	2752	-0.709456	0.405544	-1.74939	0.080223	0.186267
FBgn0010226	2741.86	1.78823	0.0840176	21.284	1.6e-100	4.08e-100	2741.86	-0.407116	0.0840156	-4.84572	1.26e-06	9.09e-06	2741.86	-0.388029	0.0840154	-4.61855	3.86e-06	5.5e-05
FBgn0035720	2732.52	0.763878	0.0533476	14.3189	1.67e-46	2.85e-46	2732.52	-0.0210906	0.0533471	-0.395347	0.692587	0.769752	2732.52	-0.0937634	0.053347	-1.75761	0.0788135	0.184018
FBgn0013981	2623.08	-0.293376	0.0495191	-5.92449	3.13e-09	3.74e-09	2623.08	0.0496097	0.049518	1.00185	0.316415	0.42308	2623.08	0.165731	0.0495184	3.34685	0.00081736	0.00477157
FBgn0035601	2560.53	-1.11475	0.0349231	-31.9201	1.4e-223	7.51e-223	2560.53	0.0502131	0.0349003	1.43876	0.150218	0.231573	2560.53	0.00869887	0.0349006	0.249247	0.80317	0.889549
FBgn0051998	2589.21	-0.849801	0.0285535	-29.7617	1.22e-194	5.62e-194	2589.21	0.180945	0.0285291	6.34248	2.26e-10	3.85e-09	2589.21	-0.165333	0.0285292	-5.79523	6.82e-09	2.2e-07
FBgn0017566	2672.74	0.819215	0.064641	12.6733	8.31e-37	1.32e-36	2672.74	-0.613671	0.0646415	-9.49345	2.24e-21	2.05e-19	2672.74	0.133812	0.0646407	2.07009	0.0384437	0.106151
FBgn0032055	2837.14	5.87424	0.210345	27.9267	1.26e-171	5.14e-171	2837.14	-0.180253	0.210293	-0.857148	0.391363	0.499731	2837.14	-0.0729422	0.210293	-0.346861	0.728696	0.84285
FBgn0052672	2707.5	0.666853	0.0403351	16.5328	2.13e-61	4.07e-61	2707.5	0.0992842	0.0403342	2.46154	0.0138342	0.0311055	2707.5	-0.107171	0.0403342	-2.65707	0.00788242	0.0303994
FBgn0003676	2462.05	-2.76553	0.0356015	-77.6801	0	0	2462.05	0.00238055	0.0353175	0.0674042	0.94626	0.964589	2462.05	0.0444131	0.0353187	1.2575	0.208574	0.375286
FBgn0000250	2559.24	-0.966108	0.034376	-28.1042	8.72e-174	3.57e-173	2559.24	0.106172	0.034358	3.09015	0.00200055	0.00582345	2559.24	-0.148436	0.0343579	-4.3203	1.56e-05	0.00017682
FBgn0030593	2765.01	2.02732	0.0852463	23.7819	5.14e-125	1.56e-124	2765.01	0.0457549	0.0852433	0.536756	0.591436	0.684656	2765.01	0.250255	0.0852434	2.93577	0.00332719	0.0150812
FBgn0037810	2504.18	-1.76042	0.0476729	-36.9271	1.7e-298	1.32e-297	2504.18	-0.0044372	0.0476464	-0.0931275	0.925802	0.950476	2504.18	-0.122569	0.0476459	-2.57249	0.0100969	0.0370479
FBgn0285910	2590.73	-0.34183	0.0323884	-10.5541	4.86e-26	6.96e-26	2590.73	-0.0615875	0.0323844	-1.90177	0.0572016	0.103396	2590.73	-0.133407	0.0323836	-4.11959	3.8e-05	0.00037005
FBgn0261268	2694.96	1.1935	0.0459346	25.9826	7.79e-149	2.75e-148	2694.96	-0.163863	0.0459313	-3.56757	0.00036031	0.00129888	2694.96	-0.0505411	0.0459309	-1.10037	0.27117	0.451491
FBgn0033902	2567.51	-0.558662	0.0264956	-21.0851	1.09e-98	2.75e-98	2567.51	0.107199	0.0264789	4.04846	5.16e-05	0.00023649	2567.51	0.163333	0.0264819	6.16773	6.93e-10	3.01e-08
FBgn0013954	2503.69	-1.50928	0.0320677	-47.0653	0	0	2503.69	-0.0460698	0.0320082	-1.43931	0.150062	0.231386	2503.69	0.053847	0.0320082	1.68229	0.0925127	0.207591
FBgn0001308	2543.53	-0.816332	0.0209585	-38.9499	0	0	2543.53	0.105172	0.0208991	5.03235	4.85e-07	3.9e-06	2543.53	-0.0486828	0.0208997	-2.32935	0.0198404	0.0634868
FBgn0003435	2788.33	2.86511	0.0637174	44.9659	0	0	2788.33	-0.19983	0.0636906	-3.13751	0.00170387	0.00506014	2788.33	-0.283475	0.0636904	-4.45083	8.55e-06	0.00010787
FBgn0034432	2575.63	-0.179917	0.0314365	-5.7232	1.05e-08	1.24e-08	2575.63	-0.0149118	0.031434	-0.474385	0.635226	0.721232	2575.63	0.0979924	0.0314345	3.11735	0.00182483	0.00926414
FBgn0036974	2509.92	-0.924509	0.0319568	-28.93	5.01e-184	2.18e-183	2509.92	-0.130563	0.0319362	-4.08824	4.35e-05	0.00020386	2509.92	-0.0148049	0.0319347	-0.463598	0.642936	0.783706
FBgn0261955	2610.54	0.816176	0.126104	6.47223	9.66e-11	1.17e-10	2610.54	-1.22348	0.126105	-9.70213	2.95e-22	3.04e-20	2610.54	-0.394473	0.126104	-3.12815	0.0017591	0.00900393
FBgn0051092	2679.16	0.604776	0.0744204	8.12648	4.42e-16	5.73e-16	2679.16	0.451917	0.0744203	6.0725	1.26e-09	1.86e-08	2679.16	0.0964607	0.0744203	1.29616	0.19492	0.356819
FBgn0039909	2590.48	0.503992	0.0493309	10.2166	1.67e-24	2.35e-24	2590.48	-0.31182	0.0493315	-6.3209	2.6e-10	4.38e-09	2590.48	0.0467299	0.0493309	0.947273	0.343499	0.529347
FBgn0001145	2669	1.43952	0.0589333	24.4263	8.98e-132	2.85e-131	2669	-0.338803	0.0589306	-5.74918	8.97e-09	1.09e-07	2669	-0.0785525	0.05893	-1.33298	0.182539	0.340593
FBgn0259998	2526.36	-0.129078	0.138489	-0.93204	0.351316	0.359822	2526.36	-0.221662	0.138489	-1.60057	0.109472	0.178453	2526.36	0.490778	0.138489	3.5438	0.00039441	0.00259323
FBgn0085195	2555.35	-0.435462	0.150853	-2.88667	0.00389337	0.00421603	2555.35	0.286493	0.150853	1.89916	0.0575434	0.10391	2555.35	-0.35799	0.150853	-2.37311	0.0176389	0.0578211
FBgn0004401	2484.05	-1.19826	0.0371261	-32.2755	1.54e-228	8.47e-228	2484.05	0.0486227	0.0371027	1.31049	0.19003	0.27976	2484.05	0.00768706	0.037103	0.207182	0.835868	0.908378
FBgn0026533	2478.69	-1.35768	0.0314897	-43.1152	0	0	2478.69	0.157934	0.0314396	5.02341	5.08e-07	4.06e-06	2478.69	-0.124854	0.0314397	-3.97122	7.15e-05	0.00062554
FBgn0040227	2462.49	-1.49936	0.0300375	-49.9164	0	0	2462.49	0.0177765	0.0299639	0.593265	0.553004	0.65168	2462.49	-0.0041883	0.029964	-0.139778	0.888836	0.940553
FBgn0039890	2522.62	-0.530512	0.0391782	-13.541	8.96e-42	1.48e-41	2522.62	0.124326	0.0391731	3.17376	0.00150476	0.00454248	2522.62	0.146735	0.0391741	3.74572	0.00017988	0.00133845
FBgn0004926	2479.41	-1.45406	0.0775881	-18.7408	2.3e-78	4.99e-78	2479.41	0.0177937	0.0775842	0.229347	0.818599	0.870641	2479.41	-0.296811	0.0775841	-3.82567	0.00013042	0.00102373
FBgn0032198	2443.17	-1.60886	0.04505	-35.7129	2.49e-279	1.79e-278	2443.17	-0.113526	0.0450239	-2.52146	0.011687	0.0269716	2443.17	-0.0041897	0.045023	-0.0930563	0.925859	0.960641
FBgn0004598	2444.09	-1.848	0.0458203	-40.3315	0	0	2444.09	0.0884677	0.0457842	1.93228	0.0533255	0.0976173	2444.09	-0.0598856	0.0457843	-1.30799	0.190875	0.351436
FBgn0034132	2752.66	10.6075	0.334644	31.6979	1.66e-220	8.74e-220	2752.66	-0.329394	0.32486	-1.01396	0.310602	0.41639	2752.66	-0.749626	0.325236	-2.30487	0.0211738	0.0666896
FBgn0022023	2501.59	-0.692635	0.0264012	-26.235	1.06e-151	3.8e-151	2501.59	0.0302669	0.0263774	1.14746	0.251193	0.351408	2501.59	0.112699	0.0263792	4.27225	1.94e-05	0.0002117
FBgn0050035	2655.56	1.26296	0.046899	26.9294	9.93e-160	3.74e-159	2655.56	0.0749087	0.0468948	1.59738	0.110181	0.179383	2655.56	0.0830176	0.0468949	1.77029	0.0766788	0.179976
FBgn0022959	2562.61	0.0148765	0.0363318	0.409462	0.682201	0.68963	2562.61	0.128372	0.0363311	3.5334	0.00041026	0.00145654	2562.61	0.0903623	0.0363316	2.48715	0.012877	0.0449184
FBgn0000045	2596.59	2.62035	0.174405	15.0246	5.07e-51	8.96e-51	2596.59	-2.34829	0.174405	-13.4646	2.53e-41	1.47e-38	2596.59	-0.798594	0.174399	-4.57911	4.67e-06	6.42e-05
FBgn0263106	2569.61	0.0260546	0.0683028	0.381458	0.702863	0.710088	2569.61	-0.015196	0.0683027	-0.22248	0.82394	0.874828	2569.61	-0.381882	0.0683027	-5.59102	2.26e-08	6.45e-07
FBgn0042134	2439.17	-1.69655	0.0350197	-48.4456	0	0	2439.17	-0.0955006	0.0349561	-2.73201	0.00629489	0.0157868	2439.17	-0.0713226	0.0349539	-2.04048	0.0413029	0.112512
FBgn0039778	2413.07	-1.18285	0.208554	-5.67165	1.41e-08	1.67e-08	2413.07	-1.6112	0.208555	-7.72554	1.11e-14	3.92e-13	2413.07	0.0207757	0.208554	0.0996177	0.920648	0.958062
FBgn0051694	2504.22	-0.549597	0.0510661	-10.7625	5.18e-27	7.48e-27	2504.22	-0.0534752	0.051064	-1.04722	0.294998	0.400126	2504.22	-0.241996	0.0510637	-4.7391	2.15e-06	3.4e-05
FBgn0003356	2457.47	-0.0192987	0.153803	-0.125477	0.900146	0.90278	2457.47	-1.33362	0.153803	-8.67097	4.28e-18	2.4e-16	2457.47	0.129635	0.153803	0.842866	0.399304	0.583498
FBgn0014133	2415.41	-2.06758	0.0337861	-61.1961	0	0	2415.41	0.0514651	0.0336594	1.529	0.126266	0.200689	2415.41	-0.105871	0.0336586	-3.14545	0.00165833	0.00857521
FBgn0019960	2565.12	0.649889	0.0331211	19.6216	1.01e-85	2.32e-85	2565.12	-0.307414	0.0331222	-9.28121	1.68e-20	1.36e-18	2565.12	0.0433687	0.0331202	1.30943	0.190387	0.350716
FBgn0003071	2573.12	1.07443	0.0648968	16.556	1.45e-61	2.78e-61	2573.12	-0.638175	0.0648968	-9.8337	8.06e-23	9.37e-21	2573.12	-0.196196	0.0648957	-3.02325	0.00250077	0.0120114
FBgn0016926	2575.16	0.361584	0.0545911	6.6235	3.51e-11	4.29e-11	2575.16	0.0432246	0.0545911	0.791789	0.428484	0.535385	2575.16	-0.0686559	0.0545911	-1.25764	0.208522	0.375286
FBgn0043456	2413.47	-1.85203	0.0239721	-77.2579	0	0	2413.47	0.0757981	0.0237127	3.19652	0.00139097	0.00424276	2413.47	-0.0018044	0.0237145	-0.0760889	0.939348	0.96743
FBgn0039104	2704.45	10.4988	0.251855	41.686	0	0	2704.45	-0.635167	0.23061	-2.75429	0.00588194	0.0148824	2704.45	-0.406212	0.230145	-1.76503	0.0775588	0.181691
FBgn0020497	2446.26	-1.32451	0.0282754	-46.8433	0	0	2446.26	0.138466	0.0282082	4.9087	9.17e-07	6.81e-06	2446.26	-0.0864166	0.0282085	-3.06349	0.00218768	0.0107629
FBgn0266580	2391.78	-2.1575	0.033356	-64.681	0	0	2391.78	0.0968487	0.0332012	2.91703	0.00353385	0.00955633	2391.78	0.0477632	0.0332038	1.43849	0.150296	0.297058
FBgn0020370	2423.72	-1.40734	0.029228	-48.1502	0	0	2423.72	-0.0478431	0.0291579	-1.64083	0.100833	0.166297	2423.72	-0.0409045	0.0291563	-1.40294	0.160635	0.311404
FBgn0020235	2476.16	0.0498801	0.093537	0.533266	0.59385	0.602275	2476.16	-0.880302	0.0935376	-9.41121	4.9e-21	4.31e-19	2476.16	-0.0998843	0.0935369	-1.06786	0.285584	0.467418
FBgn0039207	2393.61	-1.74755	0.0308826	-56.5869	0	0	2393.61	-0.118334	0.0307742	-3.84524	0.00012043	0.00049948	2393.61	0.242742	0.0307778	7.88692	3.1e-15	3.91e-13
FBgn0000078	2581.43	1.29459	0.144723	8.94532	3.71e-19	4.95e-19	2581.43	-0.0246306	0.144723	-0.170192	0.864859	0.906214	2581.43	-0.48685	0.144723	-3.36402	0.00076815	0.00452928
FBgn0038922	2536.14	0.800934	0.0541705	14.7854	1.82e-49	3.18e-49	2536.14	-0.626776	0.0541715	-11.5702	5.83e-31	1.44e-28	2536.14	-0.0198015	0.0541698	-0.365545	0.714705	0.833301
FBgn0042135	2589.39	0.701367	0.0363347	19.303	5.07e-83	1.14e-82	2589.39	0.219255	0.0363331	6.03459	1.59e-09	2.31e-08	2589.39	-0.15094	0.036333	-4.15435	3.26e-05	0.00032761
FBgn0052351	2692.04	9.56131	0.168251	56.8277	0	0	2692.04	-0.430478	0.148425	-2.90031	0.00372796	0.0100144	2692.04	-0.272603	0.148248	-1.83883	0.0659403	0.160844
FBgn0031057	2498.35	-0.178388	0.0377836	-4.7213	2.34e-06	2.69e-06	2498.35	0.052914	0.037782	1.40051	0.161361	0.245606	2498.35	-0.0776331	0.0377819	-2.05477	0.0399015	0.109385
FBgn0030828	2693.48	3.24856	0.0582191	55.7989	0	0	2693.48	-0.281975	0.058154	-4.84875	1.24e-06	8.96e-06	2693.48	-0.0088092	0.058152	-0.151486	0.879592	0.935332
FBgn0265575	2311.97	-4.18952	0.0507041	-82.6269	0	0	2311.97	0.0158836	0.0498946	0.318343	0.750225	0.816168	2311.97	0.175257	0.0499092	3.51152	0.00044556	0.00287441
FBgn0039358	2519.1	0.765843	0.0543091	14.1016	3.71e-45	6.3e-45	2519.1	-0.580178	0.05431	-10.6827	1.23e-26	2.13e-24	2519.1	-0.0418929	0.0543085	-0.771387	0.440477	0.620297
FBgn0019624	2471.1	0.326606	0.0739565	4.41619	1e-05	1.14e-05	2471.1	-0.956887	0.0739581	-12.9382	2.74e-38	1.31e-35	2471.1	0.0287625	0.0739566	0.388911	0.697342	0.822208
FBgn0026238	2354.24	-2.3315	0.0422008	-55.2478	0	0	2354.24	0.0988638	0.0421002	2.3483	0.0188594	0.0405816	2354.24	-0.0585952	0.0421005	-1.39179	0.163985	0.316321
FBgn0082963	2444.87	-0.642791	0.10197	-6.30375	2.91e-10	3.51e-10	2444.87	-0.237864	0.101969	-2.3327	0.0196639	0.0420219	2444.87	0.317943	0.101969	3.11802	0.00182068	0.00925012
FBgn0032156	2661.37	1.89542	0.0705494	26.8665	5.41e-159	2.03e-158	2661.37	0.0257472	0.0705446	0.364978	0.715128	0.787796	2661.37	-0.381952	0.0705449	-5.41431	6.15e-08	1.59e-06
FBgn0028689	2476.43	-0.116384	0.0259108	-4.49171	7.07e-06	8.03e-06	2476.43	-0.042299	0.0259078	-1.63267	0.102538	0.168776	2476.43	-0.0169302	0.0259072	-0.653492	0.513439	0.683332
FBgn0061197	2701.36	9.58818	0.144036	66.5682	0	0	2701.36	-0.388769	0.109546	-3.54893	0.00038681	0.00138173	2701.36	-0.253484	0.109437	-2.31627	0.0205437	0.0652738
FBgn0002638	2320.63	-3.25266	0.0393238	-82.7147	0	0	2320.63	0.0204239	0.0388596	0.525581	0.599179	0.691942	2320.63	-0.0436639	0.0388583	-1.12367	0.261153	0.439929
FBgn0027779	2504.07	0.32765	0.0273053	11.9995	3.57e-33	5.48e-33	2504.07	-0.119163	0.0273069	-4.36386	1.28e-05	6.97e-05	2504.07	0.0565154	0.0273062	2.06969	0.0384811	0.106188
FBgn0003861	2623.85	2.06089	0.0836679	24.6318	5.76e-134	1.86e-133	2623.85	-0.049354	0.0836642	-0.589906	0.555254	0.653294	2623.85	-0.0804178	0.0836642	-0.961198	0.336453	0.522767
FBgn0286516	2609.43	0.716712	0.11902	6.02176	1.73e-09	2.06e-09	2609.43	0.231875	0.11902	1.9482	0.0513914	0.0946212	2609.43	-0.286859	0.11902	-2.41017	0.015945	0.0534531
FBgn0043853	2538.46	0.489479	0.0593031	8.25386	1.53e-16	2e-16	2538.46	0.327789	0.059303	5.52735	3.25e-08	3.52e-07	2538.46	0.352353	0.0593035	5.94152	2.82e-09	1.01e-07
FBgn0032859	2337.96	-2.53385	0.0310272	-81.6654	0	0	2337.96	0.0789103	0.030685	2.57162	0.0101223	0.0238254	2337.96	-0.0069424	0.0306868	-0.226234	0.821019	0.899893
FBgn0010482	2597.46	1.67142	0.111597	14.9773	1.03e-50	1.82e-50	2597.46	-0.549838	0.111596	-4.92704	8.35e-07	6.29e-06	2597.46	-0.477461	0.111596	-4.27849	1.88e-05	0.00020723
FBgn0026259	2442.56	-0.461929	0.0296425	-15.5833	9.45e-55	1.72e-54	2442.56	-0.0615284	0.0296337	-2.0763	0.0378661	0.073218	2442.56	-0.0801552	0.0296326	-2.70497	0.00683114	0.0270714
FBgn0043825	2620.31	10.8473	0.344093	31.5242	4.05e-218	2.1e-217	2620.31	-1.03394	0.328139	-3.15091	0.00162764	0.00486834	2620.31	-0.523355	0.326748	-1.60171	0.10922	0.235436
FBgn0259174	2420.94	-0.720536	0.0312159	-23.0823	6.97e-118	2.02e-117	2420.94	0.058623	0.0311998	1.87896	0.0602506	0.108074	2420.94	-0.0410126	0.0311998	-1.31451	0.188673	0.348246
FBgn0033065	2593.88	1.74654	0.217801	8.01898	1.07e-15	1.38e-15	2593.88	0.660127	0.2178	3.03088	0.00243842	0.00694827	2593.88	0.92181	0.217801	4.23236	2.31e-05	0.00024494
FBgn0024957	2471.7	0.475941	0.0522106	9.1158	7.81e-20	1.05e-19	2471.7	-0.0175406	0.0522106	-0.335959	0.736902	0.806003	2471.7	0.429349	0.0522116	8.22325	1.98e-16	2.91e-14
FBgn0262739	2506.62	0.237206	0.0544487	4.35651	1.32e-05	1.5e-05	2506.62	0.0970236	0.0544487	1.78193	0.074761	0.129497	2506.62	-0.104546	0.0544487	-1.92008	0.0548479	0.139889
FBgn0031830	2426.61	0.225557	0.0903898	2.49538	0.0125823	0.0134874	2426.61	-0.758886	0.0903903	-8.39566	4.63e-17	2.21e-15	2426.61	-0.018321	0.0903898	-0.202689	0.839378	0.910269
FBgn0250786	2392.83	-0.994018	0.0286421	-34.7047	6.68e-264	4.46e-263	2392.83	0.0158905	0.0286049	0.555519	0.57854	0.673988	2392.83	-0.0531796	0.0286044	-1.85914	0.0630073	0.155851
FBgn0033005	2387.7	-0.968193	0.0397887	-24.3334	8.69e-131	2.74e-130	2387.7	0.103511	0.0397752	2.60239	0.00925772	0.0220702	2387.7	-0.104828	0.0397752	-2.6355	0.00840132	0.031958
FBgn0263593	2532.31	0.941225	0.0378579	24.8621	1.91e-136	6.26e-136	2532.31	-0.0480741	0.0378544	-1.26997	0.204094	0.296632	2532.31	-0.168396	0.0378542	-4.44855	8.65e-06	0.00010885
FBgn0031066	2431.99	0.321537	0.0814554	3.9474	7.9e-05	8.82e-05	2431.99	-0.761847	0.0814562	-9.35285	8.53e-21	7.17e-19	2431.99	-0.110174	0.0814554	-1.35257	0.176195	0.332138
FBgn0015622	2473	0.326425	0.0363264	8.98591	2.57e-19	3.43e-19	2473	-0.0793481	0.0363268	-2.18428	0.0289414	0.0582795	2473	-0.0200603	0.0363265	-0.552223	0.580796	0.738958
FBgn0027066	2427.56	-0.134983	0.0369602	-3.65211	0.0002601	0.00028754	2427.56	0.0367138	0.0369588	0.993373	0.320528	0.427424	2427.56	-0.0697541	0.0369587	-1.88735	0.0591127	0.148498
FBgn0028582	2486.75	0.63208	0.0248553	25.4303	1.16e-142	3.96e-142	2486.75	-0.0717308	0.0248531	-2.88619	0.00389941	0.0103997	2486.75	-0.0681383	0.024852	-2.74177	0.00611096	0.0247456
FBgn0010215	2380.55	-0.888317	0.0351039	-25.3054	2.79e-141	9.4e-141	2380.55	0.149475	0.0350869	4.26013	2.04e-05	0.00010484	2380.55	-0.0675898	0.0350872	-1.92634	0.0540622	0.138642
FBgn0260799	2356.93	-1.19379	0.0474182	-25.1757	7.39e-140	2.47e-139	2356.93	0.107027	0.0474059	2.25766	0.0239666	0.0496762	2356.93	-0.0549555	0.047406	-1.15925	0.246353	0.422155
FBgn0027329	2316.82	-2.07221	0.0387783	-53.4374	0	0	2316.82	0.10893	0.0386858	2.81577	0.00486608	0.012608	2316.82	-0.0041227	0.0386869	-0.106566	0.915133	0.954477
FBgn0030276	2397.59	-0.764455	0.0277411	-27.5568	3.67e-167	1.45e-166	2397.59	0.214128	0.0277152	7.72602	1.11e-14	3.91e-13	2397.59	-0.111642	0.0277154	-4.02815	5.62e-05	0.00051364
FBgn0260462	2505.78	0.518179	0.0432	11.9949	3.78e-33	5.79e-33	2505.78	0.373708	0.0431999	8.65065	5.12e-18	2.82e-16	2505.78	-0.0097095	0.0431997	-0.224758	0.822168	0.900517
FBgn0014455	2324.61	-1.83619	0.0683977	-26.8458	9.43e-159	3.53e-158	2324.61	0.104766	0.0683859	1.53198	0.125527	0.199633	2324.61	-0.0599888	0.068386	-0.877209	0.380373	0.565002
FBgn0053208	2520.57	0.973713	0.05206	18.7036	4.62e-78	1e-77	2520.57	-0.0363753	0.0520585	-0.698738	0.484716	0.589179	2520.57	-0.152866	0.0520585	-2.93644	0.00332007	0.0150643
FBgn0082598	2335.5	-1.44967	0.0337392	-42.9669	0	0	2335.5	0.061644	0.0336863	1.82994	0.0672584	0.11856	2335.5	-0.170526	0.0336856	-5.06228	4.14e-07	8.51e-06
FBgn0031249	2318.97	-0.785229	0.152204	-5.15905	2.48e-07	2.88e-07	2318.97	-0.740597	0.152204	-4.86581	1.14e-06	8.28e-06	2318.97	0.883792	0.152204	5.80661	6.37e-09	2.08e-07
FBgn0024352	2315.5	-1.76601	0.0334421	-52.8081	0	0	2315.5	0.0581779	0.0333514	1.74439	0.0810913	0.138736	2315.5	-0.12361	0.0333507	-3.70637	0.00021025	0.00152826
FBgn0029979	2377.7	-0.798151	0.0400067	-19.9504	1.49e-88	3.47e-88	2377.7	0.042641	0.0399974	1.06609	0.286381	0.391017	2377.7	-0.166639	0.0399972	-4.16628	3.1e-05	0.00031353
FBgn0025366	2349.32	-0.992409	0.0884898	-11.215	3.44e-29	5.09e-29	2349.32	0.288525	0.0884884	3.2606	0.00111178	0.00350501	2349.32	0.16787	0.0884885	1.89708	0.0578168	0.146031
FBgn0065100	2421.86	-0.087046	0.116545	-0.746891	0.45513	0.4643	2421.86	-0.294515	0.116545	-2.52706	0.0115022	0.0265911	2421.86	0.131235	0.116545	1.12605	0.260143	0.438836
FBgn0033446	2490.49	1.23986	0.114088	10.8675	1.65e-27	2.39e-27	2490.49	0.0855028	0.114088	0.749448	0.453587	0.559843	2490.49	0.770277	0.114088	6.75161	1.46e-11	9.26e-10
FBgn0037686	2336.28	-0.988636	0.0440275	-22.455	1.14e-111	3.17e-111	2336.28	-0.0239976	0.0440162	-0.545199	0.585616	0.68017	2336.28	0.199212	0.0440172	4.52577	6.02e-06	8.01e-05
FBgn0054034	2616.01	9.54381	0.155375	61.4245	0	0	2616.01	-0.12647	0.12883	-0.981686	0.326255	0.433504	2616.01	-0.375738	0.128898	-2.91501	0.00355673	0.0158953
FBgn0028479	2353.6	-0.582411	0.0309432	-18.8219	5e-79	1.09e-78	2353.6	-0.105963	0.0309315	-3.42572	0.00061317	0.00208079	2353.6	0.0138294	0.0309306	0.44711	0.654796	0.791809
FBgn0010909	2371.9	-0.625104	0.0325774	-19.1883	4.64e-82	1.03e-81	2371.9	0.202069	0.0325655	6.20501	5.47e-10	8.63e-09	2371.9	-0.135971	0.0325656	-4.17531	2.98e-05	0.00030319
FBgn0263102	2345.51	-0.832318	0.0322664	-25.7952	1e-146	3.49e-146	2345.51	-0.0388355	0.0322472	-1.20431	0.228471	0.324856	2345.51	-0.1153	0.0322461	-3.57563	0.00034938	0.00234684
FBgn0027567	2306.34	-1.40222	0.0314815	-44.541	0	0	2306.34	0.0314241	0.0314198	1.00014	0.317244	0.423891	2306.34	-0.13069	0.0314188	-4.15962	3.19e-05	0.00032111
FBgn0263112	2319.04	-1.19345	0.041382	-28.8397	6.81e-183	2.94e-182	2319.04	0.181003	0.0413627	4.376	1.21e-05	6.66e-05	2319.04	-0.0292273	0.0413631	-0.706601	0.479814	0.655996
FBgn0052473	2343.3	-0.590183	0.0405433	-14.5568	5.28e-48	9.13e-48	2343.3	-0.024527	0.0405375	-0.605044	0.54515	0.644231	2343.3	0.139296	0.040538	3.43618	0.00058999	0.00364436
FBgn0260960	2450.88	0.923528	0.0342325	26.9781	2.67e-160	1.01e-159	2450.88	-0.0499555	0.034228	-1.45949	0.14443	0.224071	2450.88	-0.0048145	0.0342278	-0.140661	0.888138	0.940038
FBgn0266019	2414.31	0.130459	0.031203	4.18099	2.9e-05	3.27e-05	2414.31	0.0851216	0.0312027	2.72802	0.00637151	0.015964	2414.31	-0.26009	0.0312027	-8.3355	7.72e-17	1.31e-14
FBgn0005390	2189.32	-7.77485	0.0903901	-86.0144	0	0	2189.32	-0.0117636	0.0652638	-0.180247	0.856959	0.900053	2189.32	0.109125	0.0652823	1.67159	0.0946052	0.21094
FBgn0051729	2417.2	0.357694	0.0348166	10.2737	9.26e-25	1.31e-24	2417.2	0.081765	0.0348165	2.34845	0.0188515	0.0405713	2417.2	-0.114932	0.0348165	-3.30108	0.00096313	0.00545283
FBgn0004882	2271.91	-1.67112	0.0643037	-25.9879	6.79e-149	2.4e-148	2271.91	-0.346158	0.0642925	-5.38412	7.28e-08	7.34e-07	2271.91	0.074627	0.0642912	1.16077	0.245737	0.421468
FBgn0027932	2346.93	-0.755926	0.0569324	-13.2776	3.12e-40	5.09e-40	2346.93	0.313812	0.0569292	5.51232	3.54e-08	3.81e-07	2346.93	0.0251648	0.0569294	0.442036	0.658463	0.794587
FBgn0004373	2391.77	0.0427663	0.024102	1.77439	0.0759987	0.0796765	2391.77	0.140585	0.0241001	5.83338	5.43e-09	6.96e-08	2391.77	-0.110291	0.0241001	-4.57637	4.73e-06	6.48e-05
FBgn0037530	2362.85	-0.0989583	0.0229946	-4.30354	1.68e-05	1.9e-05	2362.85	-0.0583975	0.0229908	-2.54004	0.0110839	0.0257488	2362.85	-0.0159901	0.0229895	-0.69554	0.486717	0.661846
FBgn0010612	2342.19	0.203265	0.0909404	2.23515	0.0254078	0.0270403	2342.19	-0.630271	0.0909409	-6.93056	4.19e-12	9.62e-11	2342.19	0.148849	0.0909405	1.63678	0.101677	0.223025
FBgn0051781	2576.08	1.96707	0.148786	13.2208	6.65e-40	1.08e-39	2576.08	-0.0853007	0.148785	-0.573315	0.566431	0.663235	2576.08	-0.516844	0.148785	-3.47376	0.00051321	0.00323592
FBgn0011670	2521.42	10.2946	0.307258	33.5048	4.1e-246	2.47e-245	2521.42	-0.84795	0.296542	-2.85946	0.00424361	0.0111993	2521.42	-0.388705	0.295758	-1.31427	0.188756	0.348351
FBgn0036165	2410.42	0.328232	0.0391209	8.3902	4.85e-17	6.35e-17	2410.42	0.0581216	0.0391209	1.48569	0.137361	0.215	2410.42	-0.203572	0.0391209	-5.20367	1.95e-07	4.43e-06
FBgn0000406	2464.53	1.21105	0.0865424	13.9938	1.7e-44	2.87e-44	2464.53	0.467543	0.0865417	5.40252	6.57e-08	6.7e-07	2464.53	0.224635	0.0865417	2.59568	0.00944027	0.0350036
FBgn0267002	2483.03	1.63326	0.0490396	33.305	3.27e-243	1.95e-242	2483.03	-0.0951711	0.0490302	-1.94107	0.0522498	0.0960164	2483.03	-0.14571	0.04903	-2.97186	0.00295998	0.0137049
FBgn0032269	2536.63	8.88726	0.114952	77.3131	0	0	2536.63	-0.546735	0.0850364	-6.42943	1.28e-10	2.26e-09	2536.63	-0.139918	0.0848469	-1.64906	0.0991356	0.218671
FBgn0031654	2234.16	-1.01705	0.26678	-3.81232	0.00013767	0.00015306	2234.16	-1.79448	0.266781	-6.72642	1.74e-11	3.58e-10	2234.16	-0.885739	0.26678	-3.32011	0.00089984	0.00515785
FBgn0033733	2333.14	0.0575244	0.0961944	0.598002	0.549839	0.558657	2333.14	-0.331503	0.0961945	-3.44617	0.00056859	0.00194184	2333.14	-0.170435	0.0961943	-1.77178	0.0764317	0.179586
FBgn0003423	2318.29	-0.129271	0.0522862	-2.47237	0.013422	0.0143795	2318.29	-0.397855	0.0522867	-7.60911	2.76e-14	9.06e-13	2318.29	-0.0659098	0.0522855	-1.26058	0.207462	0.374142
FBgn0000043	2292.55	-0.714464	0.0451125	-15.8374	1.72e-56	3.17e-56	2292.55	-0.0067633	0.0451067	-0.149939	0.880813	0.918538	2292.55	-0.04332	0.0451066	-0.960393	0.336857	0.523272
FBgn0026777	2258.93	-1.29215	0.0381132	-33.9029	6.04e-252	3.77e-251	2258.93	0.130883	0.0380826	3.43681	0.00058861	0.00200507	2258.93	-0.0779983	0.0380828	-2.04812	0.040548	0.110801
FBgn0031545	2512.55	10.0014	0.186652	53.5832	0	0	2512.55	-0.469563	0.155072	-3.02804	0.00246144	0.00700569	2512.55	-0.166112	0.154798	-1.07309	0.283231	0.464611
FBgn0000454	2240.58	-1.47743	0.0343465	-43.0156	0	0	2240.58	-0.0050179	0.0342882	-0.146346	0.883648	0.920633	2240.58	0.105671	0.0342896	3.08171	0.00205813	0.01025
FBgn0283468	2267.52	-0.977727	0.0327352	-29.8677	5.17e-196	2.39e-195	2267.52	0.013979	0.0327084	0.427382	0.669101	0.749495	2267.52	-0.0841344	0.0327078	-2.5723	0.0101025	0.0370581
FBgn0264607	2342.54	0.247813	0.0476622	5.19936	2e-07	2.33e-07	2342.54	-0.117567	0.0476625	-2.46665	0.0136385	0.0306913	2342.54	-0.178845	0.0476622	-3.75235	0.00017518	0.00130819
FBgn0026084	2256.41	-1.36357	0.0566994	-24.049	8.55e-128	2.64e-127	2256.41	0.396097	0.0566891	6.98718	2.8e-12	6.67e-11	2256.41	-0.12859	0.056689	-2.26835	0.0233079	0.0719155
FBgn0023479	2438.79	1.34841	0.0573868	23.4969	4.39e-122	1.31e-121	2438.79	0.170995	0.0573834	2.97988	0.00288364	0.00800532	2438.79	-0.158981	0.0573834	-2.77051	0.00559692	0.0230694
FBgn0032069	2320.83	1.18883	0.19466	6.10721	1.01e-09	1.22e-09	2320.83	-0.182205	0.194659	-0.936019	0.349263	0.457303	2320.83	0.669303	0.19466	3.43832	0.00058533	0.00362224
FBgn0053087	2354.07	0.35283	0.0579096	6.09277	1.11e-09	1.33e-09	2354.07	0.055345	0.0579096	0.955713	0.339217	0.446774	2354.07	-0.0025327	0.0579096	-0.0437352	0.965115	0.980967
FBgn0004650	2143.89	-4.78545	0.0605792	-78.9949	0	0	2143.89	-0.211848	0.0593423	-3.56994	0.00035707	0.00128893	2143.89	0.0248168	0.0593169	0.418377	0.675672	0.807483
FBgn0025936	2299.88	-0.394436	0.0359812	-10.9623	5.8e-28	8.48e-28	2299.88	0.217442	0.0359762	6.04405	1.5e-09	2.18e-08	2299.88	-0.122658	0.0359762	-3.40941	0.00065103	0.00393594
FBgn0034087	2252.59	-0.751135	0.0493044	-15.2346	2.08e-52	3.72e-52	2252.59	-0.280574	0.0493002	-5.69113	1.26e-08	1.49e-07	2252.59	-0.0446556	0.0492989	-0.905814	0.365035	0.549793
FBgn0250838	2291.04	0.294644	0.0748997	3.93385	8.36e-05	9.33e-05	2291.04	-0.509105	0.0749002	-6.7971	1.07e-11	2.28e-10	2291.04	-0.0187384	0.0748997	-0.25018	0.802448	0.889044
FBgn0005649	2223.5	-1.32476	0.0301865	-43.8859	0	0	2223.5	0.0842864	0.03012	2.79836	0.00513636	0.0132018	2223.5	-0.155063	0.0301194	-5.14827	2.63e-07	5.68e-06
FBgn0031020	2178.45	-2.11104	0.0273757	-77.1136	0	0	2178.45	-0.0545269	0.0270646	-2.01469	0.0439369	0.0828589	2178.45	-0.0138631	0.0270613	-0.512286	0.608451	0.759895
FBgn0032946	2408.87	2.21935	0.0594768	37.3146	9.53e-305	7.65e-304	2408.87	-0.621621	0.0594625	-10.454	1.4e-25	2.21e-23	2408.87	-0.184492	0.059459	-3.10283	0.00191677	0.0096539
FBgn0264922	2204.9	-1.57776	0.0363606	-43.3921	0	0	2204.9	0.163008	0.0363019	4.49036	7.11e-06	4.16e-05	2204.9	-0.0773236	0.0363023	-2.12999	0.0331724	0.0945046
FBgn0052436	2489.85	8.3126	0.139273	59.6856	0	0	2489.85	-0.319237	0.132248	-2.41392	0.0157821	0.0348348	2489.85	-0.378221	0.132231	-2.86031	0.00423231	0.0183144
FBgn0039682	2379.64	1.09388	0.0950785	11.505	1.24e-30	1.86e-30	2379.64	0.184298	0.0950781	1.93839	0.0525759	0.0964697	2379.64	-0.143071	0.0950781	-1.50478	0.132382	0.271029
FBgn0263144	2194.96	-1.64032	0.0315456	-51.9983	0	0	2194.96	0.0273637	0.0314461	0.870179	0.384203	0.492863	2194.96	-0.0276513	0.0314459	-0.87933	0.379223	0.563543
FBgn0029975	2304.8	0.487751	0.0355276	13.7288	6.83e-43	1.14e-42	2304.8	-0.264825	0.0355292	-7.45372	9.07e-14	2.73e-12	2304.8	0.0489607	0.0355277	1.3781	0.168172	0.321227
FBgn0030932	2198.73	-1.41651	0.045054	-31.4404	5.69e-217	2.94e-216	2198.73	0.0645085	0.0450296	1.43258	0.151978	0.2338	2198.73	0.0703735	0.0450303	1.5628	0.118099	0.249506
FBgn0032444	2148.4	-2.41605	0.0352049	-68.6282	0	0	2148.4	-0.082681	0.0349708	-2.36429	0.0180647	0.0391237	2148.4	-0.0059178	0.0349675	-0.169238	0.86561	0.926624
FBgn0051740	2444.46	10.9389	0.364437	30.0158	6.1e-198	2.85e-197	2444.46	-0.666631	0.349347	-1.90822	0.0563631	0.10219	2444.46	-0.728696	0.349272	-2.08632	0.0369492	0.102874
FBgn0000356	2080	-9.83142	0.198417	-49.5494	0	0	2080	0.129263	0.15324	0.843532	0.398931	0.506989	2080	0.290651	0.153505	1.89343	0.0583011	0.146818
FBgn0264855	2209.7	-0.97357	0.0248623	-39.1584	0	0	2209.7	0.0151056	0.0247987	0.60913	0.542439	0.641718	2209.7	-0.111522	0.0247972	-4.49738	6.88e-06	8.97e-05
FBgn0030809	2288.28	-0.0848668	0.0657309	-1.29113	0.19666	0.203448	2288.28	0.0199038	0.0657307	0.302808	0.762036	0.825323	2288.28	-0.146372	0.0657306	-2.22685	0.0259576	0.0784658
FBgn0285991	2331.57	0.816091	0.091121	8.95612	3.36e-19	4.49e-19	2331.57	0.147578	0.0911208	1.61958	0.105322	0.172684	2331.57	0.00142327	0.0911208	0.0156196	0.987538	0.993783
FBgn0026415	2312.06	0.420796	0.0363853	11.565	6.2e-31	9.31e-31	2312.06	0.136257	0.036385	3.74485	0.0001805	0.00070692	2312.06	-0.0392641	0.0363851	-1.07912	0.280532	0.461693
FBgn0038611	2089.16	-9.33354	0.16315	-57.2083	0	0	2089.16	0.157142	0.122615	1.28159	0.199987	0.291655	2089.16	-0.186238	0.122608	-1.51897	0.128771	0.265302
FBgn0266064	2221.8	-0.28268	0.0922257	-3.06509	0.00217604	0.00236808	2221.8	-0.704238	0.092226	-7.636	2.24e-14	7.54e-13	2221.8	-0.230089	0.0922253	-2.49486	0.0126008	0.0441392
FBgn0087040	2083.02	-8.37204	0.10554	-79.3258	0	0	2083.02	0.0329938	0.0625363	0.527594	0.597781	0.690507	2083.02	0.0343506	0.0625424	0.549238	0.582842	0.740364
FBgn0260635	2270.53	-0.020112	0.0299716	-0.671036	0.502198	0.511184	2270.53	0.159352	0.0299698	5.31709	1.05e-07	1.02e-06	2270.53	-0.0003323	0.0299703	-0.0110885	0.991153	0.995098
FBgn0029506	2289.97	0.173122	0.0740166	2.33896	0.0193376	0.0206293	2289.97	0.253379	0.0740166	3.42328	0.00061871	0.00209587	2289.97	-0.0144242	0.0740166	-0.194878	0.845488	0.913559
FBgn0015019	2132.58	-2.41668	0.0368308	-65.6158	0	0	2132.58	0.048009	0.0366223	1.31092	0.189884	0.279627	2132.58	0.00342329	0.0366233	0.0934731	0.925528	0.960641
FBgn0260439	2225.54	-0.522009	0.0206923	-25.2272	2.01e-140	6.76e-140	2225.54	-0.0037926	0.0206534	-0.183633	0.854301	0.897896	2225.54	0.00319395	0.020653	0.154648	0.877099	0.933639
FBgn0028982	2205.94	-0.837174	0.0299562	-27.9466	7.25e-172	2.95e-171	2205.94	0.0475648	0.0299278	1.58932	0.111989	0.181669	2205.94	0.00237652	0.0299282	0.0794072	0.936709	0.965865
FBgn0014189	2115.14	-2.71473	0.0350739	-77.4002	0	0	2115.14	0.0901122	0.0346993	2.59694	0.00940577	0.0223634	2115.14	0.0360712	0.0347032	1.03942	0.298611	0.482068
FBgn0038745	2324.7	1.17286	0.0310184	37.8119	0	0	2324.7	-0.164475	0.0310048	-5.30482	1.13e-07	1.09e-06	2324.7	-0.0178284	0.0310033	-0.575047	0.56526	0.725901
FBgn0034871	2334.19	1.14426	0.0624689	18.3173	6.03e-75	1.27e-74	2334.19	0.0869903	0.0624671	1.39258	0.163747	0.24839	2334.19	-0.161101	0.0624671	-2.57898	0.00990931	0.0364697
FBgn0050008	2383.62	2.55681	0.0794193	32.1939	2.15e-227	1.18e-226	2383.62	-0.118686	0.0794077	-1.49464	0.135009	0.212003	2383.62	-0.0495105	0.0794075	-0.623499	0.532957	0.700013
FBgn0004654	2253.04	0.272122	0.0625149	4.35291	1.34e-05	1.52e-05	2253.04	-0.168935	0.0625152	-2.7023	0.00688616	0.0170553	2253.04	0.0679643	0.0625151	1.08717	0.276963	0.457577
FBgn0024238	2195.18	-0.707001	0.0322432	-21.9271	1.43e-106	3.81e-106	2195.18	0.053067	0.0322258	1.64672	0.099615	0.164654	2195.18	0.0114985	0.0322262	0.356805	0.721238	0.83731
FBgn0025683	2300.32	0.965802	0.0351525	27.4747	3.52e-166	1.39e-165	2300.32	-0.0328415	0.0351471	-0.934402	0.350096	0.458098	2300.32	0.232985	0.0351484	6.62861	3.39e-11	1.95e-09
FBgn0015600	2310.23	1.08129	0.0562731	19.215	2.77e-82	6.18e-82	2310.23	-0.209039	0.0562714	-3.71484	0.00020333	0.00078804	2310.23	-0.158164	0.0562711	-2.81076	0.00494252	0.0208004
FBgn0000370	2281.11	0.450255	0.0455464	9.88563	4.81e-23	6.67e-23	2281.11	0.0858566	0.0455463	1.88504	0.0594244	0.10685	2281.11	-0.0063701	0.0455464	-0.13986	0.888771	0.940553
FBgn0259108	2404.08	2.60607	0.113806	22.8994	4.71e-116	1.35e-115	2404.08	-0.407903	0.113801	-3.58435	0.00033792	0.0012271	2404.08	-0.437428	0.113801	-3.8438	0.00012114	0.00096619
FBgn0027579	2269.51	0.186415	0.0411142	4.53408	5.79e-06	6.59e-06	2269.51	0.216592	0.0411141	5.26806	1.38e-07	1.3e-06	2269.51	-0.167847	0.0411141	-4.08248	4.46e-05	0.00042257
FBgn0038395	2341.17	1.88245	0.0788035	23.8879	4.09e-126	1.25e-125	2341.17	0.0905693	0.0787995	1.14936	0.250406	0.350547	2341.17	0.13304	0.0787995	1.68833	0.091347	0.205492
FBgn0033889	2213.72	-0.318275	0.0364418	-8.73378	2.46e-18	3.26e-18	2213.72	0.182801	0.0364376	5.01683	5.25e-07	4.18e-06	2213.72	0.0157814	0.0364381	0.433103	0.66494	0.798626
FBgn0019686	2050.68	-5.15044	0.0520778	-98.899	0	0	2050.68	0.186594	0.0484653	3.85006	0.00011809	0.00049129	2050.68	0.107896	0.048498	2.22475	0.0260981	0.0787124
FBgn0015513	2219.17	-0.172402	0.031652	-5.44682	5.13e-08	6.01e-08	2219.17	0.201207	0.0316484	6.35757	2.05e-10	3.5e-09	2219.17	-0.0005873	0.0316489	-0.0185556	0.985196	0.992563
FBgn0039313	2275.35	1.30243	0.0933976	13.945	3.37e-44	5.68e-44	2275.35	-0.18243	0.0933969	-1.95328	0.0507865	0.0937009	2275.35	0.118334	0.0933969	1.267	0.205155	0.371033
FBgn0003124	2072.86	-2.72716	0.0560522	-48.6539	0	0	2072.86	-0.091557	0.0559561	-1.63623	0.101792	0.167774	2072.86	-0.0781958	0.0559537	-1.39751	0.162261	0.313748
FBgn0261853	2322.46	10.2806	0.360892	28.4868	1.71e-178	7.2e-178	2322.46	-0.894889	0.353642	-2.53049	0.0113902	0.0263733	2322.46	-0.443879	0.352947	-1.25764	0.208523	0.375286
FBgn0033194	2279.88	0.588715	0.0480675	12.2477	1.73e-34	2.68e-34	2279.88	0.261064	0.048067	5.43124	5.6e-08	5.8e-07	2279.88	-0.113664	0.0480669	-2.3647	0.0180447	0.0588877
FBgn0261793	2195.6	-0.4484	0.0523827	-8.56009	1.13e-17	1.48e-17	2195.6	0.116243	0.0523806	2.21919	0.0264737	0.054055	2195.6	-0.244703	0.0523806	-4.67164	2.99e-06	4.45e-05
FBgn0086670	2152.7	-0.833407	0.157538	-5.2902	1.22e-07	1.42e-07	2152.7	-0.946441	0.157538	-6.0077	1.88e-09	2.69e-08	2152.7	0.0575423	0.157538	0.36526	0.714917	0.833301
FBgn0014075	2179.7	-0.289382	0.0254045	-11.391	4.64e-30	6.91e-30	2179.7	0.0039474	0.025394	0.155446	0.87647	0.915366	2179.7	0.0229775	0.0253943	0.904829	0.365556	0.550331
FBgn0039120	2122.44	-1.40536	0.0334827	-41.9727	0	0	2122.44	0.00022641	0.0334215	0.00677436	0.994595	0.997505	2122.44	-0.0388814	0.0334209	-1.16339	0.244673	0.420325
FBgn0051538	2359.93	6.52259	0.106274	61.3753	0	0	2359.93	-0.299351	0.104821	-2.85584	0.00429235	0.0113056	2359.93	-0.0404275	0.104794	-0.385782	0.699658	0.823196
FBgn0038947	2240.29	0.666579	0.0256669	25.9704	1.07e-148	3.77e-148	2240.29	0.0152849	0.0256626	0.59561	0.551436	0.650233	2240.29	-0.0234826	0.0256625	-0.915056	0.360162	0.544973
FBgn0040372	2058.22	-2.79178	0.0390499	-71.4926	0	0	2058.22	0.0641029	0.0387332	1.65498	0.097928	0.162226	2058.22	-0.113351	0.0387319	-2.92656	0.00342731	0.015446
FBgn0038349	2222.51	0.452024	0.0459899	9.82877	8.46e-23	1.17e-22	2222.51	0.256221	0.0459898	5.57125	2.53e-08	2.79e-07	2222.51	0.156378	0.0459902	3.40024	0.00067326	0.00405383
FBgn0086659	2139.36	-0.949316	0.117872	-8.05378	8.03e-16	1.04e-15	2139.36	-0.395848	0.117872	-3.3583	0.00078423	0.00257309	2139.36	-0.0922921	0.117871	-0.782991	0.433633	0.615391
FBgn0026147	2186.08	0.209104	0.0503037	4.15683	3.23e-05	3.63e-05	2186.08	-0.162519	0.0503041	-3.23072	0.00123478	0.00383221	2186.08	-0.0406916	0.0503037	-0.808919	0.418562	0.602576
FBgn0037655	2152.85	-0.324705	0.0456995	-7.10523	1.2e-12	1.5e-12	2152.85	-0.196379	0.045698	-4.29732	1.73e-05	9.05e-05	2152.85	-0.0961878	0.0456971	-2.1049	0.0352999	0.0990872
FBgn0000283	2091.73	-1.6566	0.0273737	-60.5178	0	0	2091.73	0.178845	0.0272012	6.5749	4.87e-11	9.24e-10	2091.73	-0.0790226	0.0272024	-2.90499	0.00367263	0.0163551
FBgn0030520	2098.31	-1.47979	0.0612692	-24.1523	7.06e-129	2.2e-128	2098.31	0.222817	0.0612574	3.63739	0.00027542	0.00102714	2098.31	0.00420089	0.0612577	0.0685773	0.945326	0.971117
FBgn0033953	2336.24	10.6107	0.303654	34.9433	1.64e-267	1.11e-266	2336.24	-0.588731	0.285024	-2.06555	0.0388707	0.0747584	2336.24	-0.401407	0.284605	-1.4104	0.158421	0.307837
FBgn0031842	2183.33	0.116631	0.0285652	4.08298	4.45e-05	4.99e-05	2183.33	-0.039378	0.0285654	-1.37852	0.168044	0.253612	2183.33	-0.107732	0.0285645	-3.77155	0.00016224	0.00122801
FBgn0037001	2178.85	0.60629	0.0591267	10.2541	1.13e-24	1.6e-24	2178.85	-0.581956	0.0591281	-9.8423	7.4e-23	8.83e-21	2178.85	0.071838	0.0591266	1.21499	0.224372	0.395253
FBgn0039970	2191.63	0.0918159	0.0618761	1.48387	0.137844	0.143446	2191.63	0.203196	0.061876	3.28392	0.00102375	0.00326419	2191.63	0.0330405	0.0618761	0.533979	0.593356	0.748244
FBgn0010263	2301.76	2.20257	0.0469027	46.9604	0	0	2301.76	-0.0519499	0.0468684	-1.10842	0.26768	0.370057	2301.76	-0.014591	0.0468682	-0.31132	0.755557	0.860078
FBgn0259952	2271.07	10.6091	0.346148	30.649	2.72e-206	1.33e-205	2271.07	-1.19169	0.331032	-3.59992	0.00031832	0.00116575	2271.07	-0.584542	0.329241	-1.77542	0.0758286	0.178561
FBgn0002855	2310.14	10.8879	0.318935	34.1382	2e-255	1.28e-254	2310.14	-0.542028	0.294779	-1.83876	0.0659498	0.116731	2310.14	-0.54571	0.294606	-1.85234	0.0639773	0.157609
FBgn0035397	2163.24	-0.204996	0.0280405	-7.31072	2.66e-13	3.34e-13	2163.24	0.0468099	0.0280347	1.66971	0.0949762	0.15816	2163.24	-0.0874721	0.0280344	-3.12017	0.00180746	0.00920042
FBgn0284436	2050.36	-2.22265	0.0342398	-64.9141	0	0	2050.36	0.0736739	0.0340275	2.16513	0.030378	0.0607696	2050.36	-0.020417	0.0340285	-0.599999	0.548507	0.71308
FBgn0261278	2010.12	-3.42224	0.0421384	-81.2143	0	0	2010.12	-0.0010732	0.0415013	-0.0258606	0.979369	0.987568	2010.12	-0.0141024	0.0414998	-0.339819	0.733993	0.845728
FBgn0032479	2133.45	-0.436308	0.0361003	-12.086	1.25e-33	1.93e-33	2133.45	-0.0579099	0.0360943	-1.60441	0.108625	0.177244	2133.45	-0.0479671	0.0360937	-1.32896	0.183861	0.342311
FBgn0038964	2001.64	-3.55433	0.046228	-76.8871	0	0	2001.64	0.00888478	0.0456406	0.194668	0.845653	0.8914	2001.64	0.0397425	0.0456425	0.870733	0.3839	0.568157
FBgn0283478	2104.87	-0.659751	0.0356499	-18.5064	1.83e-76	3.92e-76	2104.87	-0.0372834	0.0356374	-1.04619	0.295475	0.40061	2104.87	0.11779	0.0356381	3.30518	0.00094917	0.00538976
FBgn0000667	2173.23	0.617334	0.0990314	6.23372	4.55e-10	5.5e-10	2173.23	-0.759199	0.0990319	-7.66621	1.77e-14	6.06e-13	2173.23	-0.482841	0.0990314	-4.87564	1.08e-06	1.91e-05
FBgn0000083	2196.14	0.506966	0.0366337	13.8388	1.49e-43	2.49e-43	2196.14	0.16772	0.036633	4.57838	4.69e-06	2.9e-05	2196.14	-0.121631	0.036633	-3.32024	0.00089939	0.00515752
FBgn0000557	2305.42	2.08189	0.0821515	25.3421	1.1e-141	3.72e-141	2305.42	0.262741	0.0821459	3.19847	0.0013816	0.00422024	2305.42	-0.434528	0.0821461	-5.28969	1.23e-07	2.92e-06
FBgn0002873	2065.79	-1.34941	0.0868625	-15.535	2.01e-54	3.65e-54	2065.79	-0.139057	0.0868592	-1.60095	0.109387	0.178337	2065.79	-0.0281286	0.086859	-0.323842	0.746057	0.853513
FBgn0041102	2311.29	10.7652	0.300417	35.8341	3.25e-281	2.36e-280	2311.29	-0.477741	0.276082	-1.73043	0.0835532	0.142256	2311.29	-0.511564	0.275979	-1.85364	0.0637911	0.15725
FBgn0035424	2173.33	0.0762043	0.0605802	1.25791	0.208426	0.215386	2173.33	-0.0305562	0.0605802	-0.504393	0.613985	0.704355	2173.33	-0.232473	0.0605801	-3.83744	0.00012432	0.00098506
FBgn0010415	2190.57	0.295912	0.0447831	6.60768	3.9e-11	4.77e-11	2190.57	0.1897	0.044783	4.23598	2.28e-05	0.00011539	2190.57	-0.132812	0.044783	-2.96567	0.00302025	0.0139359
FBgn0003137	2203.51	0.913537	0.0912928	10.0067	1.42e-23	1.99e-23	2203.51	0.165345	0.0912925	1.81116	0.0701158	0.122788	2203.51	0.0666582	0.0912925	0.730161	0.465292	0.642184
FBgn0015834	2081.04	-1.00879	0.0351372	-28.7101	2.85e-181	1.22e-180	2081.04	0.104795	0.0351087	2.98486	0.00283705	0.00790883	2081.04	0.104575	0.0351105	2.97845	0.00289707	0.0134649
FBgn0051233	2109.58	0.12317	0.129266	0.952841	0.340671	0.349165	2109.58	-0.842978	0.129267	-6.52124	6.97e-11	1.3e-09	2109.58	0.506576	0.129266	3.91885	8.9e-05	0.00074611
FBgn0040793	2104.28	0.111904	0.0995148	1.12449	0.260805	0.26856	2104.28	-0.90542	0.0995155	-9.09828	9.18e-20	6.42e-18	2104.28	0.025948	0.0995147	0.260746	0.794289	0.884642
FBgn0284256	2064.56	-1.32555	0.024775	-53.5034	0	0	2064.56	0.064568	0.0246333	2.62117	0.00876279	0.0210412	2064.56	0.0913167	0.0246377	3.70639	0.00021024	0.00152826
FBgn0026439	2225.16	1.7747	0.0549478	32.298	7.47e-229	4.12e-228	2225.16	-0.340638	0.0549378	-6.20042	5.63e-10	8.87e-09	2225.16	-0.0490608	0.0549366	-0.893043	0.371834	0.556648
FBgn0033476	2125.99	-0.0548866	0.0289257	-1.8975	0.0577619	0.0608147	2125.99	0.019184	0.0289234	0.663268	0.507159	0.609585	2125.99	-0.0585282	0.0289231	-2.02358	0.0430135	0.116083
FBgn0035959	2088.78	-0.77476	0.036596	-21.1706	1.78e-99	4.51e-99	2088.78	0.165987	0.0365808	4.53755	5.69e-06	3.42e-05	2088.78	-0.125248	0.0365809	-3.42385	0.0006174	0.0037701
FBgn0040070	2074.07	-0.629834	0.0327927	-19.2065	3.27e-82	7.27e-82	2074.07	-0.100149	0.0327783	-3.05536	0.00224794	0.0064606	2074.07	-7.98e-05	0.0327772	-0.0024356	0.998057	0.998729
FBgn0025582	2052.1	-1.02517	0.0274219	-37.3849	6.87e-306	5.55e-305	2052.1	-0.0110548	0.0273597	-0.404055	0.686172	0.764466	2052.1	0.108434	0.0273618	3.96298	7.4e-05	0.00064627
FBgn0033638	2083.08	-0.334701	0.0579016	-5.78051	7.45e-09	8.83e-09	2083.08	-0.346508	0.0579012	-5.98447	2.17e-09	3.05e-08	2083.08	-0.189955	0.0579002	-3.28074	0.00103536	0.00580061
FBgn0053340	2261.9	10.6323	0.251025	42.3554	0	0	2261.9	-0.667056	0.21229	-3.1422	0.00167686	0.00499321	2261.9	-0.350625	0.211684	-1.65636	0.0976488	0.216175
FBgn0263391	2103.4	-0.296036	0.0424138	-6.97971	2.96e-12	3.67e-12	2103.4	-0.0513456	0.0424115	-1.21065	0.226028	0.32212	2103.4	-0.149053	0.042411	-3.5145	0.00044058	0.00284782
FBgn0045823	2179.35	0.674904	0.0389919	17.3088	4.04e-67	8.07e-67	2179.35	0.315781	0.0389906	8.0989	5.55e-16	2.34e-14	2179.35	-0.0637224	0.0389903	-1.63432	0.102193	0.224009
FBgn0039735	1960.81	-3.10343	0.0325046	-95.4764	0	0	1960.81	0.0750212	0.0315573	2.3773	0.0174399	0.0379858	1960.81	0.0912446	0.0315678	2.89043	0.00384712	0.0169606
FBgn0035173	2059.75	-0.563091	0.0270509	-20.816	3.1e-96	7.69e-96	2059.75	-0.155027	0.0270302	-5.73532	9.73e-09	1.18e-07	2059.75	0.0158818	0.0270272	0.587625	0.556784	0.71938
FBgn0004404	2046.67	-0.770008	0.0492044	-15.6492	3.37e-55	6.15e-55	2046.67	0.103754	0.0491975	2.10893	0.0349505	0.0685119	2046.67	0.225624	0.0491987	4.58597	4.52e-06	6.26e-05
FBgn0035423	2044.53	-0.687268	0.0338952	-20.2763	2.08e-91	4.97e-91	2044.53	-0.128057	0.0338798	-3.77973	0.000157	0.00062738	2044.53	0.0451193	0.0338788	1.33179	0.182931	0.341084
FBgn0015790	2047.92	-0.742939	0.0247167	-30.0582	1.71e-198	7.99e-198	2047.92	0.00800245	0.0246696	0.324385	0.745647	0.812576	2047.92	-0.0007089	0.0246696	-0.0287355	0.977076	0.987594
FBgn0029174	2003.2	-1.51832	0.032752	-46.3581	0	0	2003.2	-0.0291264	0.0326635	-0.891711	0.372548	0.48161	2003.2	0.0546314	0.0326638	1.67254	0.0944188	0.210717
FBgn0083956	2176.91	1.92183	0.037873	50.7441	0	0	2176.91	-0.175143	0.0378284	-4.62995	3.66e-06	2.34e-05	2176.91	0.245843	0.0378293	6.49875	8.1e-11	4.36e-09
FBgn0028692	2051.33	-0.590254	0.0271893	-21.709	1.69e-104	4.42e-104	2051.33	-0.046876	0.0271656	-1.72556	0.084426	0.143468	2051.33	-0.0747367	0.0271639	-2.75132	0.00593548	0.0241757
FBgn0016694	2183.58	1.39704	0.0773545	18.0603	6.55e-73	1.36e-72	2183.58	0.155292	0.0773526	2.00759	0.0446865	0.0840245	2183.58	0.0716945	0.0773526	0.926853	0.354003	0.53889
FBgn0033287	2223.65	9.78621	0.224557	43.5801	0	0	2223.65	-0.626793	0.207813	-3.01614	0.00256018	0.00723814	2223.65	-0.447022	0.207462	-2.15471	0.0311844	0.0899917
FBgn0262608	1907.66	-6.25188	0.127325	-49.1017	0	0	1907.66	0.44643	0.126086	3.54068	0.0003991	0.00142185	1907.66	-0.0837157	0.126085	-0.663963	0.506714	0.677404
FBgn0261788	2243.27	2.44625	0.0864986	28.2808	5.96e-176	2.47e-175	2243.27	-0.167349	0.0864895	-1.93491	0.0530019	0.0971446	2243.27	-0.449746	0.0864899	-5.19999	1.99e-07	4.51e-06
FBgn0086915	2234.26	8.30075	0.10418	79.6769	0	0	2234.26	-0.408179	0.0820852	-4.97263	6.61e-07	5.12e-06	2234.26	-0.0268068	0.0819668	-0.327044	0.743634	0.852062
FBgn0052311	2204.18	1.98709	0.09114	21.8026	2.19e-105	5.79e-105	2204.18	-0.271988	0.0911365	-2.9844	0.00284133	0.00791417	2204.18	-0.238843	0.0911364	-2.62072	0.00877444	0.0330948
FBgn0033021	1975.44	-1.77044	0.0417549	-42.4008	0	0	1975.44	0.125832	0.0416898	3.0183	0.00254195	0.00720184	1975.44	-0.0518233	0.0416903	-1.24305	0.213848	0.381541
FBgn0039727	2161.07	1.7265	0.0573087	30.1262	2.2e-199	1.04e-198	2161.07	-0.132594	0.0572996	-2.31405	0.0206649	0.0438665	2161.07	-0.0973695	0.0572993	-1.69931	0.08926	0.201791
FBgn0250906	2039.56	-0.126308	0.0639434	-1.97532	0.0482322	0.0509217	2039.56	-0.632447	0.0639446	-9.89054	4.58e-23	5.61e-21	2039.56	-0.220618	0.0639428	-3.45024	0.00056008	0.00348538
FBgn0015789	2015.79	-0.98515	0.030302	-32.511	7.45e-232	4.18e-231	2015.79	0.167189	0.0302575	5.52555	3.28e-08	3.55e-07	2015.79	-0.0029831	0.0302588	-0.0985861	0.921467	0.95869
FBgn0261283	2116.8	0.442999	0.0359296	12.3297	6.27e-35	9.75e-35	2116.8	0.214014	0.0359292	5.95656	2.58e-09	3.56e-08	2116.8	-0.160796	0.0359291	-4.47538	7.63e-06	9.81e-05
FBgn0037051	1991.76	-1.12072	0.035922	-31.1988	1.1e-213	5.62e-213	1991.76	-0.063371	0.0358875	-1.76582	0.0774257	0.133387	1991.76	0.0368091	0.0358871	1.02569	0.305037	0.488959
FBgn0014869	2014.42	-0.356618	0.113115	-3.15271	0.00161762	0.00176469	2014.42	-0.76308	0.113115	-6.74606	1.52e-11	3.16e-10	2014.42	-0.360494	0.113114	-3.18699	0.00143764	0.00759862
FBgn0003371	2108.41	0.499775	0.0468398	10.6699	1.41e-26	2.03e-26	2108.41	0.0428866	0.0468395	0.915606	0.359874	0.468319	2108.41	-0.0346614	0.0468395	-0.740002	0.459299	0.636938
FBgn0013765	2065.82	0.134063	0.0376013	3.56539	0.00036332	0.00040067	2065.82	-0.0785769	0.0376017	-2.08972	0.0366431	0.0712546	2065.82	-0.115593	0.037601	-3.07419	0.00211077	0.0104721
FBgn0010300	1952.27	-2.48258	0.0514992	-48.2061	0	0	1952.27	0.152991	0.0513999	2.97648	0.00291577	0.00807942	1952.27	-0.273291	0.0513996	-5.31698	1.06e-07	2.55e-06
FBgn0015477	2008.26	-0.786675	0.0269457	-29.1948	2.26e-187	9.99e-187	2008.26	0.097392	0.0269037	3.62002	0.00029458	0.00108744	2008.26	-0.0937583	0.0269036	-3.48497	0.0004922	0.00312108
FBgn0020385	2131.27	1.04447	0.110154	9.48185	2.5e-21	3.41e-21	2131.27	0.307375	0.110154	2.79041	0.00526408	0.0134902	2131.27	-0.386053	0.110154	-3.50467	0.00045717	0.00293942
FBgn0264270	1996.39	-1.12826	0.0447295	-25.2241	2.18e-140	7.32e-140	1996.39	0.189332	0.0447112	4.23456	2.29e-05	0.00011599	1996.39	-0.099542	0.0447114	-2.22632	0.0259926	0.0785236
FBgn0030817	1895.89	-3.87785	0.0494358	-78.4421	0	0	1895.89	-0.0240728	0.048605	-0.495275	0.620406	0.709468	1895.89	-0.0679825	0.0485987	-1.39885	0.161857	0.313103
FBgn0001624	2089.7	0.481631	0.0356075	13.5261	1.1e-41	1.81e-41	2089.7	0.0727355	0.035607	2.04273	0.041079	0.0782756	2089.7	-0.128811	0.0356069	-3.61757	0.00029738	0.0020511
FBgn0033979	1878.87	-8.38947	0.134736	-62.2659	0	0	1878.87	0.304541	0.111828	2.72329	0.00646348	0.0161561	1878.87	-0.11614	0.111839	-1.03846	0.299055	0.482538
FBgn0262734	1994.54	-0.926168	0.0433873	-21.3465	4.2e-101	1.08e-100	1994.54	0.0734489	0.0433736	1.6934	0.0903791	0.151752	1994.54	-0.0735558	0.0433736	-1.69587	0.089911	0.202945
FBgn0010621	1925.16	-2.40707	0.0364859	-65.9726	0	0	1925.16	0.0641987	0.0362273	1.77211	0.0763768	0.131835	1925.16	-0.0400933	0.0362277	-1.1067	0.268422	0.448465
FBgn0010328	1943.89	-1.91109	0.0307441	-62.1611	0	0	1943.89	0.0767477	0.0305374	2.51324	0.0119628	0.0275227	1943.89	-0.0354033	0.030538	-1.15932	0.246326	0.422155
FBgn0028690	1974.21	-1.10043	0.0281018	-39.1588	0	0	1974.21	0.0112909	0.0280313	0.402795	0.687099	0.765243	1974.21	-0.0448175	0.0280305	-1.59888	0.109847	0.236444
FBgn0034246	2036.4	-0.512419	0.134494	-3.80998	0.00013898	0.0001545	2036.4	0.283448	0.134494	2.10752	0.0350727	0.0686632	2036.4	-0.389865	0.134494	-2.89876	0.0037464	0.0165986
FBgn0028695	1995.3	-0.713728	0.0253937	-28.1066	8.15e-174	3.34e-173	1995.3	-0.0120153	0.0253514	-0.473949	0.635536	0.721339	1995.3	-0.0614541	0.02535	-2.42423	0.0153411	0.0518887
FBgn0035032	2012	0.216238	0.0865406	2.49868	0.0124655	0.0133643	2012	-0.828303	0.0865418	-9.57114	1.06e-21	1.02e-19	2012	0.00200118	0.0865407	0.0231242	0.981551	0.990293
FBgn0036258	1987.6	-0.720324	0.028687	-25.1097	3.89e-139	1.29e-138	1987.6	-0.0598478	0.0286571	-2.08841	0.0367607	0.0714319	1987.6	0.0375404	0.0286565	1.31001	0.190192	0.350468
FBgn0036398	2060.49	0.174276	0.0795329	2.19125	0.0284339	0.0302271	2060.49	0.0666944	0.0795329	0.838576	0.401707	0.509645	2060.49	-0.133019	0.0795329	-1.6725	0.0944261	0.210717
FBgn0019968	2053.93	0.356287	0.033778	10.5479	5.19e-26	7.42e-26	2053.93	0.0383537	0.033778	1.13546	0.256181	0.356743	2053.93	-0.104563	0.0337778	-3.09562	0.00196401	0.0098547
FBgn0001186	2064.65	0.691443	0.0372603	18.5571	7.15e-77	1.53e-76	2064.65	-0.166128	0.0372593	-4.4587	8.25e-06	4.75e-05	2064.65	-0.243174	0.0372583	-6.5267	6.72e-11	3.68e-09
FBgn0037137	1885.86	-3.01143	0.0442118	-68.1137	0	0	1885.86	0.0195101	0.043857	0.444857	0.656423	0.738692	1885.86	-0.0055833	0.0438571	-0.127308	0.898697	0.946791
FBgn0010548	2055.67	1.19878	0.0397644	30.147	1.18e-199	5.55e-199	2055.67	-0.175313	0.0397558	-4.40975	1.03e-05	5.8e-05	2055.67	0.252234	0.0397564	6.34447	2.23e-10	1.1e-08
FBgn0020621	2028.58	0.097006	0.0256823	3.77716	0.00015863	0.0001762	2028.58	0.194277	0.0256809	7.56506	3.88e-14	1.24e-12	2028.58	-0.0253512	0.0256815	-0.987139	0.323575	0.509029
FBgn0014396	2085.25	1.61248	0.125851	12.8125	1.39e-37	2.22e-37	2085.25	0.378658	0.12585	3.00879	0.00262289	0.00739043	2085.25	0.762935	0.125851	6.06221	1.34e-09	5.41e-08
FBgn0260795	1940.27	-1.2813	0.0395903	-32.364	8.81e-230	4.89e-229	1940.27	-0.0007766	0.0395544	-0.0196347	0.984335	0.990443	1940.27	-0.0812494	0.0395537	-2.05415	0.0399608	0.109465
FBgn0025637	1930.83	-1.36557	0.0417335	-32.7212	7.81e-235	4.45e-234	1930.83	0.0273818	0.0416979	0.656671	0.511393	0.612965	1930.83	-0.107852	0.0416973	-2.58655	0.00969422	0.0357868
FBgn0025836	1968.89	-0.665812	0.0244139	-27.2718	9.17e-164	3.54e-163	1968.89	0.0612308	0.024369	2.51265	0.0119828	0.0275496	1968.89	0.010595	0.0243701	0.434755	0.66374	0.797977
FBgn0000239	1944.13	-1.14052	0.0275863	-41.3437	0	0	1944.13	0.0632793	0.027503	2.30082	0.0214019	0.0451585	1944.13	-0.017912	0.0275036	-0.651262	0.514878	0.684268
FBgn0039635	2008.84	0.56902	0.0606991	9.37444	6.95e-21	9.44e-21	2008.84	-0.608663	0.0607008	-10.0273	1.16e-23	1.47e-21	2008.84	0.0227568	0.060699	0.374912	0.707726	0.828096
FBgn0039907	2007.63	0.00549131	0.0304615	0.180271	0.85694	0.860093	2007.63	0.0530088	0.0304599	1.74028	0.0818098	0.139751	2007.63	-0.142496	0.0304596	-4.67819	2.89e-06	4.34e-05
FBgn0016120	1975.26	0.194948	0.0798827	2.44043	0.0146696	0.0156996	1975.26	-0.879292	0.0798843	-11.0071	3.53e-28	7.05e-26	1975.26	-0.0259762	0.0798827	-0.325179	0.745046	0.853049
FBgn0015754	1968.34	-0.5355	0.0287285	-18.64	1.52e-77	3.28e-77	1968.34	0.0449092	0.0287088	1.5643	0.117748	0.18947	1968.34	-0.073921	0.0287085	-2.57489	0.0100273	0.0368229
FBgn0034420	2080.13	1.52239	0.0444437	34.2544	3.76e-257	2.42e-256	2080.13	-0.250258	0.0444305	-5.63257	1.78e-08	2.02e-07	2080.13	-0.0367383	0.0444291	-0.826897	0.408295	0.592068
FBgn0011704	1837.16	-5.10791	0.0690108	-74.016	0	0	1837.16	0.134955	0.0672218	2.0076	0.0446853	0.0840245	1837.16	0.0386874	0.0672365	0.575394	0.565025	0.72578
FBgn0267488	1957.04	-0.754017	0.042549	-17.7211	2.88e-70	5.9e-70	1957.04	0.236069	0.0425385	5.54952	2.86e-08	3.13e-07	1957.04	-0.148848	0.0425386	-3.49913	0.00046678	0.00298393
FBgn0051025	2144.15	9.84316	0.190085	51.7828	0	0	2144.15	-0.526355	0.157021	-3.35213	0.00080191	0.00262466	2144.15	-0.261526	0.156713	-1.66882	0.0951523	0.211948
FBgn0052654	1999.8	-0.041334	0.0564629	-0.732056	0.464134	0.473377	1999.8	-0.0385855	0.0564627	-0.68338	0.494367	0.598148	1999.8	-0.166809	0.0564625	-2.95433	0.0031335	0.0143492
FBgn0284257	2006.86	0.0731922	0.0531444	1.37723	0.16844	0.174714	2006.86	-0.10036	0.0531445	-1.88844	0.0589666	0.106141	2006.86	-0.224807	0.0531442	-4.23013	2.34e-05	0.00024718
FBgn0033029	1942.02	-0.827545	0.0233661	-35.4165	9.51e-275	6.65e-274	1942.02	0.0622738	0.0232912	2.6737	0.00750199	0.0183493	1942.02	-0.046854	0.0232913	-2.01165	0.0442565	0.118623
FBgn0052656	2089.89	1.39299	0.121687	11.4473	2.43e-30	3.62e-30	2089.89	0.581055	0.121687	4.775	1.8e-06	1.25e-05	2089.89	0.246742	0.121687	2.02769	0.0425922	0.115249
FBgn0023537	1958.03	-0.199381	0.0362179	-5.50505	3.69e-08	4.34e-08	1958.03	-0.0840668	0.0362152	-2.32131	0.02027	0.0431723	1958.03	0.078601	0.0362151	2.17039	0.0299771	0.0872044
FBgn0263048	2119	4.49981	0.0854855	52.6384	0	0	2119	-0.196511	0.0852833	-2.30422	0.0212105	0.0448822	2119	-0.0576414	0.0852806	-0.675903	0.499102	0.672259
FBgn0040773	1949.37	0.243689	0.0925307	2.6336	0.00844841	0.00909551	1949.37	-0.602945	0.0925312	-6.51613	7.21e-11	1.34e-09	1949.37	-0.0071677	0.0925307	-0.0774626	0.938256	0.96695
FBgn0038252	1815.97	-4.75904	0.0568212	-83.7547	0	0	1815.97	-0.0126867	0.0547813	-0.231589	0.816857	0.869313	1815.97	0.0889572	0.0547896	1.62361	0.104458	0.227669
FBgn0260970	1958.19	-0.369502	0.0476404	-7.75606	8.76e-15	1.12e-14	1958.19	-0.0589439	0.047638	-1.23733	0.215965	0.310676	1958.19	-0.226145	0.0476375	-4.7472	2.06e-06	3.28e-05
FBgn0263773	2005.24	0.160628	0.0666969	2.40833	0.0160257	0.0171359	2005.24	0.383482	0.0666969	5.74961	8.94e-09	1.09e-07	2005.24	-0.0974156	0.0666968	-1.46057	0.144132	0.288157
FBgn0016059	1938.66	-0.544489	0.0233804	-23.2882	5.83e-120	1.71e-119	1938.66	0.0847033	0.0233418	3.62882	0.00028472	0.0010579	1938.66	-0.12786	0.0233412	-5.47787	4.3e-08	1.15e-06
FBgn0038476	1839.5	-2.78318	0.0369363	-75.3507	0	0	1839.5	0.0134351	0.0364706	0.368383	0.712588	0.785775	1839.5	0.0354524	0.0364724	0.972035	0.331033	0.51687
FBgn0259736	2094.35	1.87301	0.072166	25.9542	1.63e-148	5.74e-148	2094.35	0.168654	0.0721593	2.33724	0.0194266	0.0415746	2094.35	-0.210477	0.0721593	-2.91683	0.00353604	0.015824
FBgn0043783	2048.19	2.66578	0.148552	17.9451	5.24e-72	1.09e-71	2048.19	0.25363	0.148548	1.70739	0.0877492	0.147912	2048.19	0.689847	0.148549	4.6439	3.42e-06	4.96e-05
FBgn0262614	1994.21	0.21574	0.0630716	3.42056	0.00062493	0.00068662	1994.21	-0.0182662	0.0630717	-0.289611	0.772114	0.833267	1994.21	-0.14137	0.0630716	-2.24143	0.0249985	0.0760346
FBgn0263346	2029.56	0.795289	0.0524631	15.159	6.61e-52	1.18e-51	2029.56	0.225994	0.0524618	4.30778	1.65e-05	8.67e-05	2029.56	-0.113884	0.0524618	-2.1708	0.029946	0.0871483
FBgn0026199	1996.29	-0.0354056	0.135234	-0.261809	0.793468	0.798186	1996.29	0.252201	0.135234	1.86492	0.0621925	0.11108	1996.29	-0.595261	0.135234	-4.4017	1.07e-05	0.00013016
FBgn0028480	2002.87	0.993642	0.0307585	32.3046	6.03e-229	3.32e-228	2002.87	0.030865	0.0307462	1.00386	0.315444	0.421992	2002.87	0.287526	0.0307504	9.35032	8.74e-21	2.85e-18
FBgn0029133	1865.15	-1.58874	0.0363919	-43.6565	0	0	1865.15	0.0869552	0.0363069	2.395	0.0166203	0.0364681	1865.15	0.11877	0.0363103	3.27096	0.00107181	0.00595467
FBgn0260634	2013.73	0.957501	0.0740273	12.9344	2.88e-38	4.61e-38	2013.73	-0.147821	0.0740265	-1.99687	0.0458395	0.0857694	2013.73	-0.233619	0.0740264	-3.15589	0.00160008	0.00832555
FBgn0029891	1965.67	0.416013	0.0343678	12.1047	9.97e-34	1.54e-33	1965.67	-0.0957635	0.0343687	-2.78636	0.00533036	0.0136366	1965.67	0.104846	0.0343687	3.05063	0.00228364	0.0111447
FBgn0030087	1992.19	0.628907	0.0380246	16.5395	1.91e-61	3.65e-61	1992.19	-0.216082	0.0380247	-5.68267	1.33e-08	1.54e-07	1992.19	-0.174886	0.0380231	-4.59946	4.24e-06	5.92e-05
FBgn0036111	1918.03	-0.584036	0.0395973	-14.7494	3.1e-49	5.42e-49	1918.03	-0.0377231	0.0395885	-0.952881	0.34065	0.448265	1918.03	-0.0618288	0.0395879	-1.56181	0.118333	0.249883
FBgn0264962	1945.58	0.00055164	0.0244775	0.0225364	0.98202	0.982314	1945.58	0.0200385	0.0244745	0.818747	0.412931	0.520338	1945.58	-0.0329227	0.0244742	-1.3452	0.178561	0.335137
FBgn0016075	1911.92	-0.378705	0.0807984	-4.68704	2.77e-06	3.17e-06	1911.92	-0.443348	0.0807983	-5.48709	4.09e-08	4.35e-07	1911.92	-0.338308	0.0807977	-4.1871	2.83e-05	0.00028985
FBgn0002526	1889.89	-0.769888	0.0888116	-8.66877	4.37e-18	5.77e-18	1889.89	-0.170072	0.0888105	-1.915	0.055493	0.100867	1889.89	-0.117813	0.0888103	-1.32657	0.18465	0.343285
FBgn0004648	1953.33	0.133021	0.0327839	4.0575	4.96e-05	5.56e-05	1953.33	0.0514817	0.0327836	1.57035	0.116334	0.187648	1953.33	-0.0558858	0.0327836	-1.70469	0.0882524	0.200114
FBgn0036921	1905.94	-0.554859	0.0365743	-15.1708	5.52e-52	9.83e-52	1905.94	0.129424	0.0365632	3.53973	0.00040053	0.00142656	1905.94	-0.0295538	0.0365636	-0.808285	0.418927	0.602711
FBgn0023172	1943.19	-0.124757	0.0427635	-2.91737	0.00352996	0.00382622	1943.19	0.169415	0.042762	3.9618	7.44e-05	0.00032794	1943.19	-0.141642	0.0427621	-3.31234	0.00092519	0.00528281
FBgn0035726	1880.85	-0.822906	0.0375945	-21.889	3.31e-106	8.78e-106	1880.85	0.0138651	0.0375747	0.369002	0.712126	0.785395	1880.85	0.186301	0.0375768	4.95788	7.13e-07	1.34e-05
FBgn0016696	1894.82	-0.572656	0.0277963	-20.6019	2.64e-94	6.45e-94	1894.82	-0.0832993	0.0277716	-2.99944	0.00270477	0.00759711	1894.82	0.0531769	0.0277708	1.91485	0.0555117	0.141338
FBgn0000094	2092.5	10.8627	0.264895	41.0076	0	0	2092.5	-0.485606	0.209804	-2.31457	0.0206367	0.0438207	2092.5	-0.745562	0.210082	-3.54891	0.00038682	0.00255216
FBgn0014010	1942.89	0.0900046	0.0223978	4.01846	5.86e-05	6.56e-05	1942.89	0.179185	0.0223953	8.00103	1.23e-15	5.04e-14	1942.89	-0.0455495	0.022396	-2.03382	0.0419695	0.113933
FBgn0085432	2018.9	1.37101	0.0478101	28.6762	7.56e-181	3.23e-180	2018.9	0.0224734	0.047801	0.470146	0.63825	0.72386	2018.9	-0.16648	0.047801	-3.48277	0.00049625	0.00314378
FBgn0083048	1888.57	-1.02086	0.0839118	-12.1659	4.72e-34	7.31e-34	1888.57	0.00811503	0.0839093	0.0967119	0.922955	0.948792	1888.57	-0.390326	0.0839093	-4.65177	3.29e-06	4.81e-05
FBgn0029134	1859.44	-1.04309	0.0356764	-29.2376	6.45e-188	2.86e-187	1859.44	0.00304884	0.0356408	0.0855437	0.931829	0.954684	1859.44	0.0807888	0.0356417	2.26669	0.0234092	0.0721824
FBgn0037913	1854.34	-0.966602	0.051848	-18.643	1.44e-77	3.1e-77	1854.34	-0.270624	0.0518385	-5.22051	1.78e-07	1.63e-06	1854.34	0.186596	0.0518379	3.5996	0.00031871	0.00217356
FBgn0032242	1886.35	-0.576307	0.0253002	-22.7788	7.45e-115	2.11e-114	1886.35	-0.01093	0.0252658	-0.432599	0.665306	0.746132	1886.35	0.00575146	0.0252655	0.227641	0.819926	0.899314
FBgn0000273	1976.4	0.694244	0.0316139	21.9601	6.94e-107	1.85e-106	1976.4	-0.0171173	0.0316103	-0.541511	0.588156	0.681915	1976.4	-0.24969	0.0316101	-7.89905	2.81e-15	3.58e-13
FBgn0052626	1930.35	0.0832185	0.0305124	2.72737	0.00638419	0.00688817	1930.35	0.114801	0.0305114	3.76256	0.00016818	0.00066511	1930.35	-0.0611078	0.0305115	-2.00278	0.0452012	0.1206
FBgn0004656	1939.36	-0.0735595	0.0776527	-0.947289	0.343492	0.351943	1939.36	0.0887663	0.0776525	1.14312	0.252988	0.35341	1939.36	-0.187906	0.0776525	-2.41984	0.0155274	0.0524129
FBgn0003392	1941.8	0.439581	0.026903	16.3395	5.17e-60	9.81e-60	1941.8	-0.159979	0.0269056	-5.94594	2.75e-09	3.77e-08	1941.8	-0.111022	0.0269021	-4.1269	3.68e-05	0.00036192
FBgn0038968	1798.53	-2.84586	0.0361442	-78.7364	0	0	1798.53	0.124125	0.0355765	3.48896	0.0004849	0.00168378	1798.53	0.00671791	0.0355812	0.188805	0.850246	0.916477
FBgn0264307	2045.99	3.44092	0.0557557	61.7142	0	0	2045.99	-0.286135	0.0555842	-5.14777	2.64e-07	2.28e-06	2045.99	-0.139105	0.0555795	-2.50281	0.0123212	0.0433871
FBgn0037899	1867.32	-1.00229	0.0769001	-13.0337	7.87e-39	1.27e-38	1867.32	0.319733	0.0768967	4.15795	3.21e-05	0.00015586	1867.32	0.127363	0.076897	1.65628	0.0976643	0.216175
FBgn0022097	1874.56	-0.425182	0.0431487	-9.85389	6.59e-23	9.14e-23	1874.56	-0.122758	0.0431443	-2.84528	0.00443724	0.0116505	1874.56	0.189402	0.0431447	4.38991	1.13e-05	0.00013572
FBgn0034145	2004.61	1.44723	0.0596451	24.264	4.71e-130	1.48e-129	2004.61	0.156945	0.0596395	2.63156	0.0084995	0.0204966	2004.61	-0.038356	0.0596395	-0.643131	0.520139	0.688591
FBgn0032956	1889.62	-0.257023	0.038215	-6.7257	1.75e-11	2.14e-11	1889.62	0.0495308	0.0382112	1.29624	0.194894	0.285465	1889.62	-0.0437112	0.0382112	-1.14394	0.25265	0.42975
FBgn0250754	1878.31	-0.661521	0.0604529	-10.9428	7.2e-28	1.05e-27	1878.31	0.0288503	0.0604497	0.47726	0.633177	0.719455	1878.31	-0.154861	0.0604496	-2.56182	0.0104125	0.0379394
FBgn0027493	1864.2	-0.643918	0.0517027	-12.4542	1.33e-35	2.08e-35	1864.2	0.0246586	0.0516976	0.476976	0.633379	0.719563	1864.2	0.0480168	0.0516978	0.928797	0.352994	0.53827
FBgn0032068	1923.56	1.54103	0.189335	8.13919	3.98e-16	5.16e-16	1923.56	0.184244	0.189334	0.973114	0.330497	0.437849	1923.56	1.01922	0.189335	5.38315	7.32e-08	1.84e-06
FBgn0264490	2041.39	1.75332	0.0624178	28.09	1.3e-173	5.31e-173	2041.39	0.392975	0.0624091	6.29675	3.04e-10	5.06e-09	2041.39	-0.115251	0.0624086	-1.84671	0.0647889	0.158876
FBgn0024555	1888.05	-0.352733	0.0241661	-14.5962	2.97e-48	5.14e-48	1888.05	0.0709792	0.0241452	2.93968	0.00328554	0.00895004	1888.05	-0.110553	0.0241447	-4.57877	4.68e-06	6.42e-05
FBgn0031746	2081.42	10.6945	0.302978	35.298	6.31e-273	4.37e-272	2081.42	-0.0203584	0.276862	-0.0735326	0.941382	0.96137	2081.42	-0.54059	0.277256	-1.94979	0.0512015	0.132921
FBgn0260962	1807.07	-1.73697	0.0351783	-49.3763	0	0	1807.07	0.155225	0.0350541	4.42815	9.5e-06	5.37e-05	1807.07	0.0316656	0.0350569	0.903266	0.366385	0.550958
FBgn0044826	1872.44	-0.567729	0.033329	-17.0341	4.59e-65	9.04e-65	1872.44	0.230878	0.0333136	6.93044	4.2e-12	9.62e-11	1872.44	-0.100121	0.0333138	-3.0054	0.0026523	0.0125676
FBgn0004103	1872.59	-0.4166	0.0229642	-18.1413	1.5e-73	3.15e-73	1872.59	0.0684275	0.0229336	2.98372	0.00284771	0.00792699	1872.59	-0.0395277	0.0229339	-1.72354	0.0847901	0.194473
FBgn0010173	1799.94	-1.95348	0.0434382	-44.9715	0	0	1799.94	0.24196	0.0433466	5.58199	2.38e-08	2.65e-07	1799.94	-0.0486517	0.0433477	-1.12236	0.26171	0.440478
FBgn0265523	1893.63	-0.202878	0.0554397	-3.65943	0.00025277	0.00027956	1893.63	0.0896386	0.0554387	1.61689	0.105901	0.17335	1893.63	-0.128205	0.0554387	-2.31256	0.020747	0.0657169
FBgn0011584	1934.4	0.803752	0.0318449	25.2396	1.47e-140	4.95e-140	1934.4	0.0750622	0.0318386	2.35759	0.0183941	0.0397275	1934.4	-0.0133077	0.0318388	-0.417971	0.675969	0.80755
FBgn0001098	1886.85	0.163693	0.103539	1.58097	0.113884	0.118808	1886.85	-0.880347	0.10354	-8.50247	1.86e-17	9.22e-16	1886.85	-0.316809	0.103539	-3.0598	0.00221486	0.0108726
FBgn0016081	2001.76	1.11914	0.132704	8.43336	3.36e-17	4.4e-17	2001.76	0.227243	0.132704	1.7124	0.0868222	0.146757	2001.76	-0.519683	0.132704	-3.91611	9e-05	0.00075274
FBgn0011638	1776.59	-2.4244	0.041134	-58.9389	0	0	1776.59	0.0618157	0.0409157	1.51081	0.130838	0.206483	1776.59	0.0147723	0.0409173	0.361028	0.718078	0.834947
FBgn0000581	1853.71	-0.84683	0.052979	-15.9843	1.64e-57	3.07e-57	1853.71	0.0349454	0.0529717	0.659699	0.509447	0.61126	1853.71	-0.166028	0.0529714	-3.13429	0.00172269	0.00886683
FBgn0028687	1843.78	-0.688381	0.0251768	-27.3418	1.35e-164	5.24e-164	1843.78	-0.0044245	0.0251286	-0.176073	0.860237	0.902361	1843.78	0.013966	0.0251285	0.555782	0.57836	0.736598
FBgn0061200	1835.28	-1.13092	0.0576631	-19.6126	1.21e-85	2.76e-85	1835.28	0.0115057	0.0576531	0.199567	0.841819	0.888269	1835.28	-0.143	0.0576528	-2.48037	0.0131246	0.0455345
FBgn0023407	1874.22	-0.3098	0.0276869	-11.1894	4.6e-29	6.78e-29	1874.22	0.0921461	0.0276746	3.32963	0.00086961	0.00282001	1874.22	-0.113574	0.0276744	-4.10393	4.06e-05	0.00038949
FBgn0031645	1921.98	0.503822	0.0667349	7.5496	4.37e-14	5.54e-14	1921.98	0.105518	0.0667348	1.58115	0.113843	0.184252	1921.98	-0.0585086	0.0667348	-0.876733	0.380632	0.565135
FBgn0086676	1907.52	0.520718	0.0477069	10.9149	9.78e-28	1.43e-27	1907.52	-0.0392824	0.0477068	-0.823414	0.410273	0.518005	1907.52	0.0126001	0.0477067	0.264115	0.791691	0.883056
FBgn0010434	1968.38	1.12828	0.0525308	21.4784	2.48e-102	6.41e-102	1968.38	0.26802	0.0525268	5.10254	3.35e-07	2.82e-06	1968.38	-0.152831	0.0525267	-2.90959	0.00361901	0.016152
FBgn0004876	1900.54	0.436921	0.0329643	13.2544	4.26e-40	6.93e-40	1900.54	-0.103004	0.0329651	-3.12464	0.00178023	0.00526003	1900.54	-0.116779	0.0329638	-3.54264	0.00039615	0.0026034
FBgn0029763	1791.44	-1.63632	0.0307959	-53.1343	0	0	1791.44	-0.0372327	0.0306369	-1.21529	0.224255	0.320156	1791.44	0.0168143	0.0306359	0.548844	0.583113	0.740424
FBgn0027492	1891.6	0.0208703	0.0614917	0.339401	0.734308	0.740792	1891.6	0.0229817	0.0614915	0.373737	0.7086	0.782669	1891.6	-0.148881	0.0614915	-2.42117	0.0154708	0.0522613
FBgn0035909	1882.56	0.170351	0.0243169	7.00546	2.46e-12	3.05e-12	1882.56	-0.033916	0.024318	-1.39469	0.163109	0.247695	1882.56	-0.102421	0.0243161	-4.21207	2.53e-05	0.00026467
FBgn0037671	1859.7	-0.0207634	0.0316297	-0.656453	0.511533	0.520379	1859.7	-0.151832	0.0316297	-4.8003	1.58e-06	1.12e-05	1859.7	0.0393623	0.0316281	1.24453	0.213303	0.380874
FBgn0028526	1958.02	1.00922	0.106859	9.44439	3.57e-21	4.87e-21	1958.02	0.747461	0.106859	6.99485	2.66e-12	6.35e-11	1958.02	0.0665676	0.106858	0.622951	0.533317	0.700279
FBgn0265935	1861.89	-0.115367	0.0282917	-4.07778	4.55e-05	5.1e-05	1861.89	-0.0386604	0.0282877	-1.36669	0.171723	0.258319	1861.89	-0.18243	0.0282861	-6.44945	1.12e-10	5.88e-09
FBgn0261243	1921.31	0.955423	0.0498978	19.1476	1.01e-81	2.25e-81	1921.31	-0.10054	0.0498953	-2.01503	0.0439015	0.082804	1921.31	-0.0445533	0.049895	-0.892942	0.371889	0.556667
FBgn0041182	1982.85	1.13899	0.0862529	13.2053	8.18e-40	1.33e-39	1982.85	0.757458	0.0862524	8.78188	1.61e-18	9.34e-17	1982.85	-0.304527	0.0862518	-3.53068	0.0004145	0.00271464
FBgn0010516	1857.05	0.0211515	0.0296302	0.713849	0.47532	0.484343	1857.05	-0.0944532	0.0296299	-3.18777	0.00143377	0.00434683	1857.05	0.105757	0.02963	3.56927	0.00035798	0.00239375
FBgn0264494	1934.66	1.15501	0.0459116	25.1572	1.18e-139	3.94e-139	1934.66	0.185057	0.045905	4.03129	5.55e-05	0.00025246	1934.66	0.209793	0.0459059	4.57006	4.88e-06	6.66e-05
FBgn0052103	1898.3	0.211556	0.0434891	4.86457	1.15e-06	1.32e-06	1898.3	0.210283	0.0434891	4.83532	1.33e-06	9.53e-06	1898.3	-0.265373	0.0434892	-6.10205	1.05e-09	4.42e-08
FBgn0032123	1889.39	0.379745	0.0302174	12.5671	3.2e-36	5.04e-36	1889.39	0.0761588	0.0302171	2.52039	0.0117225	0.0270442	1889.39	-0.212965	0.030217	-7.04783	1.82e-12	1.35e-10
FBgn0004427	1786.77	-0.803374	0.169068	-4.75178	2.02e-06	2.31e-06	1786.77	-0.768542	0.169068	-4.54576	5.47e-06	3.31e-05	1786.77	-0.0562956	0.169068	-0.332976	0.739152	0.849475
FBgn0025725	1860.55	0.0470152	0.0234748	2.0028	0.0451991	0.0477534	1860.55	-0.0593742	0.0234742	-2.52934	0.0114276	0.0264453	1860.55	-0.0133629	0.0234724	-0.569304	0.56915	0.729087
FBgn0263740	1770.06	-1.62916	0.0259753	-62.7197	0	0	1770.06	-0.0160044	0.0257071	-0.622568	0.533568	0.633906	1770.06	0.0208798	0.0257067	0.81223	0.41666	0.600743
FBgn0003930	1874.82	0.249874	0.114318	2.18578	0.0288316	0.0306402	1874.82	-0.211099	0.114318	-1.84659	0.0648064	0.115103	1874.82	0.207589	0.114318	1.81589	0.069387	0.166936
FBgn0034877	1837.26	0.409999	0.0719898	5.69523	1.23e-08	1.46e-08	1837.26	-0.781458	0.0719919	-10.8548	1.89e-27	3.47e-25	1837.26	0.0343236	0.07199	0.476783	0.633517	0.776473
FBgn0027094	1767	-1.61993	0.0254505	-63.6504	0	0	1767	-0.0397507	0.0251693	-1.57933	0.11426	0.18486	1767	0.0119568	0.0251674	0.475093	0.634721	0.777366
FBgn0012037	1862.78	0.591243	0.0704288	8.39491	4.66e-17	6.1e-17	1862.78	0.154277	0.0704286	2.19055	0.0284847	0.0575419	1862.78	0.348577	0.0704291	4.94934	7.45e-07	1.39e-05
FBgn0010387	1905.76	1.96056	0.0740349	26.4816	1.58e-154	5.76e-154	1905.76	-0.219222	0.0740259	-2.96142	0.00306222	0.00842931	1905.76	0.557177	0.0740274	7.52663	5.21e-14	5.08e-12
FBgn0036824	1856.08	0.205835	0.054673	3.76484	0.00016665	0.00018496	1856.08	-0.125598	0.0546734	-2.29725	0.0216048	0.0455075	1856.08	-0.14006	0.054673	-2.56178	0.0104137	0.0379394
FBgn0053526	1851.24	0.0485654	0.0228078	2.12933	0.0332268	0.0352326	1851.24	0.0433782	0.022805	1.90214	0.057153	0.10335	1851.24	-0.0093833	0.0228054	-0.411452	0.680741	0.810499
FBgn0024289	1965.1	2.69443	0.151397	17.7972	7.43e-71	1.53e-70	1965.1	0.0157579	0.151393	0.104086	0.917101	0.944641	1965.1	-0.60811	0.151394	-4.01675	5.9e-05	0.00053618
FBgn0013718	1839.79	-0.15791	0.0260445	-6.06308	1.34e-09	1.6e-09	1839.79	0.132438	0.0260359	5.08672	3.64e-07	3.05e-06	1839.79	-0.075657	0.0260362	-2.90583	0.00366275	0.0163309
FBgn0027556	1969.47	1.76551	0.0606526	29.1086	2.8e-186	1.23e-185	1969.47	0.174359	0.0606419	2.87522	0.00403744	0.0107144	1969.47	-0.233043	0.060642	-3.84292	0.00012158	0.00096908
FBgn0027081	1762.03	-1.48615	0.0348283	-42.6707	0	0	1762.03	-0.0184805	0.034738	-0.531996	0.594729	0.687575	1762.03	0.0343295	0.0347382	0.988236	0.323037	0.508602
FBgn0020509	1914.61	10.3859	0.270683	38.3694	0	0	1914.61	-1.23528	0.235508	-5.24517	1.56e-07	1.45e-06	1914.61	-0.26085	0.233068	-1.1192	0.263055	0.441907
FBgn0022213	1722.32	-2.64476	0.0412163	-64.1679	0	0	1722.32	0.155627	0.0408996	3.80511	0.00014174	0.00057558	1722.32	0.0476155	0.0409049	1.16405	0.244403	0.420076
FBgn0032880	1828.9	-0.0092363	0.0219907	-0.420009	0.674479	0.681927	1828.9	0.0130269	0.0219858	0.592514	0.553506	0.65183	1828.9	0.00172378	0.0219859	0.0784038	0.937507	0.966427
FBgn0022382	1884.64	0.541912	0.0467856	11.5829	5.03e-31	7.57e-31	1884.64	0.15142	0.046785	3.23651	0.00121002	0.00376935	1884.64	-0.160379	0.046785	-3.428	0.00060806	0.00373352
FBgn0259221	1899.28	1.23651	0.0261182	47.3429	0	0	1899.28	0.104942	0.0260726	4.02501	5.7e-05	0.00025857	1899.28	0.0623232	0.0260741	2.39023	0.0168376	0.0557237
FBgn0000412	1752.41	-1.47621	0.029464	-50.1023	0	0	1752.41	-0.0195675	0.0293163	-0.667461	0.504478	0.607291	1752.41	0.0403005	0.0293166	1.37466	0.169236	0.322673
FBgn0037632	1728.28	-2.33938	0.0355506	-65.8043	0	0	1728.28	0.0237266	0.0352364	0.673355	0.500722	0.603966	1728.28	-0.0604761	0.0352349	-1.71637	0.0860942	0.196486
FBgn0286813	1809.55	-0.427458	0.0382259	-11.1824	4.97e-29	7.34e-29	1809.55	-0.050805	0.0382191	-1.32931	0.183746	0.27254	1809.55	-0.114429	0.0382182	-2.99409	0.00275262	0.012933
FBgn0036816	1845.52	0.307723	0.0328113	9.37856	6.69e-21	9.08e-21	1845.52	-0.0035038	0.0328117	-0.106785	0.914959	0.94362	1845.52	-0.031292	0.0328115	-0.953692	0.34024	0.526753
FBgn0039958	1727.03	-2.11717	0.0488501	-43.34	0	0	1727.03	0.184493	0.0487607	3.78365	0.00015454	0.00061924	1727.03	0.014447	0.0487624	0.296273	0.767022	0.866747
FBgn0001142	1776.83	-1.15848	0.0631187	-18.354	3.07e-75	6.49e-75	1776.83	0.284621	0.06311	4.50992	6.49e-06	3.84e-05	1776.83	0.0168797	0.0631103	0.267464	0.789112	0.881144
FBgn0016123	1851.54	0.815413	0.0951745	8.56755	1.06e-17	1.39e-17	1851.54	0.165039	0.0951743	1.73407	0.0829057	0.141334	1851.54	0.439987	0.0951746	4.62294	3.78e-06	5.4e-05
FBgn0027620	1712.19	-2.62794	0.0394078	-66.6857	0	0	1712.19	0.0335926	0.0390541	0.860156	0.389703	0.497913	1712.19	-0.124916	0.0390513	-3.19876	0.00138022	0.00732991
FBgn0263599	1776.44	-0.956419	0.0290163	-32.9615	2.9e-238	1.68e-237	1776.44	0.117011	0.0289548	4.04117	5.32e-05	0.00024297	1776.44	-0.0027299	0.0289563	-0.0942773	0.924889	0.960531
FBgn0034400	1830.63	-0.0110122	0.0342849	-0.321196	0.748062	0.753928	1830.63	0.052805	0.0342834	1.54025	0.123499	0.196995	1830.63	-0.147795	0.0342831	-4.31103	1.62e-05	0.00018299
FBgn0036211	1876.57	0.98584	0.0428987	22.9806	7.28e-117	2.1e-116	1876.57	0.218582	0.0428934	5.09592	3.47e-07	2.92e-06	1876.57	0.0913716	0.0428938	2.13018	0.0331565	0.0944794
FBgn0038100	1816.41	-0.045163	0.0438191	-1.03067	0.302696	0.31105	1816.41	0.129414	0.043818	2.95344	0.00314254	0.00861846	1816.41	-0.0938792	0.0438181	-2.14248	0.0321552	0.0921763
FBgn0037637	1880.4	1.21725	0.0781713	15.5715	1.14e-54	2.07e-54	1880.4	0.164502	0.0781696	2.10442	0.0353417	0.0690257	1880.4	0.223776	0.0781698	2.86269	0.00420062	0.0182127
FBgn0052016	1780.37	-0.768788	0.028935	-26.5695	1.53e-155	5.6e-155	1780.37	0.143084	0.0288932	4.95217	7.34e-07	5.62e-06	1780.37	-0.0786964	0.0288936	-2.72366	0.00645636	0.0258724
FBgn0259979	1750.5	-1.21517	0.0467417	-25.9975	5.29e-149	1.87e-148	1750.5	0.104125	0.0467173	2.22884	0.0258244	0.0529602	1750.5	-0.0159926	0.0467177	-0.342323	0.732108	0.844396
FBgn0000053	1824.16	-0.261056	0.0887756	-2.94062	0.00327554	0.00355246	1824.16	0.12348	0.0887753	1.39092	0.164249	0.249037	1824.16	-0.542303	0.0887754	-6.1087	1e-09	4.27e-08
FBgn0032961	1747.09	-1.24936	0.0373868	-33.4173	7.7e-245	4.62e-244	1747.09	0.0400275	0.0373366	1.07207	0.283688	0.388054	1747.09	-0.0300201	0.0373366	-0.804039	0.421374	0.605049
FBgn0004698	1738.9	-1.5439	0.0295169	-52.3058	0	0	1738.9	0.205821	0.0293501	7.01263	2.34e-12	5.66e-11	1738.9	-0.0901173	0.0293511	-3.07032	0.00213832	0.0105667
FBgn0283657	1740.96	-1.58118	0.035054	-45.107	0	0	1740.96	0.0991288	0.0349491	2.83637	0.00456294	0.011929	1740.96	-0.161186	0.0349485	-4.61211	3.99e-06	5.63e-05
FBgn0266411	1859.5	0.613798	0.0516732	11.8784	1.53e-32	2.34e-32	1859.5	0.0419393	0.0516727	0.811634	0.417002	0.524075	1859.5	-0.10583	0.0516726	-2.0481	0.0405505	0.110801
FBgn0011703	1666.37	-5.47389	0.0753764	-72.6206	0	0	1666.37	0.320019	0.0726099	4.40737	1.05e-05	5.86e-05	1666.37	-0.068849	0.0726183	-0.948095	0.343081	0.529069
FBgn0264560	1838.83	0.53622	0.0430443	12.4574	1.27e-35	2e-35	1838.83	-0.127034	0.0430444	-2.95124	0.00316498	0.00867111	1838.83	-0.0857164	0.0430437	-1.99138	0.0464388	0.123018
FBgn0031728	1940.52	10.0663	0.20521	49.0537	0	0	1940.52	-0.604263	0.160696	-3.76029	0.00016972	0.0006702	1940.52	-0.169382	0.160252	-1.05697	0.290525	0.473092
FBgn0027348	1754.67	-0.97286	0.0411492	-23.6422	1.42e-123	4.26e-123	1754.67	0.0115376	0.0411269	0.280538	0.779065	0.838804	1754.67	-0.0924397	0.0411263	-2.2477	0.0245952	0.0750369
FBgn0052479	1809.32	-0.13896	0.0597183	-2.32692	0.0199694	0.0212932	1809.32	0.00802829	0.0597177	0.134437	0.893057	0.927893	1809.32	-0.104752	0.0597176	-1.75412	0.0794099	0.184958
FBgn0037756	1703.1	-2.23207	0.0359725	-62.0495	0	0	1703.1	0.138948	0.0357005	3.89206	9.94e-05	0.00042354	1703.1	0.0739035	0.0357064	2.06976	0.0384751	0.106188
FBgn0015924	1779.42	-0.638145	0.0592099	-10.7777	4.39e-27	6.35e-27	1779.42	0.364577	0.0592063	6.15775	7.38e-10	1.14e-08	1779.42	-0.0456846	0.0592063	-0.771617	0.440341	0.620171
FBgn0020309	1834.24	0.20634	0.0552431	3.73513	0.00018762	0.00020799	1834.24	0.151514	0.0552431	2.74268	0.00609396	0.015352	1834.24	-0.118715	0.0552431	-2.14896	0.0316379	0.0910253
FBgn0035142	1872.24	0.901091	0.0553477	16.2806	1.36e-59	2.57e-59	1872.24	0.0768208	0.0553458	1.38802	0.165132	0.250093	1872.24	-0.164865	0.0553458	-2.97882	0.0028936	0.0134535
FBgn0033741	1677.18	-3.35243	0.0415838	-80.6185	0	0	1677.18	0.119956	0.0407105	2.94655	0.00321337	0.00877389	1677.18	0.0723581	0.0407214	1.77691	0.0755834	0.178202
FBgn0051988	1940.68	10.3606	0.334333	30.989	7.59e-211	3.81e-210	1940.68	-0.537622	0.319643	-1.68195	0.0925792	0.154804	1940.68	-0.817425	0.319977	-2.55464	0.0106298	0.0386426
FBgn0028646	1801.01	0.139578	0.029218	4.77711	1.78e-06	2.04e-06	1801.01	-0.110297	0.0292196	-3.77478	0.00016015	0.00063864	1801.01	-0.031865	0.0292176	-1.09061	0.275445	0.456129
FBgn0066101	1865.34	1.05439	0.0374109	28.1842	9.14e-175	3.77e-174	1865.34	0.119433	0.037401	3.19332	0.00140646	0.00428152	1865.34	0.0619293	0.0374015	1.6558	0.0977626	0.216356
FBgn0032955	1763.21	-0.540647	0.0314307	-17.2013	2.6e-66	5.16e-66	1763.21	0.0927403	0.031411	2.95247	0.00315238	0.00864366	1763.21	0.0360156	0.0314123	1.14654	0.25157	0.428538
FBgn0039182	1685.77	-2.68613	0.0355672	-75.5228	0	0	1685.77	0.117147	0.035024	3.34477	0.00082351	0.00268942	1685.77	0.0279835	0.0350296	0.798854	0.424375	0.607844
FBgn0087008	1722.82	-1.54861	0.059813	-25.8908	8.46e-148	2.97e-147	1722.82	-0.0897378	0.0597927	-1.50082	0.133403	0.209934	1722.82	-0.0750678	0.0597918	-1.25549	0.209303	0.375974
FBgn0267350	1813.52	0.249658	0.0321742	7.75957	8.52e-15	1.09e-14	1813.52	-0.0089421	0.0321747	-0.277923	0.781071	0.840423	1813.52	-0.122689	0.0321741	-3.81328	0.00013714	0.00106638
FBgn0083027	1768.42	-0.462021	0.129125	-3.57809	0.00034612	0.00038192	1768.42	-0.316248	0.129125	-2.44916	0.0143188	0.0320119	1768.42	0.306231	0.129125	2.37158	0.017712	0.0580144
FBgn0037541	1799.79	0.048384	0.0268217	1.80391	0.0712454	0.0747869	1799.79	-0.0014749	0.0268204	-0.0549934	0.956144	0.971626	1799.79	-0.160533	0.0268192	-5.98577	2.15e-09	8e-08
FBgn0286222	1750.36	-0.389744	0.0481314	-8.0975	5.61e-16	7.26e-16	1750.36	-0.396224	0.0481302	-8.23235	1.84e-16	8.21e-15	1750.36	0.0569165	0.0481277	1.18262	0.236962	0.410666
FBgn0029172	1632.47	-8.96322	0.203119	-44.128	0	0	1632.47	0.0310056	0.184481	0.168069	0.866529	0.907395	1632.47	-0.211158	0.184422	-1.14497	0.25222	0.429371
FBgn0027287	1810.96	0.486505	0.0432483	11.2491	2.34e-29	3.46e-29	1810.96	0.0910345	0.0432479	2.10495	0.035296	0.0689913	1810.96	-0.0370988	0.043248	-0.857816	0.390994	0.574837
FBgn0027525	1790.19	0.00010205	0.0467052	0.00218491	0.998257	0.998331	1790.19	0.300512	0.0467046	6.43433	1.24e-10	2.2e-09	1790.19	0.223933	0.0467057	4.79454	1.63e-06	2.68e-05
FBgn0031990	1846.57	0.880066	0.0506666	17.3698	1.4e-67	2.8e-67	1846.57	0.0749219	0.0506641	1.47879	0.139195	0.217388	1846.57	-0.233523	0.0506642	-4.60924	4.04e-06	5.69e-05
FBgn0052425	1838.89	0.900933	0.0703982	12.7977	1.69e-37	2.69e-37	1838.89	-0.104367	0.0703974	-1.48254	0.138197	0.216055	1838.89	0.0355713	0.0703973	0.505294	0.613353	0.763579
FBgn0011206	1905.49	3.26878	0.0572803	57.0664	0	0	1905.49	-0.378473	0.0571376	-6.62389	3.5e-11	6.83e-10	1905.49	-0.256141	0.057132	-4.48332	7.35e-06	9.49e-05
FBgn0040752	1776.04	-0.198715	0.039751	-4.999	5.76e-07	6.66e-07	1776.04	0.0249131	0.0397482	0.626773	0.530808	0.631031	1776.04	-0.267161	0.0397479	-6.7214	1.8e-11	1.11e-09
FBgn0034282	1705.88	-1.48886	0.0347666	-42.8244	0	0	1705.88	0.0345304	0.0346702	0.995967	0.319266	0.426124	1705.88	-0.156993	0.0346686	-4.52838	5.94e-06	7.93e-05
FBgn0051226	1900.32	10.266	0.22717	45.1909	0	0	1900.32	-0.532096	0.182149	-2.9212	0.00348683	0.00944642	1900.32	-0.163477	0.181746	-0.899478	0.368398	0.552884
FBgn0034854	1781.38	-0.0433186	0.0223448	-1.93864	0.0525449	0.0554136	1781.38	0.151605	0.0223369	6.78719	1.14e-11	2.43e-10	1781.38	-0.0915051	0.0223372	-4.09653	4.19e-05	0.00040014
FBgn0058045	1688.82	-1.70661	0.033745	-50.5739	0	0	1688.82	0.0594823	0.0335922	1.77072	0.0766075	0.132148	1688.82	0.00985417	0.0335935	0.293335	0.769266	0.867981
FBgn0036702	1790.64	0.418468	0.0404508	10.3451	4.4e-25	6.23e-25	1790.64	-0.0075697	0.0404509	-0.187133	0.851557	0.895716	1790.64	-0.0408329	0.0404507	-1.00945	0.31276	0.49752
FBgn0016122	1753.67	-0.0482862	0.0398926	-1.2104	0.226124	0.233334	1753.67	-0.0298327	0.0398913	-0.747849	0.454551	0.560826	1753.67	0.41984	0.0398957	10.5234	6.74e-26	3.92e-23
FBgn0014018	1824.02	0.285518	0.0532328	5.36357	8.16e-08	9.54e-08	1824.02	0.577075	0.0532338	10.8404	2.22e-27	4e-25	1824.02	-0.263515	0.0532329	-4.95023	7.41e-07	1.39e-05
FBgn0028870	1893.72	10.6654	0.281738	37.8556	0	0	1893.72	-0.518136	0.242074	-2.1404	0.0323221	0.0640347	1893.72	-0.404397	0.241754	-1.67276	0.0943743	0.210672
FBgn0034618	1786.7	0.87679	0.0627332	13.9765	2.17e-44	3.65e-44	1786.7	-0.454272	0.0627333	-7.24133	4.44e-13	1.21e-11	1786.7	-0.161595	0.0627319	-2.57595	0.00999641	0.0367295
FBgn0035542	1812.46	1.22329	0.0648317	18.8687	2.06e-79	4.5e-79	1812.46	-0.510891	0.0648301	-7.88046	3.26e-15	1.25e-13	1812.46	-0.055105	0.0648284	-0.850012	0.395318	0.579664
FBgn0028662	1738.46	-0.247607	0.0260339	-9.51096	1.89e-21	2.58e-21	1738.46	-0.0942108	0.0260227	-3.62034	0.00029422	0.00108673	1738.46	0.123492	0.0260233	4.74544	2.08e-06	3.3e-05
FBgn0036024	1725.84	0.313521	0.198319	1.58089	0.113902	0.118818	1725.84	-1.53919	0.19832	-7.76116	8.42e-15	3.03e-13	1725.84	-1.28756	0.198319	-6.49236	8.45e-11	4.5e-09
FBgn0286051	1801.79	1.13663	0.0532765	21.3345	5.43e-101	1.39e-100	1801.79	-0.178166	0.0532726	-3.34441	0.00082456	0.00269042	1801.79	0.0614747	0.0532722	1.15397	0.248511	0.424789
FBgn0003655	1611.55	-7.6596	0.108867	-70.3571	0	0	1611.55	0.169367	0.0870914	1.9447	0.0518112	0.0953021	1611.55	0.0508129	0.0871364	0.583142	0.559798	0.721722
FBgn0029629	1691.23	-1.18339	0.0310558	-38.1052	0	0	1691.23	0.0595107	0.0309707	1.92152	0.0546666	0.0996221	1691.23	0.138492	0.0309753	4.47103	7.78e-06	9.98e-05
FBgn0033844	1764.7	0.227265	0.0289313	7.85533	3.99e-15	5.12e-15	1764.7	-0.0795769	0.028933	-2.75038	0.00595255	0.0150383	1764.7	-0.072658	0.0289312	-2.5114	0.0120252	0.0425917
FBgn0027603	1693.71	-1.25981	0.0308656	-40.8159	0	0	1693.71	0.0763684	0.0307695	2.48195	0.0130665	0.0296436	1693.71	-0.0946976	0.0307691	-3.07769	0.00208615	0.0103629
FBgn0038224	1727.69	0.172539	0.0824642	2.09229	0.0364123	0.0385829	1727.69	-0.719374	0.0824655	-8.72332	2.7e-18	1.53e-16	1727.69	0.114545	0.0824643	1.38903	0.164824	0.317327
FBgn0262511	1736.06	-0.139232	0.0309485	-4.49881	6.83e-06	7.77e-06	1736.06	-0.212814	0.0309472	-6.87667	6.13e-12	1.36e-10	1736.06	-0.021742	0.0309432	-0.70264	0.48228	0.658089
FBgn0047135	1728.65	-0.0588453	0.0306075	-1.92258	0.054533	0.0574785	1728.65	-0.222169	0.0306083	-7.25846	3.92e-13	1.08e-11	1728.65	-0.100417	0.0306035	-3.28123	0.00103356	0.00579513
FBgn0004449	1820.9	1.1988	0.0446888	26.8256	1.63e-158	6.08e-158	1820.9	0.0590301	0.0446794	1.32119	0.186438	0.275631	1820.9	-0.250343	0.0446797	-5.60305	2.11e-08	6.05e-07
FBgn0015777	1824.36	2.23546	0.0505802	44.1963	0	0	1824.36	-0.493171	0.050537	-9.75862	1.69e-22	1.84e-20	1824.36	-0.117121	0.0505307	-2.31781	0.0204595	0.0650374
FBgn0032940	1740.95	-0.19592	0.0336101	-5.82921	5.57e-09	6.62e-09	1740.95	0.14617	0.0336048	4.34968	1.36e-05	7.36e-05	1740.95	-0.0975068	0.0336049	-2.90157	0.00371303	0.0164781
FBgn0039897	1805.66	1.79478	0.0749037	23.9612	7.06e-127	2.17e-126	1805.66	-0.777834	0.0748985	-10.3852	2.9e-25	4.4e-23	1805.66	-0.424833	0.0748956	-5.67234	1.41e-08	4.24e-07
FBgn0010246	1742.06	0.231769	0.0492103	4.70977	2.48e-06	2.84e-06	1742.06	0.100129	0.0492102	2.03472	0.0418789	0.0795712	1742.06	0.296052	0.0492117	6.01588	1.79e-09	6.94e-08
FBgn0267828	1808.65	1.69193	0.0316336	53.4851	0	0	1808.65	-0.0476576	0.0315604	-1.51005	0.131032	0.206716	1808.65	0.131487	0.0315617	4.16604	3.1e-05	0.00031357
FBgn0039640	1606.39	-4.0136	0.0556707	-72.0954	0	0	1606.39	-0.0698452	0.0546879	-1.27716	0.201546	0.29357	1606.39	0.0388544	0.0546839	0.710528	0.477377	0.654002
FBgn0029766	1892.76	1.4402	0.0912992	15.7745	4.66e-56	8.58e-56	1892.76	1.07095	0.0912983	11.7302	8.93e-32	2.42e-29	1892.76	-0.513795	0.0912968	-5.62774	1.83e-08	5.36e-07
FBgn0259212	1705.66	-0.732987	0.036392	-20.1414	3.2e-90	7.58e-90	1705.66	0.10008	0.0363711	2.75165	0.00592966	0.014989	1705.66	-0.179808	0.0363708	-4.94375	7.66e-07	1.42e-05
FBgn0042693	1714.89	-0.356912	0.0200527	-17.7987	7.23e-71	1.49e-70	1714.89	0.0284906	0.0200089	1.4239	0.154476	0.236894	1714.89	-0.0343279	0.0200082	-1.71569	0.0862187	0.19667
FBgn0033286	1861.29	9.44634	0.19058	49.5662	0	0	1861.29	-0.482731	0.165758	-2.91227	0.00358814	0.00969334	1861.29	-0.24413	0.165485	-1.47524	0.140147	0.282769
FBgn0010247	1681.25	-1.04911	0.0449068	-23.362	1.04e-120	3.07e-120	1681.25	0.168802	0.0448847	3.76078	0.00016938	0.00066927	1681.25	-0.0702142	0.044885	-1.56431	0.117744	0.248914
FBgn0051363	1763.8	0.781665	0.0496902	15.7308	9.31e-56	1.71e-55	1763.8	-0.167744	0.049689	-3.37588	0.0007358	0.0024339	1763.8	-0.0995273	0.0496884	-2.00303	0.045174	0.120559
FBgn0013334	1799.82	1.26066	0.0376236	33.5071	3.8e-246	2.3e-245	1799.82	-0.148301	0.0376068	-3.94347	8.03e-05	0.00035059	1799.82	-0.1732	0.0376055	-4.60569	4.11e-06	5.78e-05
FBgn0003023	1590.3	-7.83027	0.103571	-75.6029	0	0	1590.3	-0.0653552	0.0679575	-0.961706	0.336197	0.443935	1590.3	-0.156825	0.0679198	-2.30897	0.0209455	0.0661731
FBgn0040777	1734.5	0.169089	0.0254837	6.63519	3.24e-11	3.96e-11	1734.5	0.0170259	0.0254838	0.668106	0.504066	0.606959	1734.5	-0.0183721	0.0254837	-0.720936	0.470949	0.647842
FBgn0259978	1672.04	-0.975135	0.0378469	-25.7653	2.17e-146	7.53e-146	1672.04	-0.0661957	0.0378153	-1.7505	0.0800322	0.137223	1672.04	0.00423695	0.0378144	0.112046	0.910787	0.952174
FBgn0039241	1729.41	-0.618664	0.116512	-5.30987	1.1e-07	1.28e-07	1729.41	0.288707	0.116512	2.47793	0.0132148	0.0298987	1729.41	-0.6898	0.116512	-5.92043	3.21e-09	1.13e-07
FBgn0011722	1778.19	0.987995	0.0619348	15.9522	2.75e-57	5.12e-57	1778.19	-0.199664	0.0619331	-3.22386	0.00126473	0.00391155	1778.19	-0.365416	0.0619329	-5.90019	3.63e-09	1.27e-07
FBgn0033377	1766.61	1.22194	0.0631007	19.3649	1.53e-83	3.44e-83	1766.61	-0.220337	0.0630976	-3.492	0.00047943	0.00166801	1766.61	0.00166219	0.0630972	0.0263434	0.978983	0.988673
FBgn0033631	1612.03	-2.54725	0.062331	-40.8665	0	0	1612.03	-0.137227	0.0622407	-2.20479	0.0274691	0.0557515	1612.03	0.0353438	0.0622388	0.567873	0.570121	0.729787
FBgn0034051	1707.57	-0.109554	0.0401859	-2.72618	0.00640716	0.00691239	1707.57	-0.124012	0.0401848	-3.08606	0.0020283	0.00589527	1707.57	-0.0131486	0.0401838	-0.327212	0.743507	0.852062
FBgn0036272	1630.41	-1.83521	0.0720357	-25.4763	3.61e-143	1.23e-142	1630.41	-0.370368	0.0720164	-5.14282	2.71e-07	2.34e-06	1630.41	-0.147496	0.0720133	-2.04817	0.0405429	0.110801
FBgn0002783	1628.45	-2.03361	0.0300791	-67.6089	0	0	1628.45	0.0606113	0.0297018	2.04066	0.0412845	0.0786334	1628.45	0.00563861	0.0297039	0.189827	0.849444	0.916279
FBgn0026575	1637.97	-1.79638	0.0445737	-40.3013	0	0	1637.97	0.0156804	0.0444936	0.352419	0.724524	0.796244	1637.97	-0.127957	0.0444924	-2.87592	0.00402854	0.0176267
FBgn0262125	1699.19	-0.146899	0.0183223	-8.01752	1.08e-15	1.39e-15	1699.19	-0.131805	0.0183078	-7.19939	6.05e-13	1.62e-11	1699.19	0.0144149	0.0182986	0.78776	0.430837	0.613163
FBgn0042189	1832.35	10.4836	0.271276	38.6456	0	0	1832.35	-0.676618	0.234079	-2.89056	0.00384562	0.0102768	1832.35	-0.32872	0.233377	-1.40854	0.158972	0.308684
FBgn0037094	1681.97	-0.546126	0.029848	-18.2969	8.76e-75	1.84e-74	1681.97	0.0168135	0.0298233	0.56377	0.572911	0.668538	1681.97	-0.0183941	0.0298232	-0.616773	0.537385	0.703754
FBgn0005674	1673.24	-0.894239	0.0468767	-19.0764	3.97e-81	8.75e-81	1673.24	0.00686243	0.0468624	0.146438	0.883576	0.92063	1673.24	-0.0732391	0.0468621	-1.56286	0.118084	0.249506
FBgn0003034	1819.4	11.1018	0.307664	36.0842	4.01e-285	2.96e-284	1819.4	-0.922388	0.243737	-3.78436	0.0001541	0.00061803	1819.4	-0.28417	0.242313	-1.17274	0.240901	0.415553
FBgn0028491	1716.99	0.633556	0.0585756	10.816	2.89e-27	4.19e-27	1716.99	-0.117898	0.0585755	-2.01275	0.0441414	0.0831842	1716.99	0.394751	0.0585765	6.73907	1.59e-11	9.96e-10
FBgn0028734	1669.51	-0.794845	0.0346535	-22.9369	1.99e-116	5.72e-116	1669.51	-0.101087	0.0346259	-2.91942	0.00350689	0.00949111	1669.51	-0.115193	0.0346232	-3.32704	0.00087773	0.00505936
FBgn0000299	1710.71	-0.044594	0.0977996	-0.455973	0.648409	0.656066	1710.71	-0.41227	0.0977998	-4.21545	2.49e-05	0.00012489	1710.71	-0.585003	0.0977996	-5.98165	2.21e-09	8.16e-08
FBgn0034345	1686.97	-0.394742	0.0303129	-13.0222	9.14e-39	1.47e-38	1686.97	0.15366	0.0302969	5.07183	3.94e-07	3.26e-06	1686.97	0.060547	0.030299	1.99832	0.0456819	0.121491
FBgn0025724	1675.62	-0.456719	0.0237954	-19.1936	4.19e-82	9.31e-82	1675.62	-0.0617146	0.0237595	-2.59748	0.00939117	0.0223402	1675.62	0.0343541	0.0237581	1.44599	0.148179	0.293961
FBgn0003656	1714.38	0.19351	0.0444767	4.35082	1.36e-05	1.53e-05	1714.38	-0.104683	0.0444773	-2.35364	0.0185906	0.0400548	1714.38	-0.0809424	0.0444766	-1.81989	0.0687761	0.166004
FBgn0034229	1787.67	3.3295	0.124026	26.8452	9.58e-159	3.59e-158	1787.67	-0.443498	0.124008	-3.57636	0.00034841	0.00125903	1787.67	0.174989	0.124007	1.41113	0.158207	0.307512
FBgn0001978	1641.56	-1.30375	0.0300885	-43.3306	0	0	1641.56	-0.0154612	0.0299706	-0.51588	0.605938	0.69737	1641.56	-0.0707742	0.0299683	-2.36163	0.0181947	0.0592758
FBgn0005536	1744.91	0.770238	0.0458386	16.8033	2.31e-63	4.49e-63	1744.91	-0.137806	0.045837	-3.00643	0.00264338	0.00744188	1744.91	-0.188702	0.0458363	-4.11686	3.84e-05	0.00037365
FBgn0001222	1621.71	-1.62911	0.0326525	-49.8923	0	0	1621.71	0.0862546	0.0324907	2.65475	0.00793676	0.0192962	1621.71	-0.0364686	0.0324915	-1.12241	0.26169	0.440478
FBgn0045073	1678.19	-0.41704	0.0373296	-11.1719	5.6e-29	8.26e-29	1678.19	0.208768	0.0373204	5.59395	2.22e-08	2.48e-07	1678.19	-0.0466236	0.0373208	-1.24926	0.211568	0.378577
FBgn0027619	1671.29	-0.452859	0.0319825	-14.1596	1.63e-45	2.77e-45	1671.29	0.0770715	0.0319666	2.41101	0.0159086	0.0350908	1671.29	-0.0425405	0.0319668	-1.33077	0.183264	0.341562
FBgn0026262	1663.82	-0.740004	0.037565	-19.6993	2.19e-86	5.05e-86	1663.82	0.182737	0.0375444	4.86722	1.13e-06	8.23e-06	1663.82	-0.0958977	0.0375447	-2.55423	0.0106424	0.0386776
FBgn0005617	1607.43	-2.15798	0.0316674	-68.1451	0	0	1607.43	0.150513	0.0312699	4.81336	1.48e-06	1.05e-05	1607.43	-0.0837278	0.0312711	-2.67748	0.0074179	0.0289901
FBgn0002781	1608.88	-1.91785	0.0374752	-51.1766	0	0	1608.88	-0.0730818	0.037307	-1.95893	0.0501208	0.0927287	1608.88	0.0321938	0.0373053	0.862982	0.388147	0.57191
FBgn0050069	1803.34	1.43512	0.0719614	19.9429	1.73e-88	4.03e-88	1803.34	0.375937	0.0719576	5.22443	1.75e-07	1.6e-06	1803.34	-0.1759	0.0719573	-2.4445	0.0145053	0.0493742
FBgn0261617	1715.44	0.054934	0.100961	0.544109	0.586366	0.594957	1715.44	-0.0119966	0.100961	-0.118824	0.905415	0.93645	1715.44	-0.251018	0.100961	-2.48628	0.0129085	0.0449842
FBgn0028533	1734.27	1.10685	0.236615	4.67786	2.9e-06	3.31e-06	1734.27	0.422178	0.236615	1.78424	0.0743844	0.128912	1734.27	-0.408442	0.236615	-1.72619	0.0843134	0.193612
FBgn0037344	1677.49	-0.380862	0.0593072	-6.42186	1.35e-10	1.63e-10	1677.49	0.0536414	0.0593052	0.904497	0.365732	0.474036	1677.49	-0.114176	0.0593051	-1.92523	0.0542009	0.138874
FBgn0000052	1672.15	-0.408985	0.0736613	-5.55224	2.82e-08	3.32e-08	1672.15	0.00256266	0.0736602	0.0347903	0.972247	0.982686	1672.15	-0.169254	0.0736601	-2.29777	0.0215751	0.06773
FBgn0004795	1607.75	-1.82032	0.0417126	-43.6397	0	0	1607.75	0.0909622	0.0416069	2.18623	0.0287986	0.0580782	1607.75	-0.0663728	0.041607	-1.59523	0.110661	0.237814
FBgn0261862	1696.96	0.142403	0.0598049	2.38112	0.0172601	0.0184395	1696.96	0.223105	0.0598048	3.73056	0.00019106	0.000745	1696.96	0.0571394	0.059805	0.955429	0.339361	0.525847
FBgn0031836	1672.25	-0.179635	0.0404992	-4.43552	9.19e-06	1.04e-05	1672.25	-0.201603	0.040498	-4.9781	6.42e-07	5e-06	1672.25	-0.225602	0.0404958	-5.57099	2.53e-08	7.16e-07
FBgn0023528	1593.97	-2.14499	0.0404594	-53.0159	0	0	1593.97	0.144837	0.0402686	3.59676	0.00032221	0.00117804	1593.97	-0.0559066	0.0402699	-1.3883	0.165046	0.31748
FBgn0050122	1645.71	-0.753711	0.0453039	-16.6368	3.77e-62	7.26e-62	1645.71	0.00898637	0.0452916	0.198411	0.842723	0.889112	1645.71	0.00228454	0.0452917	0.0504406	0.959771	0.97827
FBgn0030504	1581.24	-2.33892	0.0293432	-79.7093	0	0	1581.24	-0.0223966	0.0286743	-0.781067	0.434763	0.54161	1581.24	0.00948098	0.0286725	0.330665	0.740898	0.850312
FBgn0024277	1710.88	0.377677	0.0571363	6.6101	3.84e-11	4.69e-11	1710.88	0.0833137	0.0571363	1.45816	0.144797	0.224484	1710.88	-0.113237	0.0571363	-1.98187	0.0474934	0.125315
FBgn0036448	1667.39	-0.370644	0.0319156	-11.6133	3.53e-31	5.31e-31	1667.39	0.198466	0.0319028	6.22097	4.94e-10	7.86e-09	1667.39	-0.0587995	0.0319033	-1.84305	0.0653212	0.1598
FBgn0035237	1702.01	0.367412	0.0644691	5.69904	1.2e-08	1.43e-08	1702.01	-0.0199854	0.0644692	-0.309999	0.756562	0.82098	1702.01	-0.139802	0.064469	-2.16851	0.0301199	0.0875435
FBgn0035688	1652.42	-0.585561	0.0258035	-22.6931	5.24e-114	1.48e-113	1652.42	0.130152	0.025759	5.05268	4.36e-07	3.56e-06	1652.42	-0.0881892	0.0257593	-3.42358	0.00061801	0.0037711
FBgn0011204	1622.25	-1.10262	0.0358043	-30.7958	2.98e-208	1.47e-207	1622.25	-0.0062217	0.0357532	-0.174018	0.861851	0.903629	1622.25	0.00783184	0.0357531	0.219053	0.826609	0.902498
FBgn0265998	1688.48	0.244864	0.042675	5.73788	9.59e-09	1.14e-08	1688.48	-0.207849	0.0426765	-4.87034	1.11e-06	8.12e-06	1688.48	-0.173488	0.0426749	-4.06535	4.8e-05	0.00044831
FBgn0035207	1697.33	0.434288	0.0293174	14.8133	1.2e-49	2.1e-49	1697.33	-0.0558055	0.0293178	-1.90347	0.0569791	0.103091	1697.33	-0.268802	0.0293168	-9.16885	4.78e-20	1.37e-17
FBgn0003277	1636.49	-0.953362	0.0514059	-18.5458	8.82e-77	1.89e-76	1636.49	0.125862	0.051393	2.44902	0.0143246	0.0320196	1636.49	-0.0796032	0.0513931	-1.54891	0.121404	0.254278
FBgn0019938	1571.36	-2.64992	0.0382014	-69.3671	0	0	1571.36	0.103303	0.0377234	2.73843	0.0061733	0.0155256	1571.36	-0.0043365	0.0377266	-0.114946	0.908488	0.951129
FBgn0033954	1786.34	10.6907	0.246533	43.364	0	0	1786.34	-0.725161	0.169707	-4.27301	1.93e-05	9.96e-05	1786.34	-0.205739	0.169145	-1.21635	0.223853	0.394547
FBgn0050438	1764.86	4.74254	0.133525	35.518	2.59e-276	1.83e-275	1764.86	-0.45441	0.133413	-3.40602	0.00065916	0.00221438	1764.86	0.208632	0.133408	1.56386	0.117851	0.2491
FBgn0039213	1715.54	0.740294	0.0289885	25.5375	7.56e-144	2.58e-143	1715.54	0.0743116	0.0289802	2.56422	0.0103408	0.0242629	1715.54	-0.103579	0.0289801	-3.57415	0.00035137	0.00235661
FBgn0036454	1743.99	2.23578	0.0455578	49.0756	0	0	1743.99	-0.273684	0.0454908	-6.01627	1.78e-09	2.56e-08	1743.99	0.110377	0.0454883	2.4265	0.0152454	0.0515912
FBgn0053138	1626.76	-0.389887	0.0669063	-5.82735	5.63e-09	6.69e-09	1626.76	-0.383423	0.0669057	-5.73079	1e-08	1.2e-07	1626.76	-0.0897992	0.0669045	-1.3422	0.179531	0.3362
FBgn0031897	1711.5	0.856639	0.0663948	12.9022	4.37e-38	7e-38	1711.5	0.0546918	0.0663937	0.823749	0.410082	0.517911	1711.5	0.0701843	0.0663938	1.05709	0.29047	0.473092
FBgn0051451	1754.52	2.24817	0.0822055	27.3481	1.14e-164	4.42e-164	1754.52	-0.454808	0.0821944	-5.53332	3.14e-08	3.42e-07	1754.52	-0.107017	0.082193	-1.30202	0.192909	0.35445
FBgn0027279	1696.68	0.645499	0.0556243	11.6046	3.9e-31	5.88e-31	1696.68	-0.0174363	0.0556238	-0.313468	0.753925	0.819127	1696.68	0.0287841	0.0556238	0.517478	0.604822	0.757061
FBgn0002183	1572.63	-2.08769	0.0446021	-46.8071	0	0	1572.63	0.117891	0.0444668	2.65122	0.00802014	0.0194635	1572.63	0.0127349	0.0444688	0.286379	0.774588	0.871468
FBgn0016983	1565.32	-2.21796	0.0341867	-64.8778	0	0	1565.32	0.132212	0.0338224	3.90899	9.27e-05	0.00039887	1565.32	-0.0098509	0.0338257	-0.291227	0.770878	0.86883
FBgn0000289	1614.45	-0.891753	0.0293264	-30.4079	4.32e-203	2.08e-202	1614.45	0.00374884	0.0292641	0.128103	0.898067	0.931373	1614.45	-0.0153285	0.0292637	-0.523808	0.600412	0.753234
FBgn0022160	1668.27	0.858933	0.149748	5.73588	9.7e-09	1.15e-08	1668.27	-1.14413	0.149748	-7.64037	2.17e-14	7.35e-13	1668.27	-0.375529	0.149747	-2.50775	0.0121503	0.0429097
FBgn0027356	1683.14	0.711678	0.0336292	21.1625	2.12e-99	5.36e-99	1683.14	-0.226061	0.0336279	-6.72243	1.79e-11	3.66e-10	1683.14	-0.1645	0.0336245	-4.89228	9.97e-07	1.78e-05
FBgn0010425	1574.61	-0.932606	0.185691	-5.02236	5.1e-07	5.91e-07	1574.61	-1.30629	0.185691	-7.03473	2e-12	4.84e-11	1574.61	-0.175705	0.18569	-0.946228	0.344032	0.529788
FBgn0031759	1632.07	-0.654476	0.0484368	-13.512	1.33e-41	2.19e-41	1632.07	0.0659045	0.0484287	1.36086	0.173559	0.260494	1632.07	-0.137733	0.0484285	-2.84404	0.00445451	0.0191151
FBgn0267336	1720.27	0.992486	0.0749875	13.2354	5.48e-40	8.92e-40	1720.27	-0.061074	0.0749863	-0.814469	0.415376	0.522671	1720.27	-0.304414	0.0749863	-4.0596	4.92e-05	0.00045854
FBgn0010431	1515.82	-7.56194	0.0938195	-80.6009	0	0	1515.82	0.0879545	0.0563992	1.5595	0.118878	0.190968	1515.82	0.128023	0.056427	2.26883	0.0232789	0.0718484
FBgn0003731	1694.22	0.789898	0.0411726	19.1851	4.93e-82	1.1e-81	1694.22	0.122698	0.041169	2.98034	0.00287926	0.00799868	1694.22	0.0952529	0.0411696	2.31367	0.0206859	0.0655856
FBgn0031170	1649.36	0.200006	0.0451585	4.42898	9.47e-06	1.07e-05	1649.36	-0.125947	0.0451593	-2.78895	0.005288	0.0135411	1649.36	0.00358385	0.0451587	0.0793612	0.936745	0.965865
FBgn0261811	1580	-1.61638	0.0418956	-38.581	0	0	1580	0.00860534	0.0418167	0.205787	0.836957	0.884455	1580	-0.0440649	0.0418161	-1.05378	0.291984	0.47482
FBgn0010379	1643.91	-0.377648	0.0405794	-9.30639	1.32e-20	1.79e-20	1643.91	0.310199	0.0405732	7.64544	2.08e-14	7.08e-13	1643.91	-0.0885274	0.0405731	-2.18192	0.0291152	0.085291
FBgn0038200	1776.07	9.60406	0.209535	45.8351	0	0	1776.07	-0.319999	0.184899	-1.73067	0.0835108	0.142202	1776.07	-0.301257	0.18481	-1.63009	0.103082	0.225331
FBgn0285926	1625.17	-0.651715	0.0609501	-10.6926	1.1e-26	1.59e-26	1625.17	0.0185158	0.0609461	0.303806	0.761276	0.824767	1625.17	-0.191482	0.0609459	-3.14184	0.00167889	0.00866811
FBgn0286786	1515.67	-4.64063	0.0500463	-92.7268	0	0	1515.67	-0.054014	0.0463514	-1.16532	0.243891	0.343043	1515.67	0.140961	0.0463647	3.04026	0.00236373	0.0114728
FBgn0015795	1660.09	0.182967	0.0355022	5.15369	2.55e-07	2.97e-07	1660.09	0.180577	0.0355019	5.08642	3.65e-07	3.05e-06	1660.09	-0.0544445	0.0355021	-1.53356	0.125138	0.259982
FBgn0000163	1658.43	0.0779132	0.0260203	2.99433	0.00275051	0.0029879	1658.43	0.163868	0.0260179	6.29829	3.01e-10	5.02e-09	1658.43	-0.120396	0.0260179	-4.62743	3.7e-06	5.29e-05
FBgn0001108	1604.4	-0.74674	0.0225355	-33.1362	8.96e-241	5.26e-240	1604.4	0.0148214	0.0224335	0.66068	0.508818	0.610809	1604.4	0.0586744	0.0224361	2.61517	0.00891819	0.0335046
FBgn0038244	1580.17	-1.33443	0.0291999	-45.6997	0	0	1580.17	-0.0083318	0.0290517	-0.286792	0.774272	0.834959	1580.17	0.0514926	0.0290528	1.77238	0.0763313	0.179413
FBgn0261276	1622.31	-0.37576	0.0205304	-18.3026	7.89e-75	1.66e-74	1622.31	0.0126454	0.020482	0.617389	0.536978	0.636894	1622.31	0.031255	0.0204834	1.52587	0.127042	0.262882
FBgn0001297	1738.18	1.40768	0.0675636	20.8349	2.09e-96	5.19e-96	1738.18	-0.0720842	0.0675588	-1.06698	0.285979	0.390627	1738.18	-0.323396	0.067559	-4.78687	1.69e-06	2.77e-05
FBgn0023129	1655.06	0.0637497	0.0437579	1.45687	0.145152	0.150909	1655.06	0.117958	0.0437574	2.69573	0.00702348	0.0173536	1655.06	-0.368302	0.0437578	-8.41683	3.87e-17	6.8e-15
FBgn0262117	1585.28	-1.26855	0.0432348	-29.3409	3.12e-189	1.4e-188	1585.28	0.220376	0.0431939	5.10203	3.36e-07	2.83e-06	1585.28	-0.0897829	0.0431943	-2.07858	0.0376557	0.104363
FBgn0015286	1603.43	-0.908541	0.0485566	-18.711	4.03e-78	8.72e-78	1603.43	0.276035	0.048542	5.68651	1.3e-08	1.52e-07	1603.43	-0.100014	0.0485422	-2.06035	0.0393653	0.108231
FBgn0030321	1574.07	-1.43975	0.0263528	-54.6337	0	0	1574.07	0.0604982	0.0261115	2.31692	0.0205082	0.0436031	1574.07	-0.0063271	0.0261129	-0.242298	0.808549	0.892399
FBgn0026169	1594.25	-0.809221	0.0867453	-9.3287	1.07e-20	1.45e-20	1594.25	-0.379687	0.0867435	-4.37713	1.2e-05	6.64e-05	1594.25	0.305944	0.0867433	3.527	0.00042029	0.00274722
FBgn0011336	1645.69	0.300303	0.0228296	13.1541	1.61e-39	2.61e-39	1645.69	-0.11493	0.0228356	-5.03295	4.83e-07	3.9e-06	1645.69	0.057597	0.022833	2.52253	0.0116513	0.0415227
FBgn0262582	1637.28	-0.25253	0.0640075	-3.94531	7.97e-05	8.9e-05	1637.28	-0.0160746	0.0640065	-0.251139	0.801707	0.856833	1637.28	-0.149646	0.0640064	-2.33798	0.0193882	0.0624037
FBgn0037007	1693.76	0.632007	0.061562	10.2662	1e-24	1.41e-24	1693.76	0.672305	0.0615626	10.9207	9.18e-28	1.7e-25	1693.76	0.0740709	0.0615614	1.2032	0.228898	0.400985
FBgn0261885	1652.17	0.00867859	0.0775525	0.111906	0.910898	0.913221	1652.17	-0.0169759	0.0775524	-0.218896	0.826731	0.876778	1652.17	-0.246808	0.0775523	-3.18247	0.00146024	0.00769678
FBgn0038681	1710.97	1.21012	0.117733	10.2785	8.81e-25	1.24e-24	1710.97	0.380533	0.117733	3.23218	0.00122851	0.00381627	1710.97	0.126946	0.117733	1.07826	0.28092	0.462217
FBgn0040519	1756.18	10.9244	0.280275	38.9774	0	0	1756.18	-0.288119	0.209337	-1.37634	0.168716	0.254482	1756.18	-0.235068	0.209228	-1.1235	0.261226	0.439995
FBgn0016119	1609.58	0.111274	0.07992	1.39232	0.163825	0.170019	1609.58	-0.719599	0.0799216	-9.00381	2.18e-19	1.41e-17	1609.58	-3.94e-05	0.0799199	-0.0004936	0.999606	0.999756
FBgn0031859	1743.07	10.3644	0.303361	34.1651	7.97e-256	5.1e-255	1743.07	-0.614096	0.279251	-2.19908	0.0278723	0.056484	1743.07	-0.416896	0.278758	-1.49555	0.134772	0.274367
FBgn0040324	1607.8	-0.542991	0.0441808	-12.2902	1.02e-34	1.59e-34	1607.8	0.162881	0.0441723	3.6874	0.00022655	0.00086822	1607.8	-0.102941	0.0441725	-2.33043	0.0197836	0.0633544
FBgn0039994	1564.09	-1.59102	0.0458525	-34.6986	8.27e-264	5.51e-263	1564.09	0.2246	0.0457933	4.90466	9.36e-07	6.93e-06	1564.09	-0.13133	0.0457935	-2.86788	0.00413228	0.0179862
FBgn0286831	1594.18	-0.963518	0.0485786	-19.8342	1.51e-87	3.5e-87	1594.18	0.152459	0.0485622	3.13945	0.00169267	0.0050302	1594.18	-0.141975	0.0485622	-2.92357	0.00346047	0.0155587
FBgn0019828	1754.39	10.4933	0.248118	42.2915	0	0	1754.39	-0.339187	0.192599	-1.7611	0.078221	0.134549	1754.39	-0.241808	0.192451	-1.25646	0.208949	0.375615
FBgn0031037	1666.52	0.615061	0.0492768	12.4818	9.39e-36	1.47e-35	1666.52	-0.0598711	0.0492761	-1.21501	0.224361	0.320273	1666.52	-0.254109	0.0492759	-5.15686	2.51e-07	5.47e-06
FBgn0013995	1625.95	0.102996	0.0502547	2.04948	0.040415	0.0427565	1625.95	-0.179794	0.0502553	-3.57762	0.00034674	0.00125438	1625.95	-0.101245	0.0502544	-2.01466	0.0439408	0.117919
FBgn0027590	1663.44	0.906091	0.0484738	18.6924	5.71e-78	1.23e-77	1663.44	-0.0226342	0.0484706	-0.466968	0.640523	0.725459	1663.44	0.191996	0.0484713	3.96102	7.46e-05	0.00064863
FBgn0037363	1631.86	-0.199747	0.0358014	-5.5793	2.41e-08	2.85e-08	1631.86	0.206372	0.0357964	5.76516	8.16e-09	1e-07	1631.86	-0.141491	0.0357964	-3.95265	7.73e-05	0.00066482
FBgn0036862	1688.24	1.63348	0.10274	15.8992	6.42e-57	1.19e-56	1688.24	-0.673128	0.102739	-6.55185	5.68e-11	1.07e-09	1688.24	-0.0617163	0.102738	-0.600718	0.548028	0.712593
FBgn0030268	1586.78	-0.849074	0.0343479	-24.7198	6.55e-135	2.12e-134	1586.78	-0.0620114	0.0343123	-1.80727	0.0707206	0.123669	1586.78	-0.145984	0.0343097	-4.2549	2.09e-05	0.00022528
FBgn0036180	1658.6	0.896792	0.0482076	18.6027	3.05e-77	6.57e-77	1658.6	-0.121966	0.0482047	-2.53018	0.0114005	0.0263925	1658.6	-0.108518	0.0482041	-2.25123	0.0243712	0.0746151
FBgn0035438	1654.9	0.446847	0.0510152	8.75911	1.97e-18	2.61e-18	1654.9	0.0426824	0.051015	0.836663	0.402782	0.510572	1654.9	-0.0269995	0.0510151	-0.529245	0.596635	0.750416
FBgn0000317	1586.78	-0.693959	0.0631595	-10.9874	4.39e-28	6.43e-28	1586.78	0.0761237	0.0631551	1.20535	0.22807	0.324513	1586.78	0.0998085	0.0631555	1.58036	0.114024	0.242933
FBgn0029155	1654.3	0.676731	0.045386	14.9106	2.81e-50	4.95e-50	1654.3	-0.145635	0.0453852	-3.20887	0.00133256	0.00409761	1654.3	-0.18174	0.0453843	-4.00447	6.22e-05	0.00055949
FBgn0032350	1616.19	-0.350311	0.0553695	-6.32678	2.5e-10	3.03e-10	1616.19	0.111489	0.0553672	2.01362	0.0440492	0.083024	1616.19	-0.176392	0.0553671	-3.18586	0.00144323	0.00761965
FBgn0285925	1677.53	0.840348	0.0609874	13.779	3.41e-43	5.69e-43	1677.53	-0.214178	0.0609864	-3.5119	0.00044492	0.00156384	1677.53	-0.347438	0.0609862	-5.69699	1.22e-08	3.73e-07
FBgn0014391	1570.01	-0.446693	0.114485	-3.90176	9.55e-05	0.00010645	1570.01	-0.975768	0.114486	-8.52306	1.55e-17	7.9e-16	1570.01	-0.0926853	0.114484	-0.80959	0.418176	0.602222
FBgn0261055	1730.6	10.6075	0.266592	39.7893	0	0	1730.6	-0.602789	0.212313	-2.83915	0.00452335	0.0118463	1730.6	-0.0787465	0.211703	-0.371967	0.709917	0.829499
FBgn0031190	1600.43	-0.453034	0.0396767	-11.4181	3.39e-30	5.06e-30	1600.43	0.211779	0.0396675	5.33885	9.35e-08	9.21e-07	1600.43	-0.0913061	0.0396677	-2.30178	0.0213478	0.0671242
FBgn0034021	1501.95	-3.38016	0.043321	-78.0259	0	0	1501.95	-0.0160235	0.0423318	-0.378521	0.705044	0.779578	1501.95	-0.0843338	0.0423244	-1.99256	0.04631	0.12275
FBgn0001139	1558.34	-1.18539	0.0262675	-45.1275	0	0	1558.34	0.0788507	0.0261057	3.02044	0.00252405	0.00716327	1558.34	-0.0474198	0.0261061	-1.81642	0.0693054	0.16686
FBgn0030521	1634.47	0.358333	0.0307793	11.642	2.52e-31	3.8e-31	1634.47	0.197085	0.0307789	6.40323	1.52e-10	2.65e-09	1634.47	0.0286802	0.0307799	0.931783	0.351449	0.536771
FBgn0267327	1709.02	10.4862	0.32062	32.7061	1.28e-234	7.28e-234	1709.02	-0.765243	0.294515	-2.59832	0.00936812	0.0222977	1709.02	-0.514104	0.29375	-1.75014	0.0800946	0.186021
FBgn0026869	1656.07	0.660588	0.0451401	14.6342	1.7e-48	2.95e-48	1656.07	0.0684506	0.0451385	1.51646	0.129404	0.204651	1656.07	-0.181509	0.0451385	-4.02117	5.79e-05	0.00052731
FBgn0036030	1625.37	-0.271691	0.0977786	-2.77864	0.00545873	0.00589631	1625.37	0.273647	0.0977783	2.79865	0.00513167	0.0131939	1625.37	-0.216477	0.0977783	-2.21395	0.0268319	0.0803635
FBgn0086372	1579.48	-0.564415	0.0238936	-23.622	2.29e-123	6.87e-123	1579.48	-0.0124175	0.023838	-0.520914	0.602427	0.694966	1579.48	-0.0658328	0.0238355	-2.76196	0.00574554	0.0235657
FBgn0039697	1602.6	0.157221	0.029368	5.3535	8.63e-08	1.01e-07	1602.6	-0.119242	0.0293704	-4.05992	4.91e-05	0.00022666	1602.6	0.152361	0.029371	5.18745	2.13e-07	4.78e-06
FBgn0266570	1494.42	-3.22755	0.0330052	-97.7889	0	0	1494.42	0.0321055	0.0311511	1.03064	0.302711	0.40835	1494.42	0.0429612	0.0311567	1.37888	0.167933	0.321092
FBgn0037240	1627.24	0.170481	0.0446283	3.82002	0.00013344	0.00014842	1627.24	0.298771	0.0446283	6.69466	2.16e-11	4.38e-10	1627.24	-0.0833413	0.0446281	-1.86746	0.0618373	0.153699
FBgn0261396	1555.05	-0.889744	0.0332755	-26.7387	1.67e-157	6.21e-157	1555.05	0.00513664	0.0332295	0.154581	0.877152	0.915913	1555.05	0.0221783	0.0332298	0.667421	0.504503	0.676195
FBgn0014163	1592.22	-0.309366	0.0327489	-9.44662	3.5e-21	4.77e-21	1592.22	0.0670397	0.0327388	2.04771	0.040588	0.0774835	1592.22	-0.198498	0.0327383	-6.06319	1.33e-09	5.39e-08
FBgn0015010	1660.24	0.928026	0.113813	8.15396	3.52e-16	4.57e-16	1660.24	0.217194	0.113813	1.90834	0.0563466	0.102182	1660.24	-0.163744	0.113813	-1.43872	0.150231	0.297017
FBgn0034394	1648.36	1.26224	0.082041	15.3855	2.05e-53	3.69e-53	1648.36	-0.0752775	0.082039	-0.917581	0.358838	0.467367	1648.36	-0.0767396	0.0820389	-0.935404	0.34958	0.534863
FBgn0025885	1629.84	0.559087	0.0487016	11.4799	1.67e-30	2.49e-30	1629.84	0.00719621	0.0487011	0.147763	0.88253	0.91997	1629.84	-0.0547366	0.0487009	-1.12393	0.261042	0.439796
FBgn0260745	1729.65	2.2007	0.0898962	24.4805	2.38e-132	7.6e-132	1729.65	0.214319	0.0898874	2.38431	0.0171112	0.0373795	1729.65	-0.118076	0.0898873	-1.31361	0.188979	0.348714
FBgn0041150	1582.25	-0.144232	0.0401427	-3.59298	0.00032692	0.00036091	1582.25	-0.0782979	0.0401406	-1.95059	0.0511057	0.0941858	1582.25	-0.0598827	0.0401397	-1.49186	0.135737	0.275785
FBgn0035106	1584.71	-0.466367	0.0642596	-7.25755	3.94e-13	4.94e-13	1584.71	0.100358	0.0642573	1.56181	0.118332	0.190273	1584.71	-0.148476	0.0642573	-2.31065	0.0208523	0.0659568
FBgn0003391	1556.86	-0.846952	0.030868	-27.4378	9.7e-166	3.8e-165	1556.86	0.108404	0.0308148	3.51794	0.00043492	0.0015327	1556.86	-0.030513	0.0308157	-0.990178	0.322087	0.507765
FBgn0034259	1490.3	-2.62833	0.0846987	-31.0315	2.03e-211	1.02e-210	1490.3	-0.0165092	0.0846514	-0.195026	0.845373	0.891175	1490.3	-0.0427699	0.084651	-0.50525	0.613383	0.763579
FBgn0040319	1611.97	0.297159	0.0575929	5.15964	2.47e-07	2.88e-07	1611.97	0.186307	0.0575929	3.2349	0.00121685	0.00378534	1611.97	-0.0568757	0.0575929	-0.987546	0.323375	0.508845
FBgn0015575	1642.89	1.43301	0.0533074	26.8821	3.56e-159	1.34e-158	1642.89	0.086628	0.0532959	1.62542	0.104074	0.170988	1642.89	0.404297	0.0532985	7.58552	3.31e-14	3.28e-12
FBgn0035763	1554.57	-0.658192	0.0392006	-16.7903	2.87e-63	5.57e-63	1554.57	0.134166	0.039183	3.42408	0.00061688	0.00209021	1554.57	0.0607561	0.0391843	1.55052	0.121017	0.253746
FBgn0008635	1575.37	-0.107691	0.0229991	-4.68241	2.84e-06	3.24e-06	1575.37	-0.0721621	0.0229904	-3.13879	0.00169647	0.0050404	1575.37	0.0268526	0.0229883	1.1681	0.242767	0.417747
FBgn0035871	1632.31	1.2568	0.0365825	34.3552	1.18e-258	7.64e-258	1632.31	-0.112753	0.0365606	-3.08401	0.00204231	0.00593083	1632.31	-0.0021193	0.0365596	-0.0579693	0.953773	0.975148
FBgn0020622	1525.05	-1.41354	0.0374778	-37.7166	0	0	1525.05	0.0702212	0.0373918	1.87798	0.0603834	0.108284	1525.05	-0.0404011	0.0373921	-1.08047	0.279933	0.461105
FBgn0000382	1605.29	0.253205	0.0470204	5.38501	7.24e-08	8.48e-08	1605.29	0.0944563	0.0470204	2.00884	0.0445543	0.0838695	1605.29	-0.0112329	0.0470205	-0.238894	0.811188	0.894206
FBgn0261387	1527.96	-1.19445	0.038035	-31.4041	1.78e-216	9.18e-216	1527.96	0.0875024	0.0379784	2.30401	0.0212223	0.0448929	1527.96	-0.0721428	0.0379784	-1.89957	0.0574892	0.145321
FBgn0033062	1527.39	-1.24907	0.0348496	-35.8416	2.49e-281	1.81e-280	1527.39	0.133485	0.0347684	3.83927	0.0001234	0.00051021	1527.39	-0.0599139	0.0347691	-1.72319	0.0848539	0.194546
FBgn0034091	1585.1	0.209582	0.0459047	4.56559	4.98e-06	5.67e-06	1585.1	-0.0539462	0.0459051	-1.17517	0.239928	0.338374	1585.1	-0.104355	0.0459046	-2.2733	0.0230081	0.0712248
FBgn0004066	1512.54	-1.3937	0.0354696	-39.2929	0	0	1512.54	-0.079978	0.0353709	-2.26113	0.0237514	0.049322	1512.54	0.0303959	0.0353693	0.859388	0.390126	0.573814
FBgn0259685	1557.78	-0.660615	0.0387921	-17.0296	4.95e-65	9.75e-65	1557.78	0.201523	0.0387743	5.19733	2.02e-07	1.82e-06	1557.78	-0.117065	0.0387745	-3.01913	0.00253504	0.0121498
FBgn0037098	1600.51	0.281812	0.0495013	5.69302	1.25e-08	1.48e-08	1600.51	0.0269307	0.0495014	0.54404	0.586414	0.680788	1600.51	-0.167271	0.0495013	-3.37913	0.00072716	0.0043219
FBgn0031069	1615.1	0.977956	0.0709016	13.7931	2.8e-43	4.68e-43	1615.1	-0.206425	0.0709006	-2.91148	0.00359724	0.00971475	1615.1	0.115301	0.0709004	1.62623	0.1039	0.226785
FBgn0039209	1621.85	0.547247	0.0465054	11.7674	5.75e-32	8.72e-32	1621.85	0.243918	0.0465047	5.24501	1.56e-07	1.45e-06	1621.85	-0.191397	0.0465046	-4.11566	3.86e-05	0.00037477
FBgn0259209	1611.28	1.23827	0.0908773	13.6257	2.82e-42	4.67e-42	1611.28	-0.686756	0.0908768	-7.557	4.12e-14	1.31e-12	1611.28	-0.423746	0.0908757	-4.66292	3.12e-06	4.6e-05
FBgn0002789	1632.56	1.3527	0.0711037	19.0243	1.07e-80	2.36e-80	1632.56	-0.376537	0.0711005	-5.29584	1.18e-07	1.14e-06	1632.56	-0.166574	0.0710996	-2.34283	0.0191381	0.061777
FBgn0033296	1727.17	3.27263	0.262854	12.4504	1.39e-35	2.18e-35	1727.17	1.24159	0.262852	4.72352	2.32e-06	1.56e-05	1727.17	-0.0009276	0.262851	-0.003529	0.997184	0.99808
FBgn0032467	1567.42	0.0824591	0.0443539	1.85912	0.0630108	0.0662575	1567.42	-0.186626	0.0443549	-4.20757	2.58e-05	0.0001287	1567.42	-0.0606671	0.0443534	-1.36781	0.171371	0.325478
FBgn0011742	1511.9	-1.33916	0.0227966	-58.7438	0	0	1511.9	0.125992	0.0224526	5.61144	2.01e-08	2.27e-07	1511.9	0.0459351	0.0224599	2.04521	0.0408343	0.111508
FBgn0024329	1520.26	-1.23358	0.0341089	-36.1659	2.1e-286	1.55e-285	1520.26	0.207456	0.0340223	6.09765	1.08e-09	1.6e-08	1520.26	0.0816669	0.0340265	2.4001	0.0163906	0.0545957
FBgn0027505	1648.15	2.28674	0.0537805	42.5198	0	0	1648.15	-0.191168	0.0537299	-3.55794	0.00037377	0.00134054	1648.15	-0.0173284	0.0537286	-0.322518	0.74706	0.854012
FBgn0032789	1435.86	-9.27687	0.196724	-47.1569	0	0	1435.86	0.386554	0.152131	2.54093	0.0110559	0.0256971	1435.86	0.385577	0.152507	2.52826	0.0114628	0.0410568
FBgn0264975	1595.39	0.407172	0.0303652	13.4091	5.35e-41	8.77e-41	1595.39	0.120224	0.0303644	3.95936	7.52e-05	0.00033098	1595.39	-0.223048	0.0303646	-7.34567	2.05e-13	1.79e-11
FBgn0032988	1495.99	-1.53315	0.0437194	-35.0679	2.08e-269	1.42e-268	1495.99	0.05381	0.043651	1.23273	0.217676	0.312533	1495.99	-0.009547	0.0436515	-0.21871	0.826876	0.902672
FBgn0034840	1681.52	10.7262	0.281788	38.0649	0	0	1681.52	-0.47357	0.225616	-2.09901	0.0358164	0.0698508	1681.52	-0.42239	0.225411	-1.87386	0.0609494	0.151998
FBgn0002862	1671.82	10.5618	0.253931	41.593	0	0	1671.82	-0.546759	0.189407	-2.88669	0.00389321	0.0103853	1671.82	-0.153414	0.188987	-0.811771	0.416923	0.600928
FBgn0034405	1569.18	0.53304	0.0399097	13.3562	1.09e-40	1.78e-40	1569.18	-0.098546	0.0399103	-2.46919	0.0135419	0.0305047	1569.18	0.498878	0.0399165	12.498	7.65e-36	1.7e-32
FBgn0037138	1571.68	0.335339	0.0511031	6.56202	5.31e-11	6.47e-11	1571.68	-0.275602	0.0511045	-5.3929	6.93e-08	7.02e-07	1571.68	-0.0926249	0.0511031	-1.81251	0.0699072	0.167885
FBgn0004587	1515.57	-1.07622	0.0405515	-26.5395	3.39e-155	1.24e-154	1515.57	-0.0215109	0.0405134	-0.530957	0.595449	0.688228	1515.57	-0.0469139	0.0405126	-1.15801	0.246861	0.422724
FBgn0031637	1618.3	0.946253	0.0322597	29.3323	4.01e-189	1.8e-188	1618.3	0.162255	0.0322447	5.03199	4.85e-07	3.91e-06	1618.3	-0.047462	0.0322447	-1.47193	0.14104	0.284314
FBgn0004657	1569.94	-0.0773438	0.028046	-2.75774	0.00582017	0.00628114	1569.94	0.198068	0.02804	7.06376	1.62e-12	4.01e-11	1569.94	-0.226104	0.0280401	-8.06361	7.41e-16	9.61e-14
FBgn0010551	1507.39	-1.00626	0.0397243	-25.3311	1.45e-141	4.9e-141	1507.39	-0.241582	0.039691	-6.08657	1.15e-09	1.71e-08	1507.39	-0.0646288	0.0396858	-1.62851	0.103416	0.225987
FBgn0030336	1500.53	-1.35204	0.0222366	-60.8023	0	0	1500.53	0.0629896	0.0218555	2.8821	0.00395039	0.0105252	1500.53	-0.0281977	0.0218564	-1.29014	0.197002	0.360076
FBgn0000611	1533.87	-0.593044	0.0557527	-10.637	2e-26	2.88e-26	1533.87	0.145422	0.0557474	2.60858	0.00909186	0.0217291	1533.87	-0.101355	0.0557475	-1.81812	0.0690463	0.166386
FBgn0030731	1590.83	0.97519	0.0355642	27.4206	1.56e-165	6.09e-165	1590.83	-0.0780593	0.0355534	-2.19555	0.028124	0.0569078	1590.83	0.214385	0.0355553	6.02964	1.64e-09	6.46e-08
FBgn0050015	1660.37	1.94268	0.0531127	36.5766	6.73e-293	5.12e-292	1660.37	0.236937	0.0530829	4.46353	8.06e-06	4.65e-05	1660.37	-0.0505149	0.0530825	-0.95163	0.341285	0.527592
FBgn0284252	1584.28	0.574577	0.022845	25.1511	1.37e-139	4.58e-139	1584.28	-0.0618907	0.022841	-2.70963	0.00673577	0.0167484	1584.28	-0.0632281	0.0228376	-2.7686	0.00562977	0.0231833
FBgn0086442	1576.26	0.675072	0.0476031	14.1813	1.2e-45	2.04e-45	1576.26	-0.151887	0.0476025	-3.19073	0.00141912	0.00430928	1576.26	-0.0556464	0.0476017	-1.169	0.242403	0.41723
FBgn0036053	1541.76	-0.456643	0.0443093	-10.3058	6.63e-25	9.37e-25	1541.76	0.212267	0.0443021	4.79136	1.66e-06	1.16e-05	1541.76	-0.108377	0.0443022	-2.44631	0.0144327	0.0491646
FBgn0038373	1669.77	8.5774	0.130152	65.9029	0	0	1669.77	-0.524215	0.099925	-5.24609	1.55e-07	1.44e-06	1669.77	-0.0884757	0.0997062	-0.887364	0.374883	0.559479
FBgn0036043	1535.22	-0.479277	0.0441212	-10.8627	1.73e-27	2.52e-27	1535.22	-0.171141	0.0441149	-3.87944	0.0001047	0.00044245	1535.22	-0.274819	0.0441129	-6.2299	4.67e-10	2.13e-08
FBgn0052264	1605.35	0.956437	0.0315487	30.3162	7.01e-202	3.35e-201	1605.35	0.0169405	0.0315323	0.537245	0.591099	0.684503	1605.35	-0.151556	0.0315319	-4.80645	1.54e-06	2.56e-05
FBgn0014007	1490.76	-1.53486	0.0379398	-40.4552	0	0	1490.76	0.219925	0.0378341	5.81289	6.14e-09	7.77e-08	1490.76	-0.0944836	0.0378349	-2.49726	0.0125156	0.0439327
FBgn0003415	1544.34	-0.450149	0.0912664	-4.93225	8.13e-07	9.38e-07	1544.34	0.00704374	0.0912657	0.0771784	0.938482	0.95944	1544.34	-0.170246	0.0912656	-1.86539	0.0621262	0.154288
FBgn0026427	1519.27	-0.931031	0.048036	-19.382	1.1e-83	2.47e-83	1519.27	0.229682	0.0480185	4.7832	1.73e-06	1.21e-05	1519.27	-0.210955	0.0480185	-4.39319	1.12e-05	0.00013415
FBgn0002563	1580.78	0.952284	0.291673	3.26491	0.001095	0.00119768	1580.78	-0.864421	0.291673	-2.96367	0.00303998	0.00838211	1580.78	-1.3561	0.291673	-4.64938	3.33e-06	4.85e-05
FBgn0011224	1561.59	0.182294	0.0402665	4.52718	5.98e-06	6.8e-06	1561.59	-0.0504467	0.0402669	-1.25281	0.210276	0.304228	1561.59	-0.141521	0.0402662	-3.51464	0.00044035	0.00284772
FBgn0028343	1463.4	-2.24132	0.0353284	-63.4425	0	0	1463.4	0.100337	0.034939	2.87178	0.00408164	0.0108167	1463.4	-0.0438617	0.0349404	-1.25533	0.20936	0.375993
FBgn0003502	1472.77	-1.78209	0.0391174	-45.5575	0	0	1472.77	0.116275	0.0389728	2.9835	0.00284975	0.00793101	1472.77	-0.03568	0.038974	-0.915482	0.359939	0.544819
FBgn0028341	1523.55	-0.601531	0.0309485	-19.4365	3.79e-84	8.58e-84	1523.55	0.0634611	0.0309173	2.05261	0.0401104	0.0767252	1523.55	-0.101098	0.0309168	-3.26999	0.00107551	0.00596303
FBgn0035333	1581.94	1.08696	0.0318612	34.1154	4.36e-255	2.77e-254	1581.94	-0.155509	0.0318405	-4.88401	1.04e-06	7.6e-06	1581.94	0.0917081	0.0318392	2.88035	0.00397228	0.0174262
FBgn0011286	1636.53	2.08697	0.0972017	21.4705	2.94e-102	7.61e-102	1636.53	-0.81541	0.0971956	-8.38937	4.89e-17	2.3e-15	1636.53	-0.605899	0.0971938	-6.23393	4.55e-10	2.09e-08
FBgn0029697	1425.99	-8.77231	0.167936	-52.2359	0	0	1425.99	0.0873326	0.132234	0.660441	0.508971	0.610884	1425.99	-0.0222778	0.132248	-0.168454	0.866226	0.926969
FBgn0023507	1613.44	1.44009	0.0559976	25.717	7.54e-146	2.61e-145	1613.44	0.233074	0.0559872	4.16299	3.14e-05	0.00015279	1613.44	-0.150064	0.055987	-2.68034	0.00735473	0.0287865
FBgn0002787	1500.81	-0.798382	0.0325863	-24.5006	1.46e-132	4.65e-132	1500.81	0.0186959	0.032543	0.574498	0.565631	0.662472	1500.81	-0.0242279	0.0325427	-0.744496	0.456577	0.634348
FBgn0037891	1562.37	0.853187	0.0397238	21.478	2.5e-102	6.48e-102	1562.37	-0.488035	0.0397258	-12.2851	1.09e-34	3.83e-32	1562.37	0.0230277	0.0397185	0.579772	0.562068	0.723324
FBgn0039227	1460.7	-2.05398	0.0343575	-59.7827	0	0	1460.7	0.138358	0.0340335	4.06535	4.8e-05	0.00022229	1460.7	-0.0742536	0.0340347	-2.1817	0.0291316	0.0853068
FBgn0033224	1544.52	0.103855	0.032827	3.1637	0.00155779	0.00169997	1544.52	0.109006	0.032826	3.32073	0.00089782	0.00290165	1544.52	-0.0365913	0.0328263	-1.11469	0.264981	0.444362
FBgn0262955	1488.07	-1.26573	0.0405599	-31.2065	8.69e-214	4.43e-213	1488.07	0.232665	0.0405037	5.7443	9.23e-09	1.12e-07	1488.07	-0.0147879	0.040505	-0.365089	0.715045	0.833362
FBgn0039559	1446.33	-2.59178	0.0491664	-52.7144	0	0	1446.33	0.0636882	0.0489221	1.30183	0.192975	0.283305	1446.33	-0.0154957	0.048923	-0.316736	0.751444	0.857263
FBgn0266756	1586.69	0.834637	0.0582205	14.3358	1.31e-46	2.24e-46	1586.69	0.059926	0.0582188	1.02933	0.303327	0.409057	1586.69	-0.0732862	0.0582187	-1.25881	0.2081	0.374687
FBgn0000536	1549.13	0.27448	0.0330693	8.30015	1.04e-16	1.36e-16	1549.13	0.151439	0.0330692	4.57947	4.66e-06	2.89e-05	1549.13	-0.107822	0.0330692	-3.26049	0.00111221	0.00613069
FBgn0260399	1412.28	-5.07457	0.0561892	-90.3122	0	0	1412.28	-0.0541053	0.0507056	-1.06705	0.28595	0.390627	1412.28	0.0189144	0.0506951	0.373101	0.709074	0.829093
FBgn0033028	1489.68	-0.885178	0.0308805	-28.6647	1.05e-180	4.48e-180	1489.68	0.0805266	0.0308179	2.61298	0.0089757	0.0214861	1489.68	-0.0196818	0.0308188	-0.638632	0.523062	0.691564
FBgn0030594	1619.4	1.91524	0.0888125	21.565	3.83e-103	9.97e-103	1619.4	0.234592	0.0888061	2.64162	0.00825101	0.0199622	1619.4	0.0343706	0.0888061	0.38703	0.698734	0.822775
FBgn0032075	1569.13	0.93845	0.0439951	21.3308	5.88e-101	1.51e-100	1569.13	0.197861	0.0439891	4.49796	6.86e-06	4.04e-05	1569.13	0.319813	0.0439918	7.26982	3.6e-13	2.92e-11
FBgn0036927	1483.36	-0.899401	0.0611692	-14.7035	6.12e-49	1.07e-48	1483.36	-0.0914113	0.0611609	-1.4946	0.135018	0.212003	1483.36	0.121219	0.061161	1.98196	0.0474833	0.125313
FBgn0004647	1451.56	-2.00409	0.0571399	-35.0733	1.72e-269	1.17e-268	1451.56	-0.181586	0.0570746	-3.18156	0.00146484	0.00443098	1451.56	-0.102327	0.0570707	-1.79298	0.0729768	0.173419
FBgn0010825	1532.42	-0.187648	0.0584734	-3.20912	0.00133143	0.00145414	1532.42	0.0967925	0.0584722	1.65536	0.0978516	0.16212	1532.42	-0.110578	0.0584722	-1.89113	0.0586076	0.147443
FBgn0037298	1546.08	0.739625	0.0410828	18.0033	1.84e-72	3.82e-72	1546.08	-0.243945	0.0410822	-5.93798	2.89e-09	3.94e-08	1546.08	0.0776665	0.0410804	1.8906	0.0586781	0.147545
FBgn0015614	1495.66	-0.644314	0.0268212	-24.0226	1.62e-127	4.99e-127	1495.66	0.0516366	0.0267659	1.9292	0.0537062	0.0981884	1495.66	-0.0215755	0.0267663	-0.806072	0.420201	0.60383
FBgn0025864	1506.63	-0.500404	0.02905	-17.2256	1.71e-66	3.39e-66	1506.63	0.055406	0.0290204	1.90921	0.0562353	0.101994	1506.63	-0.0740701	0.02902	-2.55238	0.010699	0.0388096
FBgn0283472	1520.37	-0.278702	0.0404735	-6.88604	5.74e-12	7.08e-12	1520.37	0.176617	0.040468	4.36437	1.27e-05	6.97e-05	1520.37	-0.0744063	0.0404682	-1.83864	0.0659687	0.160884
FBgn0020647	1558.61	0.9749	0.0267245	36.4796	2.33e-291	1.77e-290	1558.61	-0.273513	0.0267052	-10.2419	1.29e-24	1.77e-22	1558.61	-0.0203998	0.0266953	-0.764174	0.444763	0.624491
FBgn0015283	1484.58	-0.674047	0.0364747	-18.4799	3e-76	6.4e-76	1484.58	-0.0889918	0.0364519	-2.44135	0.0146326	0.032633	1484.58	-0.0367522	0.0364501	-1.00829	0.313316	0.498345
FBgn0031969	1458.57	-1.52728	0.0344949	-44.2756	0	0	1458.57	0.0395571	0.0343508	1.15156	0.249502	0.34959	1458.57	-0.0535718	0.0343503	-1.55957	0.118861	0.250483
FBgn0038376	1502.03	-0.235332	0.0373486	-6.30096	2.96e-10	3.58e-10	1502.03	-0.0801421	0.0373437	-2.14607	0.0318677	0.0633299	1502.03	0.0310207	0.0373431	0.830695	0.406146	0.590296
FBgn0037027	1461.3	-1.45996	0.0332913	-43.8543	0	0	1461.3	0.154736	0.0331462	4.66829	3.04e-06	1.99e-05	1461.3	0.022938	0.0331495	0.691958	0.488964	0.663753
FBgn0031590	1502.83	-0.164372	0.0365564	-4.49639	6.91e-06	7.86e-06	1502.83	-0.0988561	0.036553	-2.70446	0.00684158	0.0169637	1502.83	0.0808167	0.0365527	2.21097	0.0270382	0.0807824
FBgn0032481	1597.46	2.10934	0.0642344	32.8381	1.69e-236	9.69e-236	1597.46	-0.213454	0.0642109	-3.32426	0.00088652	0.00286929	1597.46	-0.0908207	0.06421	-1.41443	0.157235	0.305957
FBgn0265356	1608.85	1.98501	0.0800006	24.8124	6.58e-136	2.15e-135	1608.85	-0.294422	0.0799905	-3.68071	0.00023259	0.00088724	1608.85	-0.385515	0.0799903	-4.81952	1.44e-06	2.44e-05
FBgn0028684	1473.94	-0.929632	0.0260205	-35.727	1.51e-279	1.08e-278	1473.94	-0.0039728	0.0259064	-0.153351	0.878121	0.916518	1473.94	-0.0557131	0.0259042	-2.15074	0.031497	0.0907372
FBgn0024183	1545.24	0.812772	0.0358753	22.6555	1.23e-113	3.46e-113	1545.24	-0.142408	0.0358704	-3.97005	7.19e-05	0.00031805	1545.24	0.0727631	0.0358695	2.02855	0.042504	0.11508
FBgn0040064	1506.89	-0.300888	0.0603019	-4.98969	6.05e-07	6.99e-07	1506.89	0.0310622	0.0603001	0.515128	0.606464	0.697883	1506.89	0.0147782	0.0603001	0.245077	0.806397	0.891572
FBgn0023175	1482.01	-0.610883	0.0345209	-17.6961	4.5e-70	9.2e-70	1482.01	-0.064908	0.0344973	-1.88154	0.0598989	0.107545	1482.01	0.0351227	0.0344966	1.01815	0.308607	0.49306
FBgn0002284	1481.28	-0.607646	0.0432924	-14.0359	9.41e-45	1.59e-44	1481.28	-0.0730096	0.0432806	-1.68689	0.0916248	0.153527	1481.28	0.00327054	0.0432799	0.0755672	0.939763	0.967559
FBgn0035781	1459.79	-0.494397	0.131143	-3.7699	0.00016331	0.00018132	1459.79	-0.908398	0.131143	-6.92675	4.31e-12	9.79e-11	1459.79	0.588109	0.131143	4.48449	7.31e-06	9.45e-05
FBgn0029823	1498.67	-0.388369	0.058594	-6.62812	3.4e-11	4.16e-11	1498.67	-0.0974907	0.0585917	-1.6639	0.0961326	0.159784	1498.67	-0.156545	0.0585912	-2.67182	0.00754412	0.0293402
FBgn0000140	1414.78	-3.05494	0.0659776	-46.3027	0	0	1414.78	-0.179556	0.0657789	-2.72969	0.00633931	0.0158923	1414.78	-0.108995	0.0657707	-1.6572	0.0974793	0.215872
FBgn0263911	1486.83	0.14863	0.0926582	1.60406	0.1087	0.11348	1486.83	-0.853258	0.09266	-9.20848	3.31e-20	2.57e-18	1486.83	0.0464504	0.0926583	0.501308	0.616154	0.765412
FBgn0041164	1412.79	-3.07229	0.0377523	-81.3802	0	0	1412.79	-0.0365541	0.0366483	-0.997429	0.318556	0.425431	1412.79	-0.0197258	0.0366424	-0.538332	0.590348	0.745788
FBgn0000047	1504.47	1.47831	0.344705	4.28863	1.8e-05	2.03e-05	1504.47	-1.19303	0.344705	-3.46102	0.00053814	0.00184395	1504.47	-2.82337	0.344706	-8.19065	2.6e-16	3.62e-14
FBgn0038197	1535.5	0.285076	0.0473404	6.02184	1.72e-09	2.06e-09	1535.5	0.145081	0.0473403	3.06463	0.00217936	0.00628919	1535.5	-0.054119	0.0473404	-1.14319	0.252961	0.429866
FBgn0014465	1391.27	-8.01155	0.168655	-47.5027	0	0	1391.27	-0.0095416	0.15655	-0.0609496	0.951399	0.968196	1391.27	0.0955488	0.156586	0.610201	0.541729	0.707502
FBgn0024556	1453.02	-1.14505	0.0375926	-30.4593	9.02e-204	4.36e-203	1453.02	-0.212775	0.0375351	-5.6687	1.44e-08	1.66e-07	1453.02	0.13486	0.0375325	3.59315	0.00032671	0.00222018
FBgn0039350	1408.76	-2.85479	0.0630146	-45.3037	0	0	1408.76	0.0581927	0.0628335	0.926142	0.354372	0.462316	1408.76	0.149801	0.0628387	2.38389	0.0171307	0.0564978
FBgn0032979	1452.74	-1.25466	0.0298147	-42.082	0	0	1452.74	-0.0075542	0.0296717	-0.254594	0.799037	0.855005	1452.74	0.00572527	0.0296712	0.192957	0.846992	0.914372
FBgn0028671	1532.21	0.447043	0.0205086	21.7978	2.43e-105	6.42e-105	1532.21	-0.0142693	0.0205082	-0.695788	0.486562	0.591087	1532.21	-0.0370219	0.0205059	-1.80543	0.0710081	0.169827
FBgn0003134	1518.25	0.147607	0.0329775	4.47599	7.61e-06	8.64e-06	1518.25	0.227095	0.0329767	6.88652	5.72e-12	1.27e-10	1518.25	0.145555	0.0329795	4.41348	1.02e-05	0.00012451
FBgn0035047	1580.38	2.40673	0.069336	34.7111	5.37e-264	3.58e-263	1580.38	-0.214595	0.0693048	-3.09639	0.00195893	0.00571769	1580.38	-0.0523406	0.0693038	-0.755234	0.450108	0.628431
FBgn0036728	1506.35	0.743507	0.0872915	8.51751	1.63e-17	2.14e-17	1506.35	-0.915143	0.0872936	-10.4835	1.03e-25	1.66e-23	1506.35	-0.0403916	0.0872912	-0.462723	0.643563	0.784133
FBgn0083167	1484.86	0.099322	0.0786354	1.26307	0.206564	0.213529	1484.86	-0.56823	0.0786366	-7.22602	4.97e-13	1.35e-11	1484.86	0.0433513	0.0786353	0.551296	0.581431	0.739274
FBgn0038809	1519	0.12611	0.0327478	3.85094	0.00011767	0.00013095	1519	0.258862	0.0327471	7.9049	2.68e-15	1.04e-13	1519	0.0292645	0.0327479	0.89363	0.37152	0.556364
FBgn0044452	1529.06	0.232695	0.0339156	6.86101	6.84e-12	8.43e-12	1529.06	0.229911	0.0339155	6.77892	1.21e-11	2.56e-10	1529.06	-0.0500665	0.0339157	-1.4762	0.139889	0.282583
FBgn0039929	1421.55	-2.09122	0.0347482	-60.1821	0	0	1421.55	-0.0117684	0.0343975	-0.34213	0.732253	0.802428	1421.55	0.0880555	0.0344009	2.55969	0.0104766	0.0381581
FBgn0260936	1479.99	-0.520227	0.0312334	-16.6561	2.73e-62	5.26e-62	1479.99	-0.0261552	0.0312081	-0.838089	0.401981	0.509804	1479.99	-0.0159881	0.0312072	-0.512322	0.608426	0.759895
FBgn0083007	1452.43	-0.986504	0.137872	-7.15521	8.35e-13	1.04e-12	1452.43	-0.859182	0.137872	-6.23174	4.61e-10	7.38e-09	1452.43	0.122619	0.137871	0.889375	0.373801	0.558467
FBgn0014037	1527.75	0.178197	0.0575306	3.09742	0.00195213	0.00212562	1527.75	0.109032	0.0575306	1.8952	0.0580664	0.104704	1527.75	-0.250345	0.0575306	-4.35151	1.35e-05	0.00015734
FBgn0267976	1463.61	-0.657848	0.0515217	-12.7684	2.46e-37	3.92e-37	1463.61	-0.184592	0.0515142	-3.58332	0.00033926	0.00123062	1463.61	-0.0391535	0.0515128	-0.760074	0.44721	0.626282
FBgn0263462	1427.19	-1.69116	0.124635	-13.569	6.12e-42	1.01e-41	1427.19	-1.13045	0.124632	-9.07035	1.19e-19	8.17e-18	1427.19	0.0568328	0.124627	0.456022	0.648374	0.787991
FBgn0015282	1459.47	-0.728641	0.0297136	-24.5222	8.57e-133	2.74e-132	1459.47	-0.112677	0.0296644	-3.79838	0.00014564	0.00058905	1459.47	0.0063463	0.029661	0.213961	0.830577	0.90459
FBgn0267390	1527.87	0.562392	0.0445532	12.6229	1.58e-36	2.49e-36	1527.87	-0.0365975	0.0445526	-0.821446	0.411392	0.518977	1527.87	-0.0077093	0.0445524	-0.17304	0.86262	0.924708
FBgn0033313	1511.77	0.113384	0.0619594	1.82997	0.0672539	0.0706636	1511.77	0.0864406	0.0619592	1.39512	0.162979	0.24759	1511.77	-0.0831371	0.0619592	-1.3418	0.17966	0.336393
FBgn0028534	1537.93	1.57529	0.248615	6.33628	2.35e-10	2.85e-10	1537.93	0.406552	0.248615	1.63527	0.101993	0.168065	1537.93	-0.122357	0.248615	-0.492155	0.62261	0.769242
FBgn0030718	1501.43	0.538857	0.0512095	10.5226	6.8e-26	9.7e-26	1501.43	-0.280834	0.0512107	-5.48388	4.16e-08	4.43e-07	1501.43	0.10791	0.0512096	2.10722	0.0350982	0.0987284
FBgn0004687	1482.8	-0.314217	0.0457666	-6.86563	6.62e-12	8.16e-12	1482.8	0.153992	0.0457619	3.36508	0.00076522	0.00252188	1482.8	0.0431365	0.0457626	0.942615	0.345878	0.531602
FBgn0011725	1498.37	0.168463	0.0519494	3.24282	0.00118353	0.00129399	1498.37	-0.150701	0.0519501	-2.90088	0.00372112	0.01	1498.37	-0.0626454	0.0519493	-1.20589	0.227858	0.399813
FBgn0043530	1630.59	10.4305	0.389213	26.7989	3.32e-158	1.24e-157	1630.59	-0.0126099	0.375915	-0.0335445	0.97324	0.983467	1630.59	-0.376958	0.376064	-1.00238	0.316161	0.501022
FBgn0010051	1525.95	0.508777	0.050895	9.99659	1.58e-23	2.2e-23	1525.95	0.0237807	0.0508947	0.467254	0.640318	0.725289	1525.95	-0.149377	0.0508945	-2.93504	0.00333507	0.0151016
FBgn0027108	1447.36	-0.920865	0.0224889	-40.9475	0	0	1447.36	-0.198784	0.0223216	-8.90548	5.32e-19	3.3e-17	1447.36	-0.0562647	0.0223026	-2.52279	0.0116429	0.0415157
FBgn0031449	1523.73	0.45952	0.0687105	6.68777	2.27e-11	2.77e-11	1523.73	0.292609	0.0687104	4.25858	2.06e-05	0.00010544	1523.73	0.0383603	0.0687104	0.558289	0.576647	0.735289
FBgn0010288	1449.54	-0.711069	0.0536127	-13.2631	3.79e-40	6.17e-40	1449.54	-0.0608484	0.0536042	-1.13514	0.256316	0.356781	1449.54	0.00605572	0.0536039	0.112972	0.910053	0.951778
FBgn0004509	1519.13	0.295857	0.047283	6.25715	3.92e-10	4.73e-10	1519.13	0.245463	0.0472831	5.19136	2.09e-07	1.86e-06	1519.13	-0.188936	0.047283	-3.99586	6.45e-05	0.00057481
FBgn0033504	1580.04	1.71601	0.0788775	21.7554	6.15e-105	1.62e-104	1580.04	0.0446988	0.0788708	0.566734	0.570895	0.666825	1580.04	-0.137198	0.0788708	-1.73952	0.0819429	0.189438
FBgn0260987	1438.03	-1.16004	0.0393519	-29.4787	5.4e-191	2.44e-190	1438.03	0.108307	0.0392973	2.7561	0.00584952	0.0148088	1438.03	-0.0347654	0.0392979	-0.884661	0.376339	0.560754
FBgn0265630	1467.72	-0.306476	0.0361251	-8.48373	2.18e-17	2.86e-17	1467.72	-0.0462863	0.0361171	-1.28156	0.199997	0.291655	1467.72	-0.0966441	0.0361158	-2.67595	0.00745174	0.0290824
FBgn0263929	1489.47	-0.0820052	0.0396453	-2.06847	0.0385959	0.040861	1489.47	0.0773852	0.039643	1.95205	0.0509317	0.093917	1489.47	-0.180071	0.0396427	-4.54235	5.56e-06	7.48e-05
FBgn0262517	1474.15	-0.299604	0.0374981	-7.98984	1.35e-15	1.74e-15	1474.15	0.190145	0.03749	5.07188	3.94e-07	3.26e-06	1474.15	-0.0012243	0.0374908	-0.0326559	0.973949	0.985674
FBgn0019890	1507.39	0.515299	0.0316289	16.292	1.12e-59	2.13e-59	1507.39	0.0815571	0.0316268	2.57874	0.00991628	0.0234081	1507.39	-0.155292	0.0316266	-4.91017	9.1e-07	1.64e-05
FBgn0019957	1471.91	0.346217	0.0734143	4.71593	2.41e-06	2.76e-06	1471.91	-0.620678	0.0734163	-8.45423	2.81e-17	1.37e-15	1471.91	0.0432442	0.0734145	0.589043	0.555833	0.718629
FBgn0030519	1496.5	0.682158	0.0364755	18.7018	4.79e-78	1.04e-77	1496.5	-0.120598	0.0364738	-3.30645	0.00094488	0.00303537	1496.5	0.219327	0.0364752	6.01303	1.82e-09	7.03e-08
FBgn0031813	1474.78	0.348848	0.0637079	5.47574	4.36e-08	5.12e-08	1474.78	-0.164357	0.0637085	-2.57984	0.00988475	0.0233454	1474.78	0.463483	0.0637098	7.27491	3.47e-13	2.83e-11
FBgn0085353	1592.48	2.048	0.147905	13.8467	1.33e-43	2.23e-43	1592.48	0.257289	0.147903	1.73958	0.0819334	0.139908	1592.48	0.058532	0.147903	0.395746	0.692293	0.81871
FBgn0036741	1492.45	0.29247	0.0242138	12.0786	1.37e-33	2.11e-33	1492.45	0.0540442	0.0242144	2.23191	0.025621	0.0525915	1492.45	-0.0570948	0.0242141	-2.35791	0.018378	0.0597565
FBgn0036621	1447.46	-0.678795	0.0250347	-27.1142	6.71e-162	2.56e-161	1447.46	-0.0304432	0.0249586	-1.21975	0.222561	0.318247	1447.46	-0.0971424	0.0249546	-3.89277	9.91e-05	0.00081573
FBgn0015278	1472.45	-0.0564925	0.0233776	-2.41653	0.0156693	0.0167602	1472.45	-0.01167	0.0233693	-0.499376	0.617514	0.70725	1472.45	0.028619	0.0233695	1.22463	0.220713	0.390802
FBgn0031734	1530.04	2.01254	0.0522065	38.5495	0	0	1530.04	-0.258914	0.0521667	-4.96321	6.93e-07	5.34e-06	1530.04	0.231114	0.0521662	4.43033	9.41e-06	0.00011657
FBgn0040206	1461.88	-0.354592	0.0388944	-9.1168	7.74e-20	1.04e-19	1461.88	0.265847	0.0388857	6.83661	8.11e-12	1.77e-10	1461.88	-0.0310871	0.0388862	-0.799438	0.424036	0.607667
FBgn0262732	1430.87	-0.752162	0.0413294	-18.1992	5.23e-74	1.1e-73	1430.87	-0.0182857	0.0413085	-0.442661	0.658011	0.740124	1430.87	-0.0616361	0.0413077	-1.49212	0.135667	0.275686
FBgn0261394	1428.79	-0.754112	0.0305335	-24.6978	1.13e-134	3.65e-134	1428.79	-0.0269388	0.0304815	-0.883775	0.376818	0.485533	1428.79	-0.0080297	0.0304805	-0.263437	0.792214	0.883564
FBgn0051029	1579.01	8.21596	0.13914	59.0484	0	0	1579.01	-0.349044	0.123282	-2.83127	0.00463633	0.0120995	1579.01	-0.277673	0.123195	-2.25394	0.0242002	0.0742787
FBgn0040493	1438.52	-0.362796	0.0483989	-7.49596	6.58e-14	8.33e-14	1438.52	-0.16713	0.0483952	-3.45343	0.0005535	0.00189419	1438.52	-0.0122623	0.048394	-0.253385	0.79997	0.88789
FBgn0027280	1431.8	-0.753596	0.0306666	-24.5738	2.41e-133	7.72e-133	1431.8	0.116765	0.0306133	3.81419	0.00013663	0.00055714	1431.8	0.0567505	0.0306164	1.8536	0.0637963	0.15725
FBgn0038740	1443.49	0.0484568	0.102731	0.471689	0.637149	0.645112	1443.49	-0.634153	0.102731	-6.17293	6.7e-10	1.04e-08	1443.49	0.104842	0.102731	1.02055	0.307468	0.491676
FBgn0033814	1499.75	0.609372	0.0400648	15.2097	3.05e-52	5.44e-52	1499.75	0.247139	0.0400628	6.16879	6.88e-10	1.07e-08	1499.75	-0.0458132	0.0400627	-1.14354	0.252816	0.429783
FBgn0037894	1396.46	-1.63156	0.0295187	-55.2722	0	0	1396.46	0.00084371	0.0292241	0.0288705	0.976968	0.985967	1396.46	-0.0043643	0.0292233	-0.149343	0.881283	0.936088
FBgn0037963	1395.66	-1.6413	0.0435822	-37.6598	0	0	1395.66	0.0633164	0.0434885	1.45594	0.145411	0.225331	1395.66	-0.0420011	0.0434886	-0.965795	0.334147	0.520609
FBgn0013726	1380.45	-2.1528	0.0354366	-60.7506	0	0	1380.45	0.0507538	0.0350566	1.44777	0.147683	0.228349	1380.45	-0.080417	0.0350552	-2.29401	0.0217898	0.0682153
FBgn0003870	1434.58	-0.756279	0.0482161	-15.6852	1.91e-55	3.5e-55	1434.58	0.0779671	0.0482025	1.61749	0.105773	0.173183	1434.58	-0.0991815	0.0482025	-2.0576	0.0396283	0.108815
FBgn0010497	1388.18	-1.38385	0.0770625	-17.9575	4.19e-72	8.69e-72	1388.18	-0.426583	0.0770522	-5.53629	3.09e-08	3.37e-07	1388.18	-0.0405233	0.0770496	-0.525937	0.598932	0.752154
FBgn0040732	1481.46	0.896022	0.122141	7.33595	2.2e-13	2.77e-13	1481.46	0.266254	0.122141	2.17989	0.0292655	0.0588258	1481.46	0.692966	0.122141	5.67348	1.4e-08	4.23e-07
FBgn0003187	1424.44	-0.501505	0.0788864	-6.3573	2.05e-10	2.49e-10	1424.44	-0.115411	0.0788849	-1.46304	0.143458	0.222717	1424.44	-0.0857184	0.0788846	-1.08663	0.2772	0.457791
FBgn0035228	1478.02	0.4925	0.0280165	17.5789	3.57e-69	7.26e-69	1478.02	0.0546155	0.0280145	1.94954	0.0512305	0.0943521	1478.02	0.0474617	0.028016	1.69409	0.0902475	0.203567
FBgn0265082	1528.54	1.41889	0.0597543	23.7453	1.23e-124	3.72e-124	1528.54	0.0158486	0.0597454	0.265269	0.790802	0.848435	1528.54	-0.0693442	0.0597454	-1.16066	0.24578	0.421468
FBgn0015321	1403.99	-1.12792	0.0534876	-21.0875	1.04e-98	2.61e-98	1403.99	-0.12789	0.0534671	-2.39194	0.0167597	0.0367257	1403.99	-0.152968	0.0534653	-2.86106	0.00422221	0.0182885
FBgn0044324	1388.11	-1.62751	0.02994	-54.3591	0	0	1388.11	-0.0029157	0.0296568	-0.0983149	0.921682	0.948071	1388.11	-0.0415362	0.0296545	-1.40067	0.161312	0.31232
FBgn0051004	1487.17	0.495558	0.0697857	7.10114	1.24e-12	1.54e-12	1487.17	0.267833	0.0697856	3.83794	0.00012407	0.0005125	1487.17	-0.0372211	0.0697856	-0.533364	0.593782	0.748363
FBgn0029715	1392.5	-1.32711	0.0312796	-42.4274	0	0	1392.5	-0.118242	0.0311292	-3.79843	0.00014561	0.00058905	1392.5	0.0359457	0.0311251	1.15488	0.24814	0.424264
FBgn0027084	1367.47	-2.30613	0.0300049	-76.8585	0	0	1367.47	-0.0201876	0.0292069	-0.691193	0.489444	0.593954	1367.47	0.0354001	0.0292069	1.21205	0.225494	0.396759
FBgn0284253	1395.4	-1.42761	0.0362291	-39.405	0	0	1395.4	-0.0342444	0.0361148	-0.94821	0.343022	0.450588	1395.4	-0.150036	0.0361113	-4.15483	3.26e-05	0.00032716
FBgn0011768	1401.58	-0.883743	0.0553185	-15.9755	1.89e-57	3.53e-57	1401.58	-0.098393	0.0553053	-1.77909	0.0752253	0.1302	1401.58	0.38754	0.0553083	7.00691	2.44e-12	1.79e-10
FBgn0083047	1407.99	-1.19646	0.0904516	-13.2276	6.08e-40	9.87e-40	1407.99	-0.293688	0.090447	-3.24707	0.00116598	0.00364322	1407.99	-0.21894	0.0904461	-2.42067	0.0154921	0.0523201
FBgn0038925	1421.19	-0.217457	0.0625312	-3.47757	0.00050598	0.00055689	1421.19	-0.343407	0.0625312	-5.49178	3.98e-08	4.24e-07	1421.19	0.0907885	0.06253	1.45192	0.146524	0.291761
FBgn0267398	1400.94	-1.0645	0.0360678	-29.5139	1.91e-191	8.67e-191	1400.94	0.0672401	0.0360051	1.86752	0.0618296	0.110492	1400.94	-0.0116034	0.0360058	-0.322266	0.747251	0.854072
FBgn0032120	1411.24	-0.875328	0.0500553	-17.4872	1.79e-68	3.62e-68	1411.24	-0.0011536	0.0500391	-0.0230548	0.981607	0.988707	1411.24	0.0397215	0.0500394	0.793805	0.427309	0.610462
FBgn0034638	1541.28	1.63057	0.0622758	26.183	4.15e-151	1.48e-150	1541.28	0.53612	0.0622641	8.61041	7.28e-18	3.88e-16	1541.28	-0.054088	0.0622622	-0.868714	0.385004	0.568846
FBgn0264959	1426.68	-0.579539	0.0264685	-21.8954	2.87e-106	7.63e-106	1426.68	0.137603	0.0264142	5.20943	1.89e-07	1.72e-06	1426.68	-0.112143	0.0264143	-4.24553	2.18e-05	0.00023329
FBgn0051635	1479.25	0.431674	0.0492604	8.76311	1.9e-18	2.52e-18	1479.25	0.0288654	0.0492602	0.585978	0.55789	0.655473	1479.25	-0.210073	0.0492601	-4.26457	2e-05	0.00021811
FBgn0034181	1414.97	-0.738303	0.0245143	-30.1172	2.88e-199	1.36e-198	1414.97	0.0312868	0.0244152	1.28145	0.200037	0.291655	1414.97	-0.11483	0.0244128	-4.70367	2.56e-06	3.93e-05
FBgn0259243	1442.51	-0.0402181	0.0310568	-1.29499	0.195325	0.202098	1442.51	-0.091984	0.031055	-2.96197	0.00305677	0.00842297	1442.51	-0.196558	0.031052	-6.32997	2.45e-10	1.2e-08
FBgn0003165	1427.39	-0.529324	0.0561668	-9.42413	4.34e-21	5.9e-21	1427.39	-0.0640619	0.0561622	-1.14066	0.254012	0.35446	1427.39	-0.156395	0.0561616	-2.78473	0.00535728	0.0222187
FBgn0029941	1377.01	-1.76961	0.032494	-54.4596	0	0	1377.01	-0.0486619	0.0322151	-1.51053	0.130908	0.206545	1377.01	-0.0880333	0.0322095	-2.73315	0.00627316	0.0252951
FBgn0005614	1518.04	2.06064	0.0961688	21.4273	7.44e-102	1.92e-101	1518.04	-0.127465	0.0961616	-1.32553	0.184996	0.273756	1518.04	0.185601	0.0961617	1.9301	0.0535949	0.137717
FBgn0028408	1340.53	-3.70784	0.0440172	-84.2361	0	0	1340.53	-0.0393371	0.0421466	-0.933338	0.350646	0.458574	1340.53	-0.144938	0.04213	-3.44027	0.00058113	0.00359797
FBgn0029881	1506.76	1.37177	0.0404362	33.9243	2.92e-252	1.82e-251	1506.76	0.0644273	0.0404095	1.59436	0.110856	0.180291	1506.76	0.023753	0.0404098	0.587802	0.556665	0.719349
FBgn0039993	1414.91	-0.40628	0.0392902	-10.3405	4.62e-25	6.54e-25	1414.91	-0.148073	0.0392814	-3.76955	0.00016354	0.00064985	1414.91	0.0728519	0.0392802	1.85467	0.0636432	0.15693
FBgn0267033	1500.69	1.0287	0.0821991	12.5148	6.2e-36	9.74e-36	1500.69	-0.0728497	0.0821978	-0.886274	0.37547	0.484497	1500.69	-0.281667	0.0821978	-3.42669	0.00061098	0.00374287
FBgn0053094	1435.71	-0.029465	0.0227123	-1.29732	0.194523	0.201284	1435.71	0.0610229	0.0227027	2.68792	0.00718988	0.0176863	1435.71	0.00182034	0.0227041	0.0801768	0.936097	0.965569
FBgn0259938	1467.86	0.308707	0.0791613	3.89973	9.63e-05	0.00010734	1467.86	0.257939	0.0791613	3.2584	0.00112044	0.00352565	1467.86	-0.0999203	0.0791612	-1.26224	0.206863	0.373273
FBgn0038149	1375.23	-1.54016	0.0334098	-46.099	0	0	1375.23	0.0846185	0.0332243	2.54689	0.0108688	0.025324	1375.23	0.121273	0.0332312	3.64937	0.00026288	0.00185766
FBgn0039831	1411.81	-0.695645	0.0262352	-26.5157	6.39e-155	2.33e-154	1411.81	0.0816361	0.0261595	3.12071	0.00180417	0.00532252	1411.81	0.0258832	0.0261622	0.989337	0.322498	0.508174
FBgn0040606	1479.05	0.920704	0.106748	8.62505	6.41e-18	8.46e-18	1479.05	0.267252	0.106747	2.5036	0.0122939	0.0281198	1479.05	0.0197898	0.106747	0.18539	0.852924	0.918288
FBgn0035713	1409.1	-0.576707	0.0371827	-15.5101	2.96e-54	5.37e-54	1409.1	-0.0593817	0.0371636	-1.59785	0.110077	0.179242	1409.1	0.0302821	0.037163	0.814844	0.415161	0.598971
FBgn0034368	1460.25	0.669351	0.0275914	24.2594	5.26e-130	1.65e-129	1460.25	-0.0049885	0.0275837	-0.180848	0.856487	0.899698	1460.25	0.0368571	0.0275841	1.33617	0.181494	0.338877
FBgn0031390	1397.43	-0.954154	0.0200108	-47.6819	0	0	1397.43	0.0494738	0.0197167	2.50924	0.0120991	0.0277551	1397.43	-0.0253468	0.0197171	-1.28553	0.198608	0.362083
FBgn0038286	1415.57	-0.525125	0.0415821	-12.6286	1.47e-36	2.32e-36	1415.57	-0.0864221	0.0415709	-2.07891	0.0376256	0.0728057	1415.57	-0.177597	0.0415691	-4.27234	1.93e-05	0.0002117
FBgn0024187	1449.86	0.262653	0.0214583	12.2402	1.9e-34	2.94e-34	1449.86	-0.0143698	0.0214615	-0.669563	0.503136	0.606276	1449.86	-0.0852669	0.0214582	-3.97363	7.08e-05	0.00062126
FBgn0038353	1443.84	0.346889	0.0820145	4.22961	2.34e-05	2.64e-05	1443.84	0.0591676	0.0820145	0.721429	0.470646	0.576057	1443.84	0.0407998	0.0820146	0.497469	0.618858	0.767444
FBgn0002525	1374.23	-1.55048	0.0367262	-42.2173	0	0	1374.23	0.0134253	0.0365866	0.366946	0.713659	0.786632	1374.23	-0.0266033	0.0365861	-0.727144	0.467137	0.644266
FBgn0034240	1403.26	-0.912169	0.052703	-17.3077	4.11e-67	8.22e-67	1403.26	0.122611	0.0526881	2.32711	0.0199594	0.0425638	1403.26	-0.150667	0.052688	-2.85961	0.00424166	0.018343
FBgn0085249	1528.7	1.08623	0.248031	4.37941	1.19e-05	1.35e-05	1528.7	0.192663	0.248031	0.77677	0.437295	0.544358	1528.7	-0.319588	0.248031	-1.2885	0.197573	0.360688
FBgn0010786	1389.22	-0.766774	0.036814	-20.8283	2.4e-96	5.95e-96	1389.22	-0.149963	0.0367831	-4.07694	4.56e-05	0.00021276	1389.22	0.0396136	0.0367806	1.07702	0.28147	0.462781
FBgn0050463	1422.6	-0.116546	0.031182	-3.7376	0.00018579	0.00020597	1422.6	1.72e-05	0.0311763	0.0005527	0.999559	0.999783	1422.6	-0.128499	0.0311749	-4.12187	3.76e-05	0.00036774
FBgn0030038	1397.6	-0.607465	0.0342868	-17.7172	3.09e-70	6.33e-70	1397.6	-0.0662367	0.0342599	-1.93336	0.053192	0.0974129	1397.6	0.0519108	0.0342595	1.51522	0.129716	0.266986
FBgn0011763	1368.91	-1.54411	0.0297682	-51.8711	0	0	1368.91	0.107847	0.0295051	3.65519	0.00025699	0.00096849	1368.91	0.0166604	0.0295089	0.564588	0.572354	0.73156
FBgn0035328	1306.78	-9.20152	0.183254	-50.2117	0	0	1306.78	0.0686333	0.119634	0.573695	0.566174	0.66305	1306.78	0.145048	0.119704	1.21172	0.22562	0.396866
FBgn0027951	1379.71	-1.24871	0.0405249	-30.8133	1.74e-208	8.58e-208	1379.71	0.111346	0.040462	2.75187	0.00592569	0.0149818	1379.71	-0.144677	0.0404617	-3.57566	0.00034934	0.00234684
FBgn0036913	1417.4	-0.268569	0.0235677	-11.3956	4.4e-30	6.55e-30	1417.4	0.0625904	0.0235384	2.65907	0.00783566	0.0190713	1417.4	-0.116291	0.0235372	-4.94073	7.78e-07	1.44e-05
FBgn0010350	1434.65	0.551943	0.0394894	13.977	2.15e-44	3.63e-44	1434.65	-0.135068	0.0394897	-3.42034	0.00062543	0.00211649	1434.65	0.00748011	0.0394885	0.189425	0.84976	0.916365
FBgn0041210	1399.61	-0.568241	0.0383349	-14.823	1.04e-49	1.82e-49	1399.61	0.103105	0.038317	2.69085	0.00712695	0.017567	1399.61	-0.190576	0.0383167	-4.9737	6.57e-07	1.25e-05
FBgn0262527	1398.76	-0.524038	0.0366143	-14.3124	1.83e-46	3.13e-46	1398.76	0.00150574	0.0365963	0.0411446	0.967181	0.979046	1398.76	-0.0900472	0.0365954	-2.46061	0.01387	0.0476483
FBgn0024293	1470.79	1.34263	0.104988	12.7884	1.9e-37	3.03e-37	1470.79	0.318002	0.104986	3.02898	0.00245382	0.00699044	1470.79	0.376272	0.104987	3.584	0.00033838	0.00229132
FBgn0267330	1412.78	0.0560958	0.0227442	2.46639	0.0136484	0.0146208	1412.78	-0.0434784	0.0227428	-1.91174	0.0559092	0.101499	1412.78	-0.020573	0.0227399	-0.90471	0.365619	0.550363
FBgn0058191	1371.49	-0.994806	0.0341571	-29.1244	1.76e-186	7.75e-186	1371.49	0.0288957	0.0340902	0.847623	0.396648	0.50476	1371.49	-0.0540315	0.0340896	-1.58498	0.11297	0.241333
FBgn0043070	1446.39	0.855505	0.0267599	31.9697	2.88e-224	1.55e-223	1446.39	-0.0383819	0.0267387	-1.43544	0.151161	0.232677	1446.39	-0.0264393	0.0267373	-0.988853	0.322735	0.508367
FBgn0039026	1474.12	1.11839	0.0503268	22.2226	2.08e-109	5.66e-109	1474.12	-0.0025249	0.050319	-0.0501788	0.95998	0.974562	1474.12	-0.176853	0.0503189	-3.51464	0.00044036	0.00284772
FBgn0022787	1428.58	0.225542	0.0240544	9.37632	6.83e-21	9.28e-21	1428.58	0.0529433	0.0240548	2.20095	0.0277398	0.0562581	1428.58	-0.121595	0.0240537	-5.05512	4.3e-07	8.78e-06
FBgn0024814	1393.19	-0.378856	0.0269108	-14.0782	5.17e-45	8.75e-45	1393.19	0.00258031	0.0268813	0.0959892	0.923529	0.94909	1393.19	0.0233644	0.0268817	0.869156	0.384762	0.568676
FBgn0039594	1460.36	1.59714	0.0421164	37.9221	0	0	1460.36	-0.215593	0.0420789	-5.12354	3e-07	2.56e-06	1460.36	0.0977654	0.0420772	2.32348	0.0201535	0.0642941
FBgn0028538	1424.9	0.336737	0.0323471	10.4101	2.23e-25	3.17e-25	1424.9	-0.102596	0.0323494	-3.1715	0.00151654	0.00457495	1424.9	-0.0878674	0.032347	-2.7164	0.00659955	0.0263175
FBgn0003204	1338.68	-1.83957	0.02984	-61.6479	0	0	1338.68	-0.116413	0.0294142	-3.95773	7.57e-05	0.00033271	1338.68	0.0684737	0.0294095	2.32829	0.0198968	0.0635811
FBgn0262656	1373.5	-1.38276	0.0830244	-16.6549	2.79e-62	5.37e-62	1373.5	0.469605	0.0830154	5.65685	1.54e-08	1.77e-07	1373.5	-0.245804	0.0830151	-2.96095	0.00306692	0.014088
FBgn0030245	1409.92	0.00630676	0.0315745	0.199742	0.841682	0.845033	1409.92	0.133928	0.0315711	4.24211	2.21e-05	0.00011259	1409.92	0.0329009	0.0315726	1.04207	0.297379	0.480661
FBgn0022768	1377.94	-0.673757	0.0386126	-17.4492	3.49e-68	7.04e-68	1377.94	-0.0730234	0.0385903	-1.89227	0.0584544	0.105319	1377.94	-0.115793	0.0385881	-3.00075	0.00269318	0.0127073
FBgn0024320	1435.3	0.849324	0.0391074	21.7177	1.39e-104	3.66e-104	1435.3	-0.0013724	0.0391006	-0.0351004	0.972	0.982511	1435.3	0.154521	0.0391021	3.95174	7.76e-05	0.00066694
FBgn0264561	1376.41	-0.6131	0.0263086	-23.3042	4.02e-120	1.18e-119	1376.41	-0.0348672	0.0262462	-1.32847	0.184023	0.272738	1376.41	0.0508996	0.0262464	1.9393	0.0524647	0.135359
FBgn0037702	1384.08	-0.441601	0.027524	-16.0442	6.28e-58	1.17e-57	1384.08	-0.0018925	0.0274903	-0.0688406	0.945117	0.963791	1384.08	-0.0541697	0.0274888	-1.97061	0.0487688	0.127918
FBgn0260049	1340.44	-1.65771	0.0372983	-44.4448	0	0	1340.44	0.0381504	0.0371334	1.02739	0.304237	0.410036	1340.44	-0.0952843	0.0371319	-2.5661	0.0102849	0.0375931
FBgn0025583	1479.11	0.561376	0.145195	3.86636	0.00011047	0.00012297	1479.11	1.36281	0.145196	9.38602	6.23e-21	5.39e-19	1479.11	-0.696904	0.145195	-4.79978	1.59e-06	2.62e-05
FBgn0053523	1424.3	0.841203	0.028831	29.177	3.79e-187	1.67e-186	1424.3	-0.14268	0.0288184	-4.95101	7.38e-07	5.65e-06	1424.3	0.176044	0.0288193	6.10856	1.01e-09	4.27e-08
FBgn0010774	1328.32	-2.05096	0.0293928	-69.7775	0	0	1328.32	-0.0003404	0.0287712	-0.0118329	0.990559	0.994726	1328.32	0.0167549	0.0287713	0.582349	0.560332	0.722202
FBgn0038738	1420.63	0.598564	0.0428569	13.9666	2.49e-44	4.2e-44	1420.63	0.0497739	0.0428554	1.16144	0.245464	0.344908	1420.63	0.123652	0.0428564	2.88526	0.0039109	0.0171964
FBgn0267912	1417.47	0.195422	0.0357429	5.46743	4.57e-08	5.36e-08	1417.47	0.0509657	0.0357429	1.4259	0.153898	0.236183	1417.47	-0.260846	0.0357429	-7.29784	2.92e-13	2.41e-11
FBgn0029152	1366.11	-0.786627	0.0330108	-23.8294	1.66e-125	5.04e-125	1366.11	0.0783675	0.0329615	2.37755	0.017428	0.0379662	1366.11	-0.0781087	0.0329613	-2.36971	0.0178021	0.0581954
FBgn0036058	1369.06	-0.80943	0.0325357	-24.8782	1.28e-136	4.2e-136	1369.06	0.154808	0.0324812	4.76609	1.88e-06	1.3e-05	1369.06	-0.0320735	0.0324825	-0.987411	0.323441	0.508879
FBgn0086346	1420.22	0.338759	0.0350786	9.65716	4.58e-22	6.29e-22	1420.22	0.193983	0.0350783	5.52998	3.2e-08	3.48e-07	1420.22	-0.100378	0.0350784	-2.86154	0.00421585	0.0182728
FBgn0011455	1396.62	0.470311	0.0627126	7.49946	6.41e-14	8.11e-14	1396.62	-0.42797	0.0627144	-6.82411	8.85e-12	1.9e-10	1396.62	0.0248318	0.0627127	0.395961	0.692134	0.818667
FBgn0005695	1301.8	-3.28214	0.0401087	-81.8311	0	0	1301.8	0.0846491	0.0386492	2.19019	0.0285105	0.0575768	1301.8	-0.0503088	0.0386504	-1.30164	0.193041	0.354594
FBgn0003210	1364.53	-0.833393	0.0256913	-32.4387	7.81e-231	4.35e-230	1364.53	0.0996965	0.025575	3.8982	9.69e-05	0.00041426	1364.53	0.00317006	0.0255777	0.123939	0.901364	0.947751
FBgn0040056	1350.94	-0.931708	0.0607517	-15.3363	4.37e-53	7.85e-53	1350.94	-0.0136196	0.0607406	-0.224225	0.822582	0.873763	1350.94	0.0469644	0.0607408	0.773194	0.439408	0.619639
FBgn0036763	1447.8	2.11729	0.0670953	31.5565	1.46e-218	7.6e-218	1447.8	-0.315228	0.0670703	-4.69996	2.6e-06	1.72e-05	1447.8	0.00566652	0.0670685	0.0844885	0.932668	0.963892
FBgn0086361	1378.63	-0.376697	0.0247467	-15.2221	2.52e-52	4.5e-52	1378.63	0.0293548	0.0247081	1.18806	0.234808	0.332171	1378.63	-0.0760391	0.0247067	-3.07768	0.00208622	0.0103629
FBgn0030740	1349.34	-1.01149	0.0420913	-24.0308	1.32e-127	4.09e-127	1349.34	0.105646	0.0420519	2.51227	0.0119957	0.0275633	1349.34	0.0886287	0.0420541	2.10749	0.0350749	0.0986836
FBgn0261279	1358.23	-0.743749	0.0232828	-31.9441	6.53e-224	3.5e-223	1358.23	-0.0160892	0.0231572	-0.694783	0.487192	0.591704	1358.23	-0.0215605	0.0231547	-0.93115	0.351776	0.537147
FBgn0263077	1450.64	1.20501	0.0657495	18.3272	5.02e-75	1.06e-74	1450.64	0.00034639	0.0657449	0.00526874	0.995796	0.997961	1450.64	-0.148127	0.0657449	-2.25305	0.0242559	0.0743984
FBgn0082582	1426.72	0.936947	0.0500921	18.7045	4.55e-78	9.85e-78	1426.72	-0.395667	0.0500902	-7.8991	2.81e-15	1.08e-13	1426.72	-0.287804	0.0500872	-5.74606	9.13e-09	2.87e-07
FBgn0026430	1302.87	-2.77174	0.0324235	-85.4856	0	0	1302.87	0.0260792	0.031067	0.839448	0.401218	0.509072	1302.87	0.0436629	0.0310718	1.40522	0.159955	0.310321
FBgn0037834	1298.19	-3.02159	0.0372844	-81.0415	0	0	1298.19	0.0982958	0.0360135	2.72941	0.00634472	0.0159028	1298.19	-0.0296264	0.0360169	-0.822571	0.410752	0.594534
FBgn0039312	1435.73	1.60213	0.105311	15.2133	2.89e-52	5.15e-52	1435.73	-0.262059	0.105309	-2.48848	0.0128289	0.0291738	1435.73	-0.0857753	0.105308	-0.814515	0.41535	0.599164
FBgn0032938	1365.75	-0.63202	0.0373266	-16.9322	2.61e-64	5.1e-64	1365.75	0.177536	0.0373025	4.75937	1.94e-06	1.33e-05	1365.75	-0.154559	0.0373025	-4.1434	3.42e-05	0.00034109
FBgn0010747	1376.09	-0.0886952	0.0398346	-2.22659	0.0259747	0.027637	1376.09	-0.0243513	0.0398322	-0.611347	0.54097	0.640321	1376.09	-0.0232417	0.0398318	-0.583496	0.559559	0.721485
FBgn0261802	1414.55	0.447557	0.0360393	12.4186	2.07e-35	3.24e-35	1414.55	0.0913478	0.0360385	2.53472	0.0112536	0.0260976	1414.55	-0.0540732	0.0360387	-1.50042	0.133505	0.272536
FBgn0026369	1373.01	-0.401907	0.025125	-15.9963	1.36e-57	2.53e-57	1373.01	0.170311	0.0250827	6.78997	1.12e-11	2.39e-10	1373.01	-0.0187668	0.0250849	-0.748129	0.454382	0.632219
FBgn0034401	1337.37	-1.10247	0.0344726	-31.9811	2e-224	1.07e-223	1337.37	-0.0893191	0.03439	-2.59724	0.00939763	0.022348	1337.37	0.0363967	0.0343881	1.05841	0.289869	0.472465
FBgn0033757	1284.45	-3.87619	0.0493472	-78.5494	0	0	1284.45	0.00624498	0.0475134	0.131436	0.89543	0.929431	1284.45	0.0278637	0.0475154	0.586414	0.557597	0.720204
FBgn0036892	1389.7	0.279614	0.0344218	8.12316	4.54e-16	5.88e-16	1389.7	-0.0569209	0.0344232	-1.65356	0.0982168	0.162624	1389.7	-0.0468648	0.034422	-1.36148	0.173363	0.328199
FBgn0263977	1342.61	-0.884069	0.0377968	-23.3901	5.39e-121	1.6e-120	1342.61	0.0173677	0.0377552	0.460009	0.64551	0.729747	1342.61	-0.0153003	0.0377551	-0.405251	0.685293	0.81331
FBgn0261985	1370.01	-0.349396	0.0276612	-12.6313	1.42e-36	2.24e-36	1370.01	0.0450012	0.0276352	1.6284	0.103439	0.170028	1370.01	-0.0529329	0.0276348	-1.91544	0.0554361	0.141199
FBgn0261609	1325.06	-1.34942	0.0245961	-54.8633	0	0	1325.06	-0.0999311	0.0242418	-4.12226	3.75e-05	0.00017942	1325.06	0.07007	0.024238	2.89091	0.00384122	0.0169514
FBgn0003189	1316.88	-1.79195	0.0651028	-27.5249	8.85e-167	3.5e-166	1316.88	-0.148174	0.0650614	-2.27745	0.0227594	0.0475945	1316.88	0.235426	0.0650625	3.61847	0.00029635	0.00204674
FBgn0033482	1340.8	-0.914988	0.0310441	-29.4739	6.23e-191	2.82e-190	1340.8	-0.114398	0.0309666	-3.69423	0.00022055	0.00084788	1340.8	0.0511498	0.0309638	1.65192	0.0985507	0.217704
FBgn0025800	1396.97	0.241717	0.0357802	6.75559	1.42e-11	1.75e-11	1396.97	0.127524	0.0357801	3.56409	0.00036512	0.00131373	1396.97	-0.012978	0.0357806	-0.36271	0.716822	0.833994
FBgn0035432	1356.11	-0.512134	0.0339763	-15.0733	2.43e-51	4.3e-51	1356.11	0.0162307	0.0339531	0.478033	0.632627	0.719014	1356.11	-0.0673299	0.0339523	-1.98307	0.0473594	0.125085
FBgn0032216	1331.34	-1.15412	0.032495	-35.517	2.69e-276	1.9e-275	1331.34	0.00163615	0.0323848	0.0505223	0.959706	0.974457	1331.34	-0.0334581	0.0323837	-1.03318	0.30152	0.485125
FBgn0030343	1378.34	0.101046	0.0276344	3.65655	0.00025564	0.00028266	1378.34	-0.0767919	0.0276357	-2.77873	0.00545724	0.0139265	1378.34	-0.0019087	0.0276334	-0.0690726	0.944932	0.970861
FBgn0003250	1475.51	2.05978	0.0886909	23.2243	2.59e-119	7.56e-119	1475.51	0.910393	0.0886817	10.2658	1e-24	1.4e-22	1475.51	0.210818	0.0886782	2.37734	0.017438	0.0573134
FBgn0261550	1404.58	0.686975	0.0219853	31.247	2.45e-214	1.25e-213	1404.58	-0.0403733	0.0219679	-1.83783	0.0660868	0.116897	1404.58	-0.0489234	0.0219643	-2.2274	0.0259205	0.078389
FBgn0019660	1518.49	7.87211	0.0971816	81.0041	0	0	1518.49	0.120247	0.0620267	1.93864	0.0525455	0.0964404	1518.49	-0.105611	0.0620267	-1.70267	0.088629	0.200723
FBgn0033875	1452.16	0.90838	0.0839207	10.8243	2.64e-27	3.83e-27	1452.16	0.827478	0.0839208	9.86023	6.19e-23	7.52e-21	1452.16	-0.258491	0.0839194	-3.08023	0.00206841	0.0102974
FBgn0037468	1313.56	-2.03481	0.0520269	-39.1107	0	0	1313.56	0.314431	0.0519148	6.05668	1.39e-09	2.03e-08	1313.56	-0.23479	0.0519147	-4.52262	6.11e-06	8.11e-05
FBgn0000547	1350.3	-0.701637	0.0375976	-18.6618	1.01e-77	2.19e-77	1350.3	-0.0032507	0.0375699	-0.0865239	0.93105	0.954032	1350.3	-0.145103	0.0375685	-3.86237	0.00011229	0.00090971
FBgn0032721	1336.49	-0.812847	0.0372913	-21.7972	2.46e-105	6.5e-105	1336.49	-0.0510446	0.0372544	-1.37016	0.170636	0.256886	1336.49	-0.017299	0.0372531	-0.464365	0.642386	0.783322
FBgn0003557	1365.42	-0.308731	0.0273318	-11.2957	1.38e-29	2.04e-29	1365.42	-0.0022471	0.0273091	-0.0822831	0.934422	0.956786	1365.42	-0.0293215	0.0273081	-1.07373	0.282944	0.464405
FBgn0278608	1340	-0.924154	0.0343918	-26.8713	4.75e-159	1.78e-158	1340	0.0894683	0.0343314	2.60602	0.00916006	0.021866	1340	-0.0439566	0.0343319	-1.28034	0.200424	0.364931
FBgn0003612	1313.77	-1.67569	0.0385592	-43.4576	0	0	1313.77	-0.0913997	0.038401	-2.38014	0.017306	0.0377557	1313.77	-0.0853678	0.0383957	-2.22337	0.0261908	0.0789379
FBgn0028327	1347.84	-0.616892	0.0485455	-12.7075	5.37e-37	8.52e-37	1347.84	-0.176894	0.0485361	-3.64457	0.00026783	0.001002	1347.84	-0.162216	0.0485338	-3.34232	0.00083081	0.00483473
FBgn0086134	1337.99	-0.691531	0.0344023	-20.1013	7.19e-90	1.69e-89	1337.99	-0.128878	0.0343682	-3.74992	0.00017689	0.00069523	1337.99	-0.0017312	0.0343649	-0.0503783	0.959821	0.97827
FBgn0002542	1282.14	-2.94583	0.0482212	-61.0899	0	0	1282.14	-0.0207692	0.0476834	-0.435565	0.663152	0.744529	1282.14	-0.0323753	0.04768	-0.679013	0.49713	0.670616
FBgn0039492	1363.1	-0.354217	0.0290792	-12.1811	3.92e-34	6.06e-34	1363.1	0.120437	0.0290558	4.14505	3.4e-05	0.0001643	1363.1	-0.143393	0.0290555	-4.93513	8.01e-07	1.47e-05
FBgn0262081	1376.09	-0.112022	0.0265198	-4.22409	2.4e-05	2.7e-05	1376.09	0.191847	0.0265083	7.23722	4.58e-13	1.25e-11	1376.09	-0.134375	0.0265084	-5.06917	4e-07	8.28e-06
FBgn0032129	1456.76	1.91955	0.0808589	23.7395	1.41e-124	4.27e-124	1456.76	-0.408563	0.0808475	-5.0535	4.34e-07	3.55e-06	1456.76	-0.667978	0.0808483	-8.2621	1.43e-16	2.2e-14
FBgn0250816	1268.69	-3.74464	0.0730871	-51.2353	0	0	1268.69	0.227621	0.0726089	3.1349	0.00171914	0.00510095	1268.69	-0.0372544	0.0726129	-0.513055	0.607913	0.75958
FBgn0030286	1351.87	-0.459164	0.0324577	-14.1466	1.96e-45	3.33e-45	1351.87	0.0464006	0.0324337	1.43063	0.152536	0.234416	1351.87	0.0853589	0.032436	2.6316	0.00849826	0.0322322
FBgn0040232	1305.04	-1.64929	0.0766459	-21.5183	1.05e-102	2.72e-102	1305.04	-0.0128432	0.0766261	-0.167608	0.866891	0.907616	1305.04	-0.132805	0.0766256	-1.73317	0.0830663	0.191439
FBgn0037442	1374.61	0.102737	0.0287961	3.56773	0.00036009	0.0003972	1374.61	0.120916	0.0287941	4.19932	2.68e-05	0.00013303	1374.61	-0.0314009	0.0287949	-1.09051	0.275491	0.456148
FBgn0032773	1394.06	0.253144	0.0706303	3.58407	0.00033828	0.00037334	1394.06	0.254097	0.0706304	3.59756	0.00032121	0.00117505	1394.06	-0.414296	0.0706306	-5.86567	4.47e-09	1.53e-07
FBgn0261710	1358.1	-0.421599	0.070439	-5.98531	2.16e-09	2.58e-09	1358.1	-0.160459	0.0704373	-2.27804	0.0227244	0.0475288	1358.1	-0.228985	0.0704367	-3.25092	0.0011503	0.00631462
FBgn0037270	1330.65	-0.766258	0.0318337	-24.0707	5.07e-128	1.57e-127	1330.65	-0.0454329	0.0317777	-1.42971	0.152801	0.234742	1330.65	0.192797	0.0317827	6.0661	1.31e-09	5.32e-08
FBgn0010280	1344.95	-0.659403	0.0327848	-20.113	5.67e-90	1.34e-89	1344.95	0.0679603	0.0327458	2.07539	0.0379503	0.073353	1344.95	-0.0564673	0.0327458	-1.72441	0.0846332	0.19428
FBgn0035499	1375.36	0.0810012	0.0372638	2.17372	0.0297259	0.0315705	1375.36	0.0247714	0.0372631	0.66477	0.506197	0.608758	1375.36	-0.154135	0.0372625	-4.13645	3.53e-05	0.00034937
FBgn0003028	1271.94	-3.61599	0.0439822	-82.2149	0	0	1271.94	0.063352	0.0421428	1.50327	0.132769	0.209136	1271.94	-0.152725	0.0421364	-3.62453	0.00028949	0.00201225
FBgn0030056	1306.74	-1.53255	0.0378648	-40.4743	0	0	1306.74	0.117499	0.0377264	3.1145	0.00184259	0.00542031	1306.74	0.0176062	0.0377289	0.466651	0.64075	0.78204
FBgn0001565	1322.04	-1.17802	0.0409161	-28.7911	2.77e-182	1.19e-181	1322.04	0.214746	0.0408558	5.25621	1.47e-07	1.37e-06	1322.04	0.0585968	0.0408585	1.43414	0.151533	0.298598
FBgn0004872	1253.12	-5.80719	0.0702193	-82.7009	0	0	1253.12	0.0884187	0.06016	1.46973	0.141636	0.220479	1253.12	0.00340518	0.0601723	0.0565905	0.954871	0.97569
FBgn0035266	1330.93	-0.549678	0.0417165	-13.1765	1.2e-39	1.94e-39	1330.93	-0.192784	0.0417039	-4.62268	3.79e-06	2.41e-05	1330.93	0.0555133	0.0417017	1.3312	0.183124	0.341397
FBgn0029167	1409.27	1.19386	0.161217	7.40532	1.31e-13	1.65e-13	1409.27	0.395478	0.161216	2.45309	0.0141636	0.0317393	1409.27	0.169279	0.161216	1.05001	0.293713	0.476811
FBgn0286507	1465.03	8.41231	0.140594	59.8339	0	0	1465.03	-0.212133	0.116738	-1.81717	0.0691917	0.121497	1465.03	-0.0758962	0.116682	-0.650453	0.515399	0.684583
FBgn0031814	1388.39	0.763282	0.0528314	14.4475	2.6e-47	4.47e-47	1388.39	-0.0881281	0.0528298	-1.66815	0.0952856	0.158596	1388.39	0.132999	0.05283	2.51749	0.0118193	0.0419737
FBgn0037327	1304.66	-1.45321	0.035167	-41.3231	0	0	1304.66	0.0612164	0.0350163	1.74823	0.0804249	0.137737	1304.66	-0.100743	0.0350153	-2.87712	0.00401318	0.0175652
FBgn0031681	1322.08	-0.914508	0.0406223	-22.5124	3.14e-112	8.73e-112	1322.08	0.120868	0.0405852	2.97814	0.00290002	0.00803911	1322.08	-0.0554485	0.0405856	-1.36621	0.171873	0.326199
FBgn0001112	1468.64	5.9756	0.113668	52.5707	0	0	1468.64	0.0105805	0.112278	0.0942352	0.924922	0.949955	1468.64	-0.0976234	0.112278	-0.86948	0.384585	0.568541
FBgn0030151	1301.47	-1.46307	0.0379879	-38.514	0	0	1301.47	0.0891414	0.0378654	2.35416	0.0185644	0.0400179	1301.47	-0.0719459	0.0378655	-1.90004	0.0574284	0.145243
FBgn0026479	1346.06	-0.122599	0.0281445	-4.35607	1.32e-05	1.5e-05	1346.06	-0.0606334	0.0281367	-2.15495	0.0311655	0.0621126	1346.06	0.0260298	0.0281355	0.925158	0.354884	0.539551
FBgn0046297	1454.49	10.5335	0.272082	38.7143	0	0	1454.49	-0.562346	0.206558	-2.72247	0.00647969	0.0161895	1454.49	-0.233641	0.206099	-1.13363	0.256948	0.434817
FBgn0283477	1302.83	-1.3252	0.0291511	-45.4597	0	0	1302.83	0.0100538	0.0289364	0.347444	0.728258	0.799427	1302.83	0.00290372	0.0289364	0.100348	0.920068	0.95787
FBgn0011202	1351.56	-0.245192	0.0366583	-6.68858	2.25e-11	2.76e-11	1351.56	0.231868	0.0366502	6.32652	2.51e-10	4.24e-09	1351.56	-0.0798785	0.0366504	-2.17947	0.0292969	0.0856731
FBgn0003983	1246.01	-9.87176	0.234114	-42.1665	0	0	1246.01	-0.0570515	0.146817	-0.38859	0.697579	0.77395	1246.01	-0.338969	0.146748	-2.30988	0.0208948	0.0660522
FBgn0010611	1371.7	0.456343	0.0368248	12.3923	2.88e-35	4.49e-35	1371.7	-0.0315942	0.036825	-0.857956	0.390917	0.499272	1371.7	0.029223	0.0368249	0.793567	0.427447	0.610502
FBgn0031589	1393.03	0.732274	0.0462776	15.8235	2.14e-56	3.95e-56	1393.03	0.00481696	0.0462745	0.104095	0.917094	0.944641	1393.03	-0.401028	0.0462754	-8.66612	4.47e-18	9.64e-16
FBgn0026375	1332.87	-0.69199	0.052187	-13.2598	3.96e-40	6.44e-40	1332.87	0.123163	0.0521763	2.36052	0.0182495	0.0394535	1332.87	-0.125998	0.0521762	-2.41485	0.0157418	0.0529054
FBgn0034641	1286.68	-1.90964	0.0358558	-53.259	0	0	1286.68	0.113999	0.0355582	3.20599	0.001346	0.00412756	1286.68	-0.0042247	0.0355612	-0.118802	0.905433	0.95044
FBgn0261261	1378.26	0.948661	0.0524414	18.0899	3.83e-73	7.98e-73	1378.26	-0.475613	0.0524408	-9.06952	1.2e-19	8.19e-18	1378.26	-0.142443	0.0524366	-2.71647	0.00659814	0.0263175
FBgn0039908	1400.43	1.23623	0.0357472	34.5826	4.62e-262	3.05e-261	1400.43	-0.136738	0.0357167	-3.8284	0.00012898	0.00053047	1400.43	-0.141318	0.0357145	-3.95689	7.59e-05	0.00065609
FBgn0000046	1401.24	2.17658	0.111457	19.5285	6.29e-85	1.43e-84	1401.24	-1.06821	0.111452	-9.58451	9.29e-22	9e-20	1401.24	-0.284546	0.111447	-2.55319	0.0106742	0.0387407
FBgn0030685	1331.33	-0.48612	0.020306	-23.9397	1.18e-126	3.64e-126	1331.33	0.162864	0.020199	8.06296	7.45e-16	3.09e-14	1331.33	-0.0677494	0.0202006	-3.35383	0.00079703	0.00467684
FBgn0019925	1322.49	-0.42209	0.0435833	-9.68467	3.5e-22	4.82e-22	1322.49	-0.137547	0.0435756	-3.15651	0.00159668	0.0047886	1322.49	-0.0474014	0.0435737	-1.08784	0.276665	0.457299
FBgn0250841	1482.26	10.9352	0.349037	31.3296	1.85e-215	9.48e-215	1482.26	-0.19105	0.3021	-0.632405	0.527123	0.627766	1482.26	-0.558107	0.302509	-1.84493	0.065048	0.159365
FBgn0039114	1407.13	1.30408	0.0822043	15.8639	1.13e-56	2.08e-56	1407.13	0.201815	0.0822012	2.45513	0.0140833	0.0315911	1407.13	0.227309	0.0822015	2.76526	0.00568773	0.0233788
FBgn0040398	1374.39	0.880871	0.0538028	16.3722	3.02e-60	5.74e-60	1374.39	0.112	0.0537994	2.08181	0.0373602	0.0723445	1374.39	0.372658	0.0538019	6.92647	4.31e-12	3.02e-10
FBgn0031216	1332.7	-0.456494	0.0235422	-19.3905	9.29e-84	2.09e-83	1332.7	0.157201	0.0234789	6.69543	2.15e-11	4.37e-10	1332.7	-0.111764	0.0234792	-4.76011	1.93e-06	3.1e-05
FBgn0024315	1371.43	0.741187	0.0848477	8.73549	2.43e-18	3.21e-18	1371.43	0.0750943	0.0848473	0.885053	0.376128	0.484929	1371.43	0.27829	0.0848477	3.27988	0.00103851	0.00581558
FBgn0026189	1367.45	0.583074	0.0338054	17.2479	1.16e-66	2.31e-66	1367.45	-0.0711196	0.0338036	-2.10391	0.0353867	0.0691036	1367.45	-0.149307	0.0338019	-4.41711	1e-05	0.00012267
FBgn0028968	1323.34	-0.405887	0.0224569	-18.0741	5.1e-73	1.06e-72	1323.34	-0.0829195	0.0224009	-3.70161	0.00021424	0.00082694	1323.34	0.00205668	0.0223953	0.0918352	0.926829	0.961127
FBgn0065046	1266.71	-2.61741	0.115894	-22.5846	6.15e-113	1.72e-112	1266.71	-0.828937	0.115869	-7.15407	8.42e-13	2.2e-11	1266.71	-0.281172	0.115859	-2.42684	0.0152308	0.0515549
FBgn0028342	1309.35	-0.367807	0.0855924	-4.29719	1.73e-05	1.95e-05	1309.35	-0.738962	0.0855935	-8.63339	5.96e-18	3.25e-16	1309.35	-0.0907591	0.0855909	-1.06038	0.288971	0.47146
FBgn0037261	1310.44	-0.66478	0.0368016	-18.0639	6.13e-73	1.28e-72	1310.44	-0.125011	0.0367742	-3.39941	0.00067532	0.00226071	1310.44	0.00330328	0.0367717	0.0898322	0.928421	0.962263
FBgn0046114	1309.39	-0.566723	0.0395738	-14.3207	1.63e-46	2.78e-46	1309.39	0.0613789	0.039553	1.55181	0.120707	0.193163	1309.39	0.373186	0.0395619	9.43295	3.99e-21	1.37e-18
FBgn0260012	1290.11	-1.38928	0.0305302	-45.5053	0	0	1290.11	0.0823467	0.0303182	2.71608	0.00660594	0.0164773	1290.11	-0.102126	0.0303174	-3.36855	0.00075565	0.0044674
FBgn0283499	1381.41	0.0764335	0.078679	0.971461	0.331319	0.33981	1381.41	0.539568	0.0786793	6.85782	6.99e-12	1.53e-10	1381.41	-0.425252	0.0786791	-5.40489	6.48e-08	1.67e-06
FBgn0083015	1308.53	-0.777805	0.118456	-6.56621	5.16e-11	6.29e-11	1308.53	-0.495532	0.118455	-4.18329	2.87e-05	0.00014156	1308.53	0.152099	0.118454	1.28403	0.199132	0.36294
FBgn0022349	1298.23	-1.22324	0.0380593	-32.1405	1.2e-226	6.52e-226	1298.23	0.123279	0.0379765	3.2462	0.00116956	0.00365268	1298.23	-0.0232635	0.0379777	-0.612556	0.54017	0.706295
FBgn0031347	1440.23	9.01979	0.176353	51.1462	0	0	1440.23	-0.357264	0.147277	-2.42579	0.015275	0.0338496	1440.23	-0.173444	0.147124	-1.1789	0.238438	0.412423
FBgn0027339	1419.71	1.59665	0.0652011	24.4881	1.98e-132	6.31e-132	1419.71	0.0207241	0.0651892	0.317907	0.750556	0.816462	1419.71	-0.265058	0.0651895	-4.06597	4.78e-05	0.00044772
FBgn0259785	1279.44	-1.71066	0.0417031	-41.02	0	0	1279.44	0.0488901	0.0415614	1.17633	0.239462	0.33786	1279.44	-0.0160117	0.0415619	-0.385249	0.700053	0.823371
FBgn0028490	1391.54	1.14184	0.0461696	24.7314	4.92e-135	1.6e-134	1391.54	0.18703	0.0461574	4.05201	5.08e-05	0.00023357	1391.54	-0.0587313	0.0461573	-1.27242	0.203225	0.368741
FBgn0086451	1260.1	-2.36722	0.0457456	-51.7476	0	0	1260.1	0.0129529	0.0454546	0.284963	0.775672	0.835691	1260.1	0.0307853	0.0454558	0.677258	0.498242	0.671522
FBgn0086443	1274.41	-1.53408	0.033736	-45.4731	0	0	1274.41	-0.0323902	0.0335305	-0.965993	0.334048	0.441751	1274.41	0.104271	0.0335333	3.10948	0.00187414	0.00948568
FBgn0002521	1294.37	-1.07077	0.047734	-22.4319	1.92e-111	5.31e-111	1294.37	0.16256	0.0477018	3.40783	0.00065481	0.00220197	1294.37	-0.0734592	0.0477022	-1.53995	0.123571	0.257596
FBgn0035165	1338.27	0.14444	0.0273123	5.28847	1.23e-07	1.44e-07	1338.27	0.054858	0.0273115	2.00861	0.0445786	0.0839034	1338.27	-0.065331	0.0273111	-2.3921	0.0167523	0.0554964
FBgn0050372	1313.02	-0.559332	0.0259399	-21.5626	4.03e-103	1.05e-102	1313.02	0.0794197	0.0258757	3.06927	0.00214581	0.00620174	1313.02	-0.072158	0.0258756	-2.78865	0.00529283	0.0219855
FBgn0052685	1313.93	-0.581042	0.0324007	-17.933	6.52e-72	1.35e-71	1313.93	0.0826073	0.0323656	2.55232	0.0107009	0.0249851	1313.93	-0.0613322	0.0323658	-1.89497	0.058096	0.14644
FBgn0035471	1350.72	0.851427	0.0439951	19.3528	1.93e-83	4.35e-83	1350.72	-0.192481	0.0439916	-4.3754	1.21e-05	6.67e-05	1350.72	0.132094	0.0439909	3.00275	0.00267552	0.0126508
FBgn0037074	1338.9	0.0306641	0.0414509	0.739769	0.45944	0.468661	1338.9	0.235806	0.0414494	5.68901	1.28e-08	1.5e-07	1338.9	0.164013	0.0414516	3.95672	7.6e-05	0.00065613
FBgn0028476	1295.3	-0.962579	0.0354635	-27.1429	3.07e-162	1.17e-161	1295.3	0.0319767	0.0354008	0.903277	0.366379	0.474775	1295.3	-0.156819	0.0353993	-4.43002	9.42e-06	0.00011657
FBgn0085370	1351.83	0.243523	0.0471116	5.16908	2.35e-07	2.74e-07	1351.83	0.132312	0.0471115	2.80848	0.00497759	0.0128609	1351.83	-0.0876999	0.0471116	-1.86154	0.0626683	0.155242
FBgn0035147	1342.77	0.575878	0.0447952	12.8558	7.98e-38	1.27e-37	1342.77	-0.0327629	0.0447944	-0.731405	0.464532	0.570036	1342.77	0.095182	0.0447948	2.12484	0.0335997	0.0953967
FBgn0002914	1295.12	-0.772905	0.0284562	-27.1613	1.86e-162	7.13e-162	1295.12	0.0454026	0.0283732	1.60019	0.109556	0.178524	1295.12	0.00784261	0.0283744	0.276397	0.782243	0.877159
FBgn0027335	1320.14	-0.23599	0.0264736	-8.91418	4.91e-19	6.55e-19	1320.14	0.0359311	0.0264529	1.3583	0.174368	0.261327	1320.14	-0.0648954	0.0264521	-2.45332	0.0141545	0.0484162
FBgn0024889	1318.73	-0.155336	0.0284647	-5.45714	4.84e-08	5.68e-08	1318.73	-0.0609842	0.0284553	-2.14316	0.0321001	0.0636809	1318.73	-0.0375452	0.0284526	-1.31957	0.186979	0.345834
FBgn0027554	1381.02	1.94186	0.0591851	32.8099	4.26e-236	2.44e-235	1381.02	-0.176957	0.0591551	-2.99141	0.00277692	0.007772	1381.02	-0.0125562	0.0591542	-0.212262	0.831903	0.905276
FBgn0052652	1416.54	10.694	0.256933	41.622	0	0	1416.54	-0.549538	0.141795	-3.87559	0.00010637	0.0004488	1416.54	-0.0333802	0.141584	-0.235762	0.813617	0.89594
FBgn0083014	1306.84	-0.540945	0.126831	-4.26509	2e-05	2.26e-05	1306.84	-0.416141	0.126831	-3.28108	0.00103412	0.00329198	1306.84	0.172308	0.126831	1.35857	0.174284	0.32942
FBgn0000562	1310.71	-0.479101	0.0343709	-13.9391	3.66e-44	6.16e-44	1310.71	0.0393052	0.0343489	1.14429	0.252502	0.352906	1310.71	-0.123352	0.034348	-3.59124	0.00032911	0.00223421
FBgn0020626	1327.8	0.142755	0.0196958	7.24802	4.23e-13	5.3e-13	1327.8	-0.0344075	0.0196988	-1.74668	0.0806927	0.138143	1327.8	-0.0027755	0.0196954	-0.140919	0.887934	0.940038
FBgn0261573	1266.49	-1.41051	0.029495	-47.822	0	0	1266.49	0.025104	0.029242	0.858489	0.390622	0.498944	1266.49	0.00576239	0.0292428	0.197053	0.843786	0.912679
FBgn0250757	1370.51	1.39555	0.0533201	26.1731	5.38e-151	1.92e-150	1370.51	-0.0099334	0.0533056	-0.186348	0.852172	0.896081	1370.51	0.0567197	0.0533057	1.06405	0.287308	0.469435
FBgn0015585	1401.22	8.15836	0.140299	58.1497	0	0	1401.22	-0.721105	0.121042	-5.95748	2.56e-09	3.54e-08	1401.22	-0.223924	0.120582	-1.85702	0.0633082	0.15635
FBgn0286781	1293.06	-0.504077	0.0304327	-16.5637	1.28e-61	2.45e-61	1293.06	0.0230245	0.0303965	0.757472	0.448767	0.55497	1293.06	0.156923	0.030402	5.16162	2.45e-07	5.36e-06
FBgn0263110	1327.15	0.070497	0.0380974	1.85044	0.0642503	0.0675396	1327.15	0.135987	0.0380962	3.56957	0.00035757	0.00129039	1327.15	-0.116143	0.0380962	-3.04869	0.00229843	0.0112046
FBgn0026428	1340.95	0.699002	0.0345933	20.2063	8.61e-91	2.05e-90	1340.95	0.0568947	0.0345873	1.64496	0.0999783	0.165172	1340.95	0.156212	0.0345901	4.5161	6.3e-06	8.33e-05
FBgn0035232	1339.45	0.553225	0.0279023	19.8272	1.73e-87	4.02e-87	1339.45	0.0895442	0.0278972	3.20978	0.00132835	0.00408561	1339.45	0.0212948	0.0278987	0.763289	0.445291	0.624836
FBgn0051522	1366.92	1.34088	0.0353816	37.8978	0	0	1366.92	-0.15826	0.0353394	-4.47829	7.52e-06	4.38e-05	1366.92	-0.107326	0.0353363	-3.03728	0.00238722	0.0115616
FBgn0027866	1292.26	-0.486545	0.02472	-19.6822	3.06e-86	7.05e-86	1292.26	-0.0171899	0.0246597	-0.697085	0.48575	0.59022	1292.26	-0.0095924	0.024658	-0.389018	0.697263	0.822187
FBgn0052113	1328.86	0.134847	0.0522932	2.57867	0.00991818	0.0106581	1328.86	0.157913	0.0522929	3.01977	0.00252966	0.00717463	1328.86	-0.258921	0.0522931	-4.95135	7.37e-07	1.38e-05
FBgn0085197	1409.55	10.8783	0.349753	31.1028	2.21e-212	1.12e-211	1409.55	-0.38519	0.300252	-1.28289	0.199532	0.291077	1409.55	-0.411196	0.300135	-1.37004	0.170675	0.324478
FBgn0028691	1278.85	-0.757712	0.0308399	-24.5692	2.7e-133	8.65e-133	1278.85	-0.0379048	0.0307768	-1.2316	0.218097	0.313002	1278.85	-0.006886	0.0307752	-0.223751	0.822951	0.900563
FBgn0038465	1363.87	0.552681	0.0803563	6.87788	6.08e-12	7.5e-12	1363.87	0.703073	0.080357	8.74936	2.15e-18	1.24e-16	1363.87	-0.331553	0.0803562	-4.12604	3.69e-05	0.00036274
FBgn0040022	1303.68	-0.37262	0.0321018	-11.6075	3.78e-31	5.69e-31	1303.68	0.187457	0.0320811	5.84324	5.12e-09	6.62e-08	1303.68	-0.0280063	0.0320823	-0.872953	0.382689	0.566929
FBgn0052676	1294.91	-0.52461	0.0394248	-13.3066	2.12e-40	3.46e-40	1294.91	-0.0447573	0.0394085	-1.13573	0.256071	0.356664	1294.91	-0.101594	0.039407	-2.57806	0.00993567	0.0365365
FBgn0039140	1324.58	0.615186	0.0494344	12.4445	1.5e-35	2.35e-35	1324.58	-0.193219	0.0494346	-3.90859	9.28e-05	0.00039941	1324.58	0.00446411	0.0494334	0.0903055	0.928044	0.962014
FBgn0061515	1285.2	-0.57895	0.0412107	-14.0485	7.86e-45	1.33e-44	1285.2	-0.0229156	0.0411936	-0.55629	0.578012	0.673433	1285.2	-0.063179	0.0411926	-1.53375	0.125092	0.259982
FBgn0032913	1345.97	1.86393	0.12455	14.9654	1.24e-50	2.18e-50	1345.97	-0.276853	0.124547	-2.22288	0.0262238	0.0536722	1345.97	-0.0884129	0.124547	-0.709879	0.477779	0.654151
FBgn0025678	1294.11	-0.126952	0.0445881	-2.84721	0.00441044	0.00477054	1294.11	-0.124421	0.0445865	-2.79055	0.00526185	0.0134871	1294.11	0.00480652	0.0445854	0.107805	0.91415	0.953824
FBgn0036821	1358.3	1.4736	0.0396816	37.1355	7.52e-302	5.94e-301	1358.3	-0.13189	0.0396406	-3.32714	0.00087741	0.00284462	1358.3	0.0186833	0.0396391	0.471336	0.637401	0.779376
FBgn0051779	1359.56	10.3772	0.29182	35.5603	5.75e-277	4.08e-276	1359.56	-1.71869	0.233951	-7.34636	2.04e-13	5.89e-12	1359.56	-0.0819458	0.229448	-0.357144	0.720984	0.837232
FBgn0083005	1289.4	-0.617765	0.133742	-4.61909	3.85e-06	4.4e-06	1289.4	-0.174084	0.133741	-1.30165	0.193037	0.28331	1289.4	0.0858316	0.133741	0.641774	0.52102	0.689415
FBgn0017577	1197.68	-5.80757	0.0725586	-80.0398	0	0	1197.68	0.0167207	0.062616	0.267036	0.789442	0.847112	1197.68	-0.0091443	0.0626132	-0.146044	0.883887	0.937609
FBgn0259749	1299.11	-0.132055	0.0317827	-4.15493	3.25e-05	3.66e-05	1299.11	0.208989	0.0317742	6.57732	4.79e-11	9.11e-10	1299.11	0.0121516	0.0317758	0.382417	0.702152	0.824577
FBgn0267435	1366.46	2.24643	0.0798225	28.1428	2.94e-174	1.21e-173	1366.46	-0.429081	0.0798023	-5.37679	7.58e-08	7.63e-07	1366.46	-0.0423328	0.0797999	-0.530487	0.595775	0.749879
FBgn0035213	1214.84	-3.33023	0.0470145	-70.834	0	0	1214.84	0.184383	0.0459077	4.01638	5.91e-05	0.00026725	1214.84	-0.0870903	0.0459109	-1.89694	0.0578354	0.146031
FBgn0029994	1337.84	1.46227	0.0745319	19.6194	1.06e-85	2.42e-85	1337.84	-0.124807	0.0745256	-1.67469	0.0939953	0.156741	1337.84	0.359416	0.0745265	4.82266	1.42e-06	2.41e-05
FBgn0028397	1346.74	1.26174	0.0327378	38.5407	0	0	1346.74	-0.15202	0.0326926	-4.64998	3.32e-06	2.15e-05	1346.74	-0.118526	0.0326888	-3.62589	0.00028797	0.00200481
FBgn0039187	1283.48	-0.445189	0.0231674	-19.2161	2.71e-82	6.05e-82	1283.48	0.100857	0.0230979	4.3665	1.26e-05	6.92e-05	1283.48	0.0344364	0.0231026	1.49058	0.136071	0.276339
FBgn0261989	1551.13	1.97065	0.150472	13.0965	3.45e-39	5.56e-39	1551.13	1.71989	0.150471	11.43	2.96e-30	6.94e-28	1551.13	-1.50244	0.150469	-9.98501	1.77e-23	7.41e-21
FBgn0023081	1280.39	-0.50791	0.0255251	-19.8985	4.19e-88	9.77e-88	1280.39	0.0829427	0.0254636	3.2573	0.00112477	0.00353677	1280.39	-0.117019	0.0254628	-4.5957	4.31e-06	6.01e-05
FBgn0037360	1240.1	-1.59691	0.0351474	-45.4347	0	0	1240.1	0.0580108	0.034936	1.66049	0.0968167	0.160704	1240.1	0.0207559	0.0349383	0.594074	0.552463	0.716203
FBgn0028694	1251.35	-1.15798	0.0283593	-40.8325	0	0	1251.35	-0.0017866	0.0281709	-0.0634199	0.949432	0.966864	1251.35	-0.0140849	0.0281697	-0.500002	0.617073	0.766076
FBgn0032836	1363.35	1.36087	0.0765686	17.7731	1.14e-70	2.34e-70	1363.35	0.468417	0.0765642	6.11796	9.48e-10	1.43e-08	1363.35	0.0134381	0.0765635	0.175515	0.860675	0.923696
FBgn0001104	1230.26	-2.20191	0.03539	-62.2184	0	0	1230.26	0.179807	0.0348726	5.15609	2.52e-07	2.2e-06	1230.26	-0.1891	0.0348723	-5.42263	5.87e-08	1.52e-06
FBgn0032876	1223.49	-2.19752	0.0368798	-59.5859	0	0	1223.49	0.117419	0.0364192	3.22408	0.00126377	0.00390947	1223.49	-0.0225591	0.0364223	-0.619378	0.535668	0.7024
FBgn0032453	1245.66	-1.11504	0.0421783	-26.4364	5.24e-154	1.9e-153	1245.66	-0.104421	0.0421225	-2.47899	0.0131756	0.0298312	1245.66	0.261351	0.0421267	6.20392	5.51e-10	2.43e-08
FBgn0011361	1264.85	-0.296258	0.0616378	-4.80643	1.54e-06	1.77e-06	1264.85	-0.503692	0.0616385	-8.17171	3.04e-16	1.33e-14	1264.85	0.0138274	0.061635	0.224342	0.822491	0.900553
FBgn0026059	1336.4	0.874327	0.0484489	18.0464	8.42e-73	1.75e-72	1336.4	0.0184207	0.0484439	0.380247	0.703762	0.778805	1336.4	-0.191148	0.0484438	-3.94577	7.95e-05	0.00068157
FBgn0025352	1271.05	-0.457884	0.032286	-14.1821	1.18e-45	2.01e-45	1271.05	-0.040448	0.0322602	-1.2538	0.209914	0.303802	1271.05	0.0404432	0.03226	1.25366	0.209964	0.376663
FBgn0003607	1228.18	-1.8382	0.0304208	-60.4258	0	0	1228.18	0.087955	0.0299397	2.93774	0.00330619	0.00900079	1228.18	0.0538553	0.0299467	1.79837	0.0721181	0.172051
FBgn0023174	1253.04	-0.85951	0.0390122	-22.0318	1.43e-107	3.83e-107	1253.04	-0.0660179	0.0389719	-1.69398	0.0902683	0.151604	1253.04	-0.0300523	0.0389702	-0.771162	0.440611	0.620354
FBgn0263199	1321.31	0.416135	0.0842542	4.93905	7.85e-07	9.06e-07	1321.31	0.389772	0.0842543	4.62614	3.73e-06	2.38e-05	1321.31	-0.15291	0.0842541	-1.81486	0.0695452	0.167166
FBgn0027515	1262.39	-0.594905	0.0411313	-14.4636	2.06e-47	3.54e-47	1262.39	-0.0585993	0.0411132	-1.42532	0.154066	0.236332	1262.39	-0.116152	0.0411114	-2.8253	0.00472358	0.0200381
FBgn0027101	1286.75	-0.185498	0.0353196	-5.25199	1.5e-07	1.75e-07	1286.75	0.166137	0.0353116	4.70489	2.54e-06	1.68e-05	1286.75	-0.0819066	0.0353119	-2.31952	0.0203671	0.0648206
FBgn0038195	1306.89	0.601917	0.0348808	17.2564	1e-66	2e-66	1306.89	0.0527524	0.0348772	1.51252	0.130402	0.205917	1306.89	-0.0066329	0.0348775	-0.190177	0.849171	0.916057
FBgn0027529	1273.56	-0.381988	0.0380363	-10.0427	9.89e-24	1.38e-23	1273.56	0.0560225	0.0380232	1.47338	0.140649	0.219223	1273.56	-0.0321019	0.0380233	-0.844268	0.398519	0.582824
FBgn0023169	1287.18	0.145771	0.0253527	5.74975	8.94e-09	1.06e-08	1287.18	-0.0747417	0.0253559	-2.94771	0.00320141	0.0087546	1287.18	0.041393	0.025354	1.6326	0.102553	0.224542
FBgn0027500	1187.52	-4.04375	0.0642361	-62.9514	0	0	1187.52	-0.14301	0.0630294	-2.26893	0.0232724	0.0484853	1187.52	-0.099292	0.0630042	-1.57596	0.115035	0.244731
FBgn0262114	1271.53	-0.447465	0.032421	-13.8017	2.49e-43	4.16e-43	1271.53	0.0997855	0.0323951	3.08027	0.00206815	0.00600063	1271.53	-0.127691	0.0323948	-3.94173	8.09e-05	0.00068963
FBgn0004595	1381.2	2.41208	0.120632	19.9954	6.04e-89	1.41e-88	1381.2	-0.507708	0.120623	-4.20904	2.56e-05	0.00012792	1381.2	-0.565546	0.120623	-4.68854	2.75e-06	4.17e-05
FBgn0028371	1357.75	1.56167	0.0682867	22.8693	9.39e-116	2.68e-115	1357.75	0.0973366	0.0682761	1.42563	0.153974	0.236273	1357.75	-0.239974	0.0682763	-3.51475	0.00044017	0.00284772
FBgn0260959	1301.34	0.770901	0.0633658	12.1659	4.72e-34	7.31e-34	1301.34	-0.132149	0.0633647	-2.08552	0.0370219	0.0718142	1301.34	-0.111551	0.0633642	-1.76048	0.0783269	0.183105
FBgn0037203	1198.87	-2.40362	0.0695413	-34.5639	8.81e-262	5.81e-261	1198.87	-0.265773	0.069446	-3.82704	0.00012969	0.00053309	1198.87	0.0686112	0.0694411	0.988049	0.323129	0.508687
FBgn0283724	1222.7	-1.72528	0.0344544	-50.0743	0	0	1222.7	0.130219	0.034174	3.81046	0.00013871	0.00056483	1222.7	-0.204379	0.034173	-5.98071	2.22e-09	8.18e-08
FBgn0000259	1239.82	-1.09367	0.0318541	-34.3338	2.46e-258	1.59e-257	1239.82	0.0612273	0.0317325	1.92948	0.0536711	0.0981425	1239.82	-0.0811816	0.0317318	-2.55836	0.0105166	0.0382832
FBgn0260798	1271.1	-0.366881	0.0501934	-7.30936	2.68e-13	3.37e-13	1271.1	0.275003	0.0501878	5.47947	4.27e-08	4.53e-07	1271.1	-0.0228488	0.0501882	-0.455263	0.64892	0.788182
FBgn0260008	1243.39	-0.280541	0.0822484	-3.4109	0.00064749	0.00071123	1243.39	-0.789053	0.0822503	-9.59331	8.53e-22	8.32e-20	1243.39	-0.151674	0.0822468	-1.84414	0.0651631	0.159501
FBgn0000927	1170.64	-7.32497	0.103599	-70.705	0	0	1170.64	0.00810263	0.0718794	0.112725	0.910248	0.940274	1170.64	0.160178	0.0719194	2.22719	0.0259346	0.0784139
FBgn0033544	1304.52	0.798951	0.027148	29.4294	2.31e-190	1.04e-189	1304.52	0.0466891	0.0271262	1.72118	0.0852179	0.144538	1304.52	-0.0576048	0.0271259	-2.12361	0.0337032	0.0956091
FBgn0040283	1223.4	-1.47012	0.0349811	-42.0262	0	0	1223.4	0.140933	0.0348003	4.04977	5.13e-05	0.00023526	1223.4	-0.0045978	0.0348031	-0.13211	0.894897	0.944426
FBgn0039303	1260.37	-0.199385	0.0398784	-4.99983	5.74e-07	6.63e-07	1260.37	-0.0963242	0.039874	-2.41571	0.0157045	0.0346921	1260.37	-0.0935453	0.0398721	-2.34614	0.0189691	0.0613205
FBgn0031995	1279.22	0.288751	0.0519171	5.56177	2.67e-08	3.15e-08	1279.22	-0.336674	0.0519199	-6.48449	8.9e-11	1.62e-09	1279.22	-0.112604	0.0519171	-2.16893	0.0300884	0.0874881
FBgn0015269	1316.84	0.692987	0.0541522	12.797	1.7e-37	2.71e-37	1316.84	0.0593306	0.0541504	1.09566	0.273226	0.376439	1316.84	-0.251487	0.0541505	-4.64422	3.41e-06	4.96e-05
FBgn0036735	1241.01	-1.07994	0.0478943	-22.5485	1.39e-112	3.88e-112	1241.01	0.287154	0.0478592	5.99997	1.97e-09	2.8e-08	1241.01	-0.0746351	0.0478597	-1.55946	0.118888	0.250489
FBgn0263108	1249.03	-0.728342	0.0353885	-20.5813	4.04e-94	9.86e-94	1249.03	-0.0398828	0.0353479	-1.12829	0.259196	0.360078	1249.03	-0.138869	0.0353452	-3.92893	8.53e-05	0.00072003
FBgn0037873	1269.67	0.681433	0.0748633	9.10237	8.84e-20	1.19e-19	1269.67	-0.671914	0.0748658	-8.97492	2.84e-19	1.81e-17	1269.67	0.167154	0.0748633	2.23279	0.025563	0.0774657
FBgn0017567	1280.1	0.735166	0.0533695	13.775	3.6e-43	6.01e-43	1280.1	-0.381481	0.0533707	-7.14775	8.82e-13	2.29e-11	1280.1	0.145326	0.0533685	2.72307	0.00646775	0.0259001
FBgn0038652	1308.5	1.60319	0.0770897	20.7964	4.67e-96	1.16e-95	1308.5	-0.0834309	0.0770807	-1.08238	0.279082	0.383007	1308.5	0.709457	0.0770847	9.2036	3.46e-20	1.03e-17
FBgn0016041	1211.93	-1.70391	0.035318	-48.2449	0	0	1211.93	-0.140048	0.0350659	-3.99384	6.5e-05	0.00029025	1211.93	-0.0401826	0.0350565	-1.14622	0.251703	0.428656
FBgn0027079	1223.85	-1.22066	0.0341038	-35.7926	1.44e-280	1.04e-279	1223.85	-0.0501126	0.0339766	-1.47492	0.140235	0.218706	1223.85	0.0614734	0.0339766	1.80929	0.0704064	0.168781
FBgn0039927	1323.72	1.44861	0.0781555	18.535	1.08e-76	2.31e-76	1323.72	-0.0380445	0.0781498	-0.486815	0.626389	0.71405	1323.72	-0.188289	0.0781498	-2.40934	0.0159816	0.0535268
FBgn0027568	1265.95	0.0454551	0.0312239	1.45578	0.145453	0.151199	1265.95	-0.107512	0.0312245	-3.44318	0.00057491	0.0019619	1265.95	-0.0326098	0.0312212	-1.04447	0.296266	0.479384
FBgn0031769	1177.3	-3.6588	0.049383	-74.0903	0	0	1177.3	0.0618876	0.0477755	1.29538	0.195188	0.285832	1177.3	-0.0402183	0.047776	-0.84181	0.399894	0.584131
FBgn0010435	1335.36	2.09837	0.0328361	63.9045	0	0	1335.36	-0.0774284	0.0325865	-2.37609	0.0174971	0.0380795	1335.36	0.167925	0.0325897	5.15271	2.57e-07	5.57e-06
FBgn0003218	1284.82	0.326019	0.0395797	8.23703	1.77e-16	2.3e-16	1284.82	0.00014065	0.0395802	0.0035536	0.997165	0.998576	1284.82	-0.109843	0.0395796	-2.77525	0.00551595	0.022806
FBgn0004237	1223.89	-1.36861	0.0489144	-27.9796	2.88e-172	1.17e-171	1223.89	-0.0331667	0.0488595	-0.678818	0.497253	0.600912	1223.89	-0.175911	0.0488575	-3.6005	0.0003176	0.00216822
FBgn0286783	1267.12	0.138998	0.0298461	4.65716	3.21e-06	3.66e-06	1267.12	-0.104946	0.029849	-3.51591	0.00043824	0.00154239	1267.12	0.0668712	0.0298476	2.24042	0.0250634	0.0761588
FBgn0038400	1264.8	0.251863	0.0372919	6.75384	1.44e-11	1.77e-11	1264.8	-0.266513	0.0372977	-7.14555	8.96e-13	2.31e-11	1264.8	0.0674653	0.0372934	1.80904	0.0704452	0.168844
FBgn0259735	1310.13	0.605805	0.0621376	9.74941	1.86e-22	2.56e-22	1310.13	0.198859	0.0621369	3.20035	0.00137263	0.0042015	1310.13	-0.164212	0.0621368	-2.64275	0.00822368	0.0314343
FBgn0035253	1254.89	-0.280846	0.0365946	-7.6745	1.66e-14	2.12e-14	1254.89	-0.0936517	0.0365859	-2.55978	0.0104739	0.0245193	1254.89	-0.0853421	0.0365834	-2.33281	0.0196579	0.0631046
FBgn0036451	1282.21	0.144436	0.0732048	1.97305	0.0484903	0.0511861	1282.21	-0.0461127	0.0732049	-0.629914	0.528751	0.629257	1282.21	-0.165866	0.0732047	-2.26578	0.0234646	0.0723032
FBgn0083003	1188.75	-1.92497	0.0827842	-23.2529	1.33e-119	3.89e-119	1188.75	-0.759189	0.082756	-9.17382	4.57e-20	3.39e-18	1188.75	0.225019	0.082746	2.7194	0.00654004	0.0261269
FBgn0033010	1249.86	-0.526801	0.0604972	-8.70786	3.1e-18	4.1e-18	1249.86	0.196509	0.060492	3.2485	0.00116014	0.00362582	1249.86	-0.182621	0.060492	-3.01892	0.00253676	0.0121498
FBgn0011244	1361.65	9.41251	0.228643	41.1668	0	0	1361.65	-0.293146	0.203852	-1.43803	0.150425	0.231816	1361.65	-0.529988	0.204001	-2.59796	0.00937781	0.03483
FBgn0266848	1217.16	-1.45822	0.0349209	-41.7579	0	0	1217.16	0.215664	0.034741	6.20777	5.37e-10	8.5e-09	1217.16	-0.042786	0.0347434	-1.23149	0.218141	0.387701
FBgn0032689	1244.84	-0.483197	0.0317006	-15.2425	1.85e-52	3.3e-52	1244.84	0.0870009	0.0316684	2.74725	0.00600979	0.01516	1244.84	-0.0332339	0.0316691	-1.04941	0.293988	0.477083
FBgn0031023	1257.51	-0.412232	0.0524474	-7.85991	3.84e-15	4.93e-15	1257.51	0.0718697	0.0524418	1.37047	0.170541	0.256773	1257.51	-0.170271	0.0524416	-3.24686	0.00116685	0.00638448
FBgn0250819	1301.72	1.75501	0.085698	20.479	3.31e-93	8.03e-93	1301.72	-1.09221	0.0856945	-12.7454	3.3e-37	1.34e-34	1301.72	-0.459016	0.0856865	-5.35693	8.46e-08	2.08e-06
FBgn0038037	1303.92	1.20246	0.0777943	15.457	6.77e-54	1.22e-53	1303.92	0.251104	0.0777909	3.22793	0.00124688	0.00386795	1303.92	0.314395	0.0777916	4.04151	5.31e-05	0.00048857
FBgn0262126	1270.61	0.176341	0.0347791	5.07031	3.97e-07	4.6e-07	1270.61	-0.0994036	0.034781	-2.85798	0.00426344	0.0112442	1270.61	-0.106913	0.0347785	-3.07411	0.00211133	0.0104721
FBgn0250843	1216.76	-1.19564	0.0366381	-32.6339	1.36e-233	7.66e-233	1216.76	-0.0894044	0.0365398	-2.44677	0.0144145	0.0321881	1216.76	0.0165983	0.0365373	0.454285	0.649624	0.788407
FBgn0033918	1260.94	0.288087	0.0497672	5.7887	7.09e-09	8.42e-09	1260.94	-0.145967	0.0497684	-2.93293	0.00335785	0.00912841	1260.94	0.0254342	0.0497676	0.51106	0.609309	0.760612
FBgn0250746	1244.19	-0.2493	0.0321464	-7.75516	8.82e-15	1.13e-14	1244.19	-0.126559	0.0321358	-3.93825	8.21e-05	0.00035748	1244.19	0.005725	0.0321324	0.178169	0.85859	0.922422
FBgn0024236	1222.79	-1.03337	0.0304088	-33.9826	4.03e-253	2.54e-252	1222.79	0.00457942	0.030281	0.151231	0.879794	0.917762	1222.79	-0.0227416	0.03028	-0.751042	0.452627	0.630564
FBgn0044323	1275.96	0.337033	0.025534	13.1994	8.85e-40	1.43e-39	1275.96	-0.0104467	0.0255359	-0.409098	0.682468	0.761227	1275.96	-0.10404	0.0255334	-4.07468	4.61e-05	0.00043496
FBgn0260945	1240.79	-0.559844	0.0653037	-8.57293	1.01e-17	1.33e-17	1240.79	0.124603	0.0652991	1.90819	0.0563662	0.10219	1240.79	-0.105605	0.0652991	-1.61725	0.105825	0.229737
FBgn0036888	1228.09	-0.863591	0.0304526	-28.3586	6.57e-177	2.75e-176	1228.09	0.109178	0.030361	3.59601	0.00032313	0.00118079	1228.09	-0.04856	0.0303619	-1.59937	0.109738	0.236324
FBgn0016053	1155.82	-9.07362	0.17386	-52.1893	0	0	1155.82	0.043139	0.085244	0.506065	0.612811	0.70331	1155.82	-0.0933167	0.085236	-1.0948	0.273602	0.454147
FBgn0010341	1233.4	-0.784888	0.0277742	-28.2597	1.08e-175	4.5e-175	1233.4	0.147628	0.027672	5.33492	9.56e-08	9.41e-07	1233.4	-0.0012794	0.0276751	-0.0462297	0.963127	0.979915
FBgn0051948	1359.01	10.9289	0.308608	35.4134	1.06e-274	7.41e-274	1359.01	-0.465606	0.219586	-2.12038	0.0339738	0.0669015	1359.01	-0.350238	0.219352	-1.59669	0.110334	0.237225
FBgn0261625	1312.98	0.661914	0.118224	5.59881	2.16e-08	2.55e-08	1312.98	0.159286	0.118224	1.34732	0.177877	0.265651	1312.98	-0.218557	0.118224	-1.84867	0.0645051	0.158442
FBgn0032868	1345.29	10.2513	0.275129	37.2598	7.36e-304	5.88e-303	1345.29	-0.487405	0.226164	-2.1551	0.0311539	0.0620987	1345.29	-0.291103	0.225808	-1.28916	0.197342	0.360398
FBgn0002031	1206.15	-1.2694	0.0371459	-34.1733	6.02e-256	3.85e-255	1206.15	-0.199346	0.0370381	-5.38219	7.36e-08	7.41e-07	1206.15	0.106192	0.0370335	2.86746	0.00413776	0.0179927
FBgn0037443	1256.69	0.0193337	0.0322372	0.599733	0.548684	0.557527	1256.69	0.0753182	0.0322338	2.33662	0.0194589	0.0416305	1256.69	0.100861	0.0322368	3.12876	0.00175545	0.00900144
FBgn0013750	1226.59	-0.732046	0.0362466	-20.1962	1.06e-90	2.51e-90	1226.59	0.0542474	0.0362057	1.49831	0.134052	0.210735	1226.59	-0.0529206	0.0362056	-1.46167	0.143831	0.287788
FBgn0261554	1259.98	0.0720808	0.0364191	1.9792	0.0477931	0.0504661	1259.98	0.0246154	0.036418	0.675912	0.499096	0.602422	1259.98	0.104392	0.0364197	2.86636	0.00415217	0.0180436
FBgn0035498	1274.23	0.32082	0.0299696	10.7048	9.66e-27	1.39e-26	1274.23	0.0309593	0.0299701	1.033	0.301602	0.407265	1274.23	-0.17452	0.0299692	-5.8233	5.77e-09	1.9e-07
FBgn0039471	1227.02	-0.0409779	0.210914	-0.194287	0.845951	0.849255	1227.02	-0.757143	0.210914	-3.58982	0.00033091	0.00120393	1227.02	-0.242904	0.210914	-1.15167	0.249455	0.425858
FBgn0004574	1261.84	0.3344	0.0288421	11.5942	4.41e-31	6.63e-31	1261.84	-0.0543505	0.0288447	-1.88424	0.0595321	0.107015	1261.84	-0.029758	0.0288426	-1.03174	0.302196	0.48592
FBgn0004875	1247.29	-0.304236	0.0543066	-5.6022	2.12e-08	2.5e-08	1247.29	-0.109464	0.0543037	-2.01576	0.0438247	0.0826824	1247.29	-0.224937	0.0543027	-4.14228	3.44e-05	0.00034226
FBgn0002566	1250.7	-0.060538	0.0302299	-2.00259	0.0452214	0.0477732	1250.7	0.142156	0.0302225	4.70367	2.56e-06	1.69e-05	1250.7	0.0159783	0.0302244	0.528656	0.597044	0.750556
FBgn0026181	1255.53	-0.137629	0.0457546	-3.00799	0.00262984	0.00285867	1255.53	0.119043	0.0457515	2.60194	0.00926971	0.022091	1255.53	-0.11591	0.0457515	-2.53348	0.0112937	0.0405704
FBgn0013749	1214.87	-0.797403	0.0388409	-20.53	1.16e-93	2.83e-93	1214.87	-0.0448541	0.0388023	-1.15597	0.247695	0.347533	1214.87	0.0275492	0.0388018	0.709999	0.477705	0.654151
FBgn0035162	1187.22	-2.07021	0.0479449	-43.179	0	0	1187.22	0.0125302	0.0477615	0.26235	0.793052	0.850303	1187.22	-0.129951	0.047759	-2.72097	0.00650913	0.0260268
FBgn0086779	1231.18	-0.606745	0.0271676	-22.3334	1.75e-110	4.8e-110	1231.18	0.13679	0.0270956	5.0484	4.46e-07	3.63e-06	1231.18	-0.120405	0.0270956	-4.44372	8.84e-06	0.00011087
FBgn0039260	1255.27	0.126596	0.0300888	4.20741	2.58e-05	2.91e-05	1255.27	0.16036	0.0300871	5.32987	9.83e-08	9.65e-07	1255.27	-0.0132694	0.0300883	-0.441016	0.659201	0.794979
FBgn0038450	1263.51	0.738454	0.0916819	8.05452	7.98e-16	1.03e-15	1263.51	-0.335783	0.091682	-3.66247	0.00024979	0.00094588	1263.51	0.060239	0.0916816	0.657045	0.511152	0.681145
FBgn0052190	1271.75	0.528755	0.0404876	13.0597	5.6e-39	9.01e-39	1271.75	-0.0198249	0.0404867	-0.489665	0.624371	0.712417	1271.75	-0.115929	0.040486	-2.86343	0.00419084	0.0181821
FBgn0035872	1190.15	-1.80864	0.0355442	-50.8841	0	0	1190.15	-0.0810994	0.0352408	-2.30129	0.0213752	0.0451307	1190.15	-0.0080527	0.0352357	-0.228537	0.819229	0.899214
FBgn0031561	1275.76	0.307965	0.129958	2.36973	0.0178012	0.0190085	1275.76	0.583592	0.129958	4.49062	7.1e-06	4.16e-05	1275.76	-0.320931	0.129958	-2.4695	0.0135303	0.0467215
FBgn0001250	1310.12	1.56129	0.0405953	38.4598	0	0	1310.12	-0.0618147	0.0405427	-1.52468	0.127339	0.202111	1310.12	-0.243214	0.0405427	-5.99896	1.99e-09	7.58e-08
FBgn0033886	1224.1	-0.445743	0.0287904	-15.4823	4.57e-54	8.26e-54	1224.1	-0.0996922	0.028755	-3.46695	0.00052639	0.001809	1224.1	0.028677	0.0287518	0.9974	0.31857	0.503706
FBgn0011754	1251.83	0.0900311	0.0274625	3.27832	0.00104426	0.00114255	1251.83	0.00343702	0.0274613	0.125159	0.900398	0.932994	1251.83	-0.0589351	0.0274599	-2.14623	0.0318549	0.0914724
FBgn0034654	1214.69	-0.786344	0.0419722	-18.7349	2.57e-78	5.58e-78	1214.69	-0.050515	0.0419425	-1.20439	0.228439	0.324846	1214.69	-0.0060136	0.0419415	-0.143381	0.885989	0.938953
FBgn0034435	1352.95	9.36309	0.183049	51.1506	0	0	1352.95	-0.409082	0.133068	-3.07422	0.00211051	0.00610895	1352.95	-0.240632	0.132922	-1.81032	0.070246	0.168517
FBgn0023095	1302.85	1.34988	0.0359835	37.5138	5.49e-308	4.48e-307	1302.85	0.150893	0.0359346	4.19909	2.68e-05	0.00013312	1302.85	-0.0179264	0.0359348	-0.498858	0.617879	0.766585
FBgn0000173	1214.01	-0.740034	0.0268515	-27.5602	3.34e-167	1.32e-166	1214.01	-0.0484079	0.0267499	-1.80965	0.0703502	0.123166	1214.01	0.0520814	0.0267494	1.94701	0.0515334	0.133541
FBgn0034722	1213.55	-0.799595	0.0338987	-23.5877	5.15e-123	1.54e-122	1213.55	0.0334077	0.0338401	0.987223	0.323534	0.430701	1213.55	-0.109986	0.0338388	-3.2503	0.00115282	0.00632065
FBgn0052767	1223.08	-0.808942	0.0474091	-17.063	2.8e-65	5.52e-65	1223.08	0.148901	0.0473873	3.14221	0.00167677	0.00499321	1223.08	-0.219785	0.0473872	-4.63807	3.52e-06	5.08e-05
FBgn0015031	1241.4	0.550885	0.0811205	6.79094	1.11e-11	1.37e-11	1241.4	-0.642527	0.0811226	-7.92044	2.37e-15	9.3e-14	1241.4	0.00118211	0.0811205	0.0145723	0.988373	0.994175
FBgn0038320	1223.23	-0.611152	0.0297703	-20.5289	1.19e-93	2.89e-93	1223.23	0.117793	0.0297139	3.96423	7.36e-05	0.00032527	1223.23	-0.0570656	0.0297147	-1.92045	0.0548009	0.139821
FBgn0038478	1177.63	-2.12324	0.0366601	-57.9169	0	0	1177.63	0.149938	0.0362069	4.14114	3.46e-05	0.00016683	1177.63	-0.136805	0.0362068	-3.77843	0.00015782	0.00120342
FBgn0003979	1146.35	-9.75227	0.233015	-41.8525	0	0	1146.35	-0.259476	0.144108	-1.80056	0.0717727	0.125067	1146.35	-0.266506	0.143915	-1.85183	0.0640509	0.157732
FBgn0260486	1285.26	0.89348	0.0409922	21.7963	2.51e-105	6.63e-105	1285.26	0.137663	0.0409824	3.35907	0.00078206	0.00256734	1285.26	-0.0963534	0.0409824	-2.35109	0.0187185	0.0606128
FBgn0259734	1198.08	-1.32517	0.0314186	-42.178	0	0	1198.08	0.133214	0.0312143	4.26773	1.97e-05	0.00010172	1198.08	-0.0457955	0.0312162	-1.46704	0.142364	0.286032
FBgn0028396	1317.26	0.507545	0.275571	1.84179	0.0655059	0.0688487	1317.26	0.947823	0.275572	3.43948	0.00058283	0.00198742	1317.26	-1.59771	0.275572	-5.79781	6.72e-09	2.18e-07
FBgn0015589	1246.68	-0.0934212	0.0539156	-1.73273	0.0831433	0.0870711	1246.68	0.0672488	0.0539141	1.24733	0.212276	0.306391	1246.68	-0.0891918	0.053914	-1.65433	0.0980599	0.216871
FBgn0032783	1215.02	-0.294573	0.0604264	-4.87491	1.09e-06	1.25e-06	1215.02	-0.301111	0.0604253	-4.9832	6.25e-07	4.88e-06	1215.02	0.0844495	0.0604238	1.39762	0.162227	0.313729
FBgn0038877	1305.51	1.55569	0.0421707	36.8903	6.61e-298	5.13e-297	1305.51	0.361332	0.0421241	8.57779	9.67e-18	5.07e-16	1305.51	0.183629	0.0421241	4.35923	1.31e-05	0.00015277
FBgn0033897	1201.22	-1.13304	0.027289	-41.5199	0	0	1201.22	0.108406	0.0270674	4.00506	6.2e-05	0.00027868	1201.22	-0.0569154	0.0270685	-2.10264	0.0354969	0.0995777
FBgn0021761	1161.83	-2.71104	0.0385874	-70.2573	0	0	1161.83	0.0775752	0.0376597	2.0599	0.0394079	0.0756522	1161.83	0.0480285	0.0376676	1.27506	0.202287	0.367288
FBgn0283461	1251.42	-1.06262	0.197591	-5.37785	7.54e-08	8.82e-08	1251.42	1.1064	0.197591	5.59944	2.15e-08	2.41e-07	1251.42	-0.690479	0.197591	-3.49449	0.00047497	0.00303197
FBgn0021764	1201.27	-1.18237	0.0558667	-21.1642	2.04e-99	5.17e-99	1201.27	-0.0412513	0.055839	-0.738754	0.460057	0.566207	1201.27	-0.165866	0.0558377	-2.9705	0.00297317	0.0137469
FBgn0032360	1327.08	10.5378	0.265709	39.6591	0	0	1327.08	-0.545894	0.176524	-3.09246	0.00198503	0.00578584	1327.08	-0.238115	0.176212	-1.3513	0.1766	0.332751
FBgn0037718	1231.57	0.107562	0.0464505	2.31562	0.0205788	0.0219394	1231.57	-0.0853092	0.046451	-1.83654	0.0662776	0.117156	1231.57	0.00295203	0.0464503	0.0635523	0.949327	0.972466
FBgn0002926	1138.23	-7.59253	0.130356	-58.2446	0	0	1138.23	0.0152368	0.10722	0.142107	0.886995	0.923185	1138.23	-0.260593	0.107175	-2.43146	0.0150381	0.0510319
FBgn0029157	1235.6	0.105682	0.0474743	2.2261	0.0260077	0.0276699	1235.6	-0.128914	0.047475	-2.7154	0.00661958	0.016499	1235.6	-0.160786	0.0474736	-3.38684	0.00070702	0.00422661
FBgn0263776	1223.58	-0.172471	0.0411606	-4.1902	2.79e-05	3.14e-05	1223.58	-0.0532897	0.0411564	-1.29481	0.195386	0.28606	1223.58	-0.0871675	0.0411552	-2.11802	0.0341734	0.096615
FBgn0046704	1208.78	-0.539076	0.0276308	-19.51	9.04e-85	2.05e-84	1208.78	0.01935	0.0275725	0.701788	0.482811	0.587505	1208.78	-0.0432597	0.0275714	-1.56901	0.116647	0.247525
FBgn0038108	1214.55	-0.488713	0.0472034	-10.3534	4.04e-25	5.72e-25	1214.55	-0.0594768	0.0471937	-1.26027	0.207573	0.30074	1214.55	-0.117502	0.0471925	-2.48984	0.0127801	0.0446505
FBgn0265539	1289.39	11.158	0.3411	32.7118	1.06e-234	6.05e-234	1289.39	-1.09155	0.230823	-4.72896	2.26e-06	1.52e-05	1289.39	-0.0540311	0.229194	-0.235744	0.813632	0.89594
FBgn0023441	1278.19	1.01555	0.0651762	15.5817	9.7e-55	1.76e-54	1278.19	0.111926	0.0651725	1.71738	0.0859091	0.145508	1278.19	-0.194365	0.0651726	-2.98231	0.00286082	0.0133382
FBgn0003169	1184.78	-1.2324	0.0318267	-38.7223	0	0	1184.78	0.0920805	0.031656	2.90879	0.0036283	0.00978798	1184.78	-0.0832395	0.0316559	-2.62951	0.00855077	0.0323885
FBgn0000565	1207.07	0.10116	0.151646	0.667081	0.504721	0.513635	1207.07	-0.198015	0.151646	-1.30577	0.191631	0.281734	1207.07	0.640925	0.151646	4.22645	2.37e-05	0.00025047
FBgn0028969	1210.55	-0.262968	0.0232432	-11.3138	1.12e-29	1.66e-29	1210.55	-0.103176	0.0232104	-4.44526	8.78e-06	5e-05	1210.55	0.0555894	0.023206	2.39548	0.0165987	0.0551517
FBgn0264086	1314.14	8.1555	0.130379	62.5523	0	0	1314.14	-0.546582	0.103495	-5.28122	1.28e-07	1.22e-06	1314.14	-0.117456	0.103247	-1.13762	0.255278	0.432322
FBgn0039466	1214.48	-0.437305	0.0436286	-10.0233	1.2e-23	1.68e-23	1214.48	0.179595	0.0436172	4.11754	3.83e-05	0.00018255	1214.48	-0.114896	0.0436173	-2.63418	0.008434	0.032055
FBgn0030603	1201.41	-0.698464	0.0357736	-19.5246	6.79e-85	1.54e-84	1201.41	0.174709	0.0357318	4.88945	1.01e-06	7.41e-06	1201.41	-0.0440442	0.0357329	-1.2326	0.217726	0.387066
FBgn0052647	1308.36	2.07487	0.0521559	39.7821	0	0	1308.36	0.327427	0.0520923	6.28552	3.27e-10	5.39e-09	1308.36	-0.0773866	0.0520904	-1.48562	0.137379	0.27853
FBgn0004636	1202.53	-0.842666	0.0490571	-17.1772	3.93e-66	7.8e-66	1202.53	0.228489	0.0490353	4.65969	3.17e-06	2.06e-05	1202.53	-0.181504	0.0490353	-3.7015	0.00021433	0.00155262
FBgn0001114	1252.59	0.811152	0.0668285	12.1378	6.66e-34	1.03e-33	1252.59	-0.0377074	0.066827	-0.564254	0.572581	0.668289	1252.59	-0.060243	0.0668269	-0.901479	0.367334	0.551826
FBgn0029113	1156.81	-2.13494	0.032204	-66.2942	0	0	1156.81	0.149798	0.031493	4.75654	1.97e-06	1.35e-05	1156.81	0.063661	0.0315044	2.0207	0.0433104	0.116626
FBgn0267795	1255.96	0.763561	0.0311475	24.5144	1.04e-132	3.32e-132	1255.96	0.152045	0.0311333	4.88367	1.04e-06	7.61e-06	1255.96	-0.067267	0.0311334	-2.1606	0.0307261	0.0888994
FBgn0034277	1194.82	-0.465984	0.0338256	-13.7761	3.55e-43	5.92e-43	1194.82	-0.0996422	0.0338004	-2.94796	0.0031988	0.0087494	1194.82	0.143438	0.0338015	4.24354	2.2e-05	0.0002349
FBgn0032646	1224.72	0.573521	0.0560986	10.2234	1.56e-24	2.19e-24	1224.72	-0.275732	0.0560998	-4.91503	8.88e-07	6.63e-06	1224.72	0.112328	0.0560987	2.00233	0.0452493	0.120704
FBgn0053653	1287.3	2.08448	0.0585453	35.6046	1.19e-277	8.46e-277	1287.3	-0.117005	0.0584995	-2.0001	0.0454899	0.0851868	1287.3	0.0463708	0.058499	0.792675	0.427967	0.610722
FBgn0034708	1209.54	-0.328272	0.0265097	-12.3831	3.23e-35	5.03e-35	1209.54	0.0935881	0.026474	3.5351	0.00040762	0.00144874	1209.54	-0.112175	0.0264735	-4.23725	2.26e-05	0.00024082
FBgn0262733	1153.51	-2.1068	0.03853	-54.6796	0	0	1153.51	0.0877667	0.0381328	2.30161	0.0213574	0.0451081	1153.51	-0.0589192	0.0381334	-1.54508	0.122326	0.25581
FBgn0040097	1300.75	10.8756	0.296967	36.6223	1.26e-293	9.65e-293	1300.75	-0.708618	0.187793	-3.7734	0.00016104	0.00064142	1300.75	-0.194588	0.187265	-1.03911	0.298756	0.482186
FBgn0261458	1199.42	-0.570416	0.040415	-14.114	3.12e-45	5.28e-45	1199.42	0.089676	0.040394	2.22003	0.0264167	0.0539926	1199.42	-0.14811	0.0403937	-3.66666	0.00024574	0.00175005
FBgn0035947	1168.96	-1.21739	0.0258405	-47.1118	0	0	1168.96	-0.070536	0.0255266	-2.76323	0.00572322	0.0145193	1168.96	0.0625585	0.0255248	2.45089	0.0142504	0.0486677
FBgn0259715	1272.58	1.5006	0.0894887	16.7686	4.14e-63	8.03e-63	1272.58	0.286192	0.089484	3.19825	0.00138265	0.00422251	1272.58	0.243533	0.0894843	2.72152	0.00649832	0.0259935
FBgn0011766	1211.21	-0.299368	0.051784	-5.78109	7.42e-09	8.8e-09	1211.21	0.15971	0.0517796	3.08442	0.00203948	0.00592389	1211.21	-0.0787953	0.0517797	-1.52174	0.128074	0.264356
FBgn0003567	1146.68	-2.07884	0.0433464	-47.9587	0	0	1146.68	0.0176119	0.0430752	0.408863	0.68264	0.761292	1146.68	-0.0061017	0.0430752	-0.141653	0.887354	0.939878
FBgn0004889	1198.27	-0.666232	0.0572754	-11.6321	2.83e-31	4.27e-31	1198.27	0.157797	0.0572659	2.75552	0.00585992	0.0148295	1198.27	-0.124548	0.057266	-2.1749	0.0296373	0.0864983
FBgn0259168	1169.22	-1.36183	0.0369274	-36.8787	1.02e-297	7.89e-297	1169.22	0.0849353	0.0367881	2.30877	0.0209563	0.0444158	1169.22	-0.156842	0.0367869	-4.26354	2.01e-05	0.00021821
FBgn0039338	1198.4	-0.488165	0.0305255	-15.992	1.45e-57	2.71e-57	1198.4	0.0856737	0.0304863	2.81023	0.00495055	0.012812	1198.4	-0.0851019	0.0304862	-2.79149	0.00524654	0.0218407
FBgn0030529	1186.9	-0.669253	0.0331952	-20.1611	2.15e-90	5.09e-90	1186.9	0.0513258	0.033146	1.54848	0.121508	0.194258	1186.9	-0.0426418	0.0331459	-1.28649	0.198273	0.361702
FBgn0035205	1183.51	-0.873506	0.0338483	-25.8065	7.5e-147	2.61e-146	1183.51	0.054012	0.0337762	1.59912	0.109795	0.178848	1183.51	-0.243024	0.0337747	-7.19544	6.23e-13	4.84e-11
FBgn0004414	1275.66	10.9673	0.379504	28.899	1.23e-183	5.33e-183	1275.66	-1.08687	0.320447	-3.39171	0.00069457	0.00231587	1275.66	-0.498445	0.318149	-1.5667	0.117184	0.248241
FBgn0001226	1126.8	-3.00932	0.0676873	-44.4591	0	0	1126.8	-0.244407	0.0674096	-3.6257	0.00028818	0.00106884	1126.8	0.116809	0.067402	1.73303	0.0830911	0.191443
FBgn0283500	1201.13	-0.0642008	0.0320338	-2.00416	0.0450528	0.0476026	1201.13	-0.0300147	0.0320289	-0.937113	0.348701	0.45679	1201.13	0.0112957	0.0320283	0.352679	0.724329	0.839659
FBgn0038469	1109.01	-9.22426	0.208595	-44.2209	0	0	1109.01	0.197199	0.148454	1.32835	0.184063	0.272738	1109.01	0.20228	0.148626	1.361	0.173513	0.328334
FBgn0038257	1258.2	1.97912	0.141033	14.033	9.79e-45	1.65e-44	1258.2	-0.138576	0.14103	-0.9826	0.325804	0.43312	1258.2	-0.168134	0.14103	-1.19219	0.233187	0.405544
FBgn0037387	1261.96	1.51944	0.0647604	23.4624	9.87e-122	2.93e-121	1261.96	0.242594	0.0647474	3.74678	0.00017912	0.00070274	1261.96	0.262308	0.0647484	4.05118	5.1e-05	0.00047271
FBgn0032217	1173.33	-0.922786	0.034559	-26.7018	4.49e-157	1.66e-156	1173.33	0.0835417	0.0344805	2.42287	0.0153986	0.034084	1173.33	0.0695447	0.0344841	2.01672	0.0437249	0.117482
FBgn0020764	1264.62	1.70382	0.0460621	36.9896	1.69e-299	1.32e-298	1264.62	-0.1155	0.046013	-2.51015	0.0120678	0.0277045	1264.62	-0.0056975	0.0460119	-0.123827	0.901452	0.947751
FBgn0027090	1162.31	-1.32521	0.0250618	-52.8778	0	0	1162.31	0.143072	0.0246334	5.80804	6.32e-09	7.97e-08	1162.31	0.0542653	0.0246433	2.20203	0.0276631	0.0822447
FBgn0023097	1157.99	-1.48491	0.0356144	-41.6941	0	0	1157.99	0.00476633	0.0354215	0.134561	0.892959	0.927893	1157.99	-0.0942475	0.0354186	-2.66096	0.00779178	0.0301019
FBgn0083013	1182.92	-0.759166	0.12099	-6.27463	3.5e-10	4.23e-10	1182.92	-0.617625	0.120989	-5.1048	3.31e-07	2.79e-06	1182.92	-0.0675952	0.120988	-0.558693	0.576371	0.735078
FBgn0036766	1177.65	-0.616822	0.100123	-6.16065	7.24e-10	8.72e-10	1177.65	0.103416	0.100121	1.03291	0.301647	0.407285	1177.65	0.170787	0.100122	1.7058	0.0880459	0.199713
FBgn0261553	1245.99	0.957497	0.0547847	17.4775	2.13e-68	4.3e-68	1245.99	-0.169435	0.0547805	-3.09298	0.0019816	0.00577712	1245.99	-0.125582	0.0547795	-2.29251	0.0218764	0.0684508
FBgn0025700	1173.34	-0.572522	0.0473297	-12.0965	1.1e-33	1.7e-33	1173.34	-0.343026	0.0473203	-7.24901	4.2e-13	1.15e-11	1173.34	-0.0080339	0.0473146	-0.169797	0.86517	0.926338
FBgn0038473	1135.97	-2.20397	0.0378959	-58.1586	0	0	1135.97	0.0645105	0.0373918	1.72526	0.0844808	0.143543	1135.97	0.144811	0.0374046	3.87148	0.00010818	0.00087849
FBgn0000228	1175.91	-0.837295	0.033044	-25.3387	1.2e-141	4.04e-141	1175.91	0.145173	0.0329694	4.40327	1.07e-05	5.96e-05	1175.91	-0.0272272	0.0329711	-0.82579	0.408923	0.592593
FBgn0024177	1102.76	-7.13228	0.0910481	-78.3353	0	0	1102.76	0.0729511	0.0455532	1.60145	0.109278	0.178179	1102.76	0.0519281	0.0455608	1.13975	0.25439	0.431252
FBgn0032817	1204.22	0.0371607	0.051831	0.71696	0.473399	0.482605	1204.22	-0.0176645	0.0518305	-0.340812	0.733245	0.803121	1204.22	0.00825329	0.0518305	0.159236	0.873483	0.931014
FBgn0011327	1170.49	-0.609661	0.0572745	-10.6445	1.85e-26	2.66e-26	1170.49	-0.150448	0.0572669	-2.62714	0.00861056	0.0207271	1170.49	-0.0793315	0.0572654	-1.38533	0.165952	0.318396
FBgn0032363	1188.91	-0.476775	0.044272	-10.7692	4.81e-27	6.96e-27	1188.91	0.00747094	0.0442598	0.168797	0.865956	0.907008	1188.91	-0.153302	0.0442589	-3.46376	0.00053268	0.00333977
FBgn0041721	1177.26	-0.723629	0.111523	-6.48859	8.66e-11	1.05e-10	1177.26	0.195313	0.111522	1.75134	0.0798869	0.137027	1177.26	0.298464	0.111522	2.67627	0.00744459	0.029067
FBgn0035772	1182.13	-0.42687	0.0327103	-13.05	6.35e-39	1.02e-38	1182.13	0.0161396	0.0326834	0.493816	0.621436	0.710281	1182.13	-0.0097265	0.0326833	-0.297599	0.76601	0.865917
FBgn0016697	1164.54	-0.761409	0.0323482	-23.5379	1.67e-122	4.99e-122	1164.54	-0.121563	0.032284	-3.76543	0.00016626	0.00065841	1164.54	0.0142844	0.0322796	0.442522	0.658112	0.794381
FBgn0015396	1108	-4.17811	0.0482851	-86.53	0	0	1108	0.136928	0.0442162	3.09679	0.00195631	0.00571459	1108	-0.145152	0.0442144	-3.28293	0.00102736	0.00577246
FBgn0051077	1231.99	0.792866	0.0768072	10.3228	5.56e-25	7.86e-25	1231.99	0.505737	0.0768066	6.58455	4.56e-11	8.73e-10	1231.99	0.142493	0.0768063	1.85523	0.0635631	0.15682
FBgn0030484	1240.89	1.37063	0.068857	19.9055	3.65e-88	8.5e-88	1240.89	0.250608	0.0688489	3.63997	0.00027267	0.00101783	1240.89	0.291544	0.0688499	4.2345	2.29e-05	0.0002432
FBgn0039637	1184.16	-0.300575	0.0317457	-9.46824	2.85e-21	3.88e-21	1184.16	0.11917	0.0317256	3.75628	0.00017246	0.00067962	1184.16	-0.0692009	0.031726	-2.18121	0.0291681	0.0853637
FBgn0263197	1210.05	0.241888	0.0401344	6.02694	1.67e-09	2e-09	1210.05	0.0619432	0.0401345	1.54339	0.122736	0.195894	1210.05	-0.159398	0.0401342	-3.97163	7.14e-05	0.00062528
FBgn0020415	1223.52	0.610502	0.0623617	9.78969	1.25e-22	1.72e-22	1223.52	0.299498	0.062361	4.80266	1.57e-06	1.11e-05	1223.52	-0.0763001	0.0623608	-1.22353	0.221131	0.39121
FBgn0030089	1183.2	-0.324885	0.0424654	-7.65057	2e-14	2.55e-14	1183.2	-0.0164591	0.042457	-0.387664	0.698265	0.774321	1183.2	-0.112308	0.042456	-2.64529	0.00816218	0.0312708
FBgn0039214	1229.23	0.732323	0.106845	6.85404	7.18e-12	8.85e-12	1229.23	-0.0971103	0.106845	-0.908888	0.363409	0.471712	1229.23	-0.15995	0.106845	-1.49703	0.134386	0.273873
FBgn0023388	1193.63	0.174772	0.0308635	5.66273	1.49e-08	1.76e-08	1193.63	-0.0537216	0.0308654	-1.74051	0.0817688	0.139717	1193.63	-0.0415867	0.0308632	-1.34745	0.177835	0.334283
FBgn0036318	1236.71	1.10039	0.0329532	33.3924	1.77e-244	1.06e-243	1236.71	0.261454	0.0329156	7.94318	1.97e-15	7.89e-14	1236.71	0.0392269	0.0329156	1.19174	0.233363	0.405638
FBgn0014006	1168.74	-0.533011	0.0208763	-25.5318	8.74e-144	2.99e-143	1168.74	0.0133168	0.0207364	0.642193	0.520748	0.621559	1168.74	-0.05383	0.0207329	-2.59635	0.00942202	0.0349456
FBgn0026563	1286.36	6.00418	0.174649	34.3785	5.28e-259	3.44e-258	1286.36	0.17092	0.174102	0.981726	0.326235	0.433504	1286.36	-0.812795	0.174159	-4.66698	3.06e-06	4.54e-05
FBgn0031187	1212.93	0.726836	0.0381794	19.0374	8.36e-81	1.84e-80	1212.93	-0.165394	0.0381757	-4.33244	1.47e-05	7.87e-05	1212.93	-0.166106	0.0381727	-4.35144	1.35e-05	0.00015734
FBgn0051108	1167.13	-0.348076	0.060942	-5.71159	1.12e-08	1.32e-08	1167.13	-0.0628811	0.060939	-1.03187	0.302133	0.407658	1167.13	-0.180622	0.0609384	-2.96402	0.00303652	0.0139818
FBgn0035370	1125.36	-1.83309	0.0411482	-44.5485	0	0	1125.36	-0.0923587	0.0409218	-2.25696	0.0240108	0.0497447	1125.36	-0.022584	0.0409167	-0.551952	0.580982	0.738984
FBgn0040273	1148.86	-1.05431	0.0255899	-41.2001	0	0	1148.86	0.0675943	0.025337	2.66781	0.00763466	0.0186227	1148.86	-0.0486715	0.0253371	-1.92096	0.0547372	0.139779
FBgn0013987	1163.18	-0.692028	0.0282182	-24.5242	8.16e-133	2.61e-132	1163.18	0.130938	0.0281292	4.65487	3.24e-06	2.1e-05	1163.18	-0.0159407	0.0281317	-0.566645	0.570955	0.730471
FBgn0015527	1107.08	-2.89451	0.0458037	-63.1938	0	0	1107.08	0.011725	0.045002	0.260544	0.794444	0.851181	1107.08	0.161866	0.0450165	3.5957	0.00032352	0.00219963
FBgn0027598	1187.06	0.0075389	0.0218921	0.344366	0.730571	0.737133	1187.06	0.142019	0.0218784	6.49128	8.51e-11	1.56e-09	1187.06	0.060389	0.0218863	2.75921	0.00579414	0.0237286
FBgn0034723	1235.37	1.46213	0.0604167	24.2007	2.18e-129	6.83e-129	1235.37	-0.0333185	0.0604025	-0.551608	0.581217	0.676223	1235.37	-0.0665966	0.0604022	-1.10255	0.270222	0.450696
FBgn0250850	1111.53	-2.60755	0.0375107	-69.5148	0	0	1111.53	0.0614078	0.036561	1.6796	0.0930351	0.155453	1111.53	-0.0797861	0.0365591	-2.18239	0.0290809	0.0852499
FBgn0036059	1188.48	-0.0210625	0.032086	-0.656438	0.511542	0.520379	1188.48	0.247346	0.0320813	7.70998	1.26e-14	4.39e-13	1188.48	-0.143299	0.032081	-4.46681	7.94e-06	0.00010146
FBgn0033212	1185.29	-0.172655	0.0273188	-6.32	2.62e-10	3.16e-10	1185.29	0.200928	0.0273	7.36	1.84e-13	5.37e-12	1185.29	-0.117904	0.0273001	-4.31882	1.57e-05	0.00017755
FBgn0033635	1103.01	-2.86309	0.0516882	-55.3915	0	0	1103.01	0.0105284	0.0511597	0.205794	0.836952	0.884455	1103.01	0.0238009	0.0511609	0.465216	0.641777	0.782936
FBgn0270926	1121.52	-1.68722	0.0849556	-19.86	9.02e-88	2.1e-87	1121.52	-0.467638	0.0849358	-5.50578	3.68e-08	3.94e-07	1121.52	0.103269	0.0849321	1.2159	0.224023	0.394794
FBgn0034497	1184.33	1.96479	0.156435	12.5598	3.51e-36	5.53e-36	1184.33	-2.83212	0.156451	-18.1022	3.06e-73	1.02e-69	1184.33	-0.438771	0.156417	-2.80514	0.0050294	0.0210586
FBgn0024806	1175.12	-0.372851	0.0366701	-10.1677	2.76e-24	3.88e-24	1175.12	0.120807	0.0366532	3.29594	0.00098092	0.00314059	1175.12	-0.116232	0.0366532	-3.17114	0.00151844	0.00793996
FBgn0039924	1164.33	-0.398569	0.0358584	-11.1151	1.06e-28	1.56e-28	1164.33	0.0460827	0.0358388	1.28583	0.198502	0.289796	1164.33	-0.0109336	0.0358392	-0.305073	0.76031	0.862813
FBgn0005411	1129.8	-1.48663	0.033015	-45.029	0	0	1129.8	-0.0009795	0.032758	-0.0299	0.976147	0.98551	1129.8	0.0509126	0.0327599	1.55412	0.120157	0.252379
FBgn0033853	1184.68	0.295848	0.0697269	4.24295	2.21e-05	2.49e-05	1184.68	-0.0450771	0.0697271	-0.64648	0.517969	0.61896	1184.68	0.0903851	0.0697272	1.29627	0.194883	0.356819
FBgn0036980	1146.47	-0.993053	0.0348856	-28.466	3.09e-178	1.3e-177	1146.47	0.0983733	0.034795	2.82722	0.00469538	0.0122417	1146.47	-0.0245899	0.0347963	-0.706682	0.479764	0.655995
FBgn0031985	1190.14	0.274321	0.0217661	12.6032	2.03e-36	3.2e-36	1190.14	0.0421495	0.0217676	1.93634	0.0528265	0.0968498	1190.14	-0.122294	0.0217652	-5.6188	1.92e-08	5.59e-07
FBgn0261564	1197.28	0.662361	0.0302664	21.8844	3.66e-106	9.72e-106	1197.28	-0.108969	0.0302609	-3.60098	0.00031702	0.0011613	1197.28	-0.0614593	0.0302569	-2.03125	0.0422301	0.114571
FBgn0286809	1153.51	-0.549789	0.0548349	-10.0263	1.17e-23	1.63e-23	1153.51	-0.0919527	0.0548269	-1.67715	0.0935137	0.156074	1153.51	-0.0519039	0.0548259	-0.946703	0.34379	0.529551
FBgn0010355	1169.52	-0.419724	0.042127	-9.9633	2.21e-23	3.07e-23	1169.52	0.0648129	0.0421142	1.53898	0.12381	0.197372	1169.52	-0.122723	0.0421139	-2.91407	0.00356744	0.0159378
FBgn0033916	1165.91	-0.109317	0.0503221	-2.17235	0.0298294	0.0316778	1165.91	-0.0929793	0.0503207	-1.84773	0.0646408	0.11484	1165.91	-0.0194854	0.0503199	-0.387231	0.698586	0.822775
FBgn0027594	1178.26	-0.148674	0.0398478	-3.73104	0.00019069	0.00021137	1178.26	0.182937	0.039842	4.59156	4.4e-06	2.75e-05	1178.26	0.00172785	0.0398429	0.0433666	0.965409	0.981117
FBgn0037358	1159.51	-0.205439	0.0424898	-4.83501	1.33e-06	1.53e-06	1159.51	-0.163326	0.0424861	-3.84423	0.00012093	0.0005014	1159.51	0.10894	0.0424851	2.5642	0.0103415	0.0377277
FBgn0023510	1196.51	0.479405	0.0411318	11.6553	2.16e-31	3.25e-31	1196.51	-0.0988153	0.0411323	-2.40238	0.0162889	0.0358356	1196.51	-0.104318	0.0411307	-2.53626	0.0112044	0.0403148
FBgn0039261	1126.27	-1.6293	0.0316329	-51.5064	0	0	1126.27	0.136872	0.0312639	4.37794	1.2e-05	6.62e-05	1126.27	-0.0423937	0.0312666	-1.35588	0.175138	0.330669
FBgn0001941	1159.94	-0.591982	0.0306487	-19.3151	4.01e-83	9e-83	1159.94	0.247781	0.0305933	8.09917	5.53e-16	2.34e-14	1159.94	0.031618	0.0305969	1.03337	0.301429	0.485083
FBgn0032723	1173.52	-0.0767199	0.0418243	-1.83434	0.0666039	0.0699862	1173.52	-0.0429238	0.041822	-1.02635	0.304729	0.410574	1173.52	-0.185622	0.0418207	-4.43851	9.06e-06	0.00011295
FBgn0031392	1142.06	-0.820234	0.0531329	-15.4374	9.17e-54	1.66e-53	1142.06	-0.181146	0.0531161	-3.41038	0.00064873	0.00218429	1142.06	-0.0521602	0.0531137	-0.982047	0.326077	0.511941
FBgn0039430	1220.53	1.48561	0.0622516	23.8647	7.13e-126	2.18e-125	1220.53	-0.0375643	0.0622376	-0.603563	0.546134	0.64512	1220.53	0.273209	0.062239	4.38968	1.14e-05	0.00013572
FBgn0261061	1249.5	11.2355	0.338557	33.1864	1.69e-241	1e-240	1249.5	-0.725175	0.204337	-3.54892	0.00038681	0.00138173	1249.5	-0.0435757	0.203758	-0.213861	0.830656	0.90459
FBgn0028663	1160.77	-0.298176	0.0407737	-7.31297	2.61e-13	3.28e-13	1160.77	-0.0174873	0.0407644	-0.428984	0.667935	0.748327	1160.77	0.0621854	0.0407649	1.52546	0.127144	0.262963
FBgn0039252	1152.72	-0.497937	0.0279847	-17.7932	7.98e-71	1.64e-70	1152.72	-0.0158019	0.0279296	-0.565777	0.571545	0.667294	1152.72	0.0978512	0.027933	3.50307	0.00045992	0.00295141
FBgn0037445	1173.23	-0.279372	0.0405945	-6.88201	5.9e-12	7.28e-12	1173.23	0.182443	0.0405854	4.4953	6.95e-06	4.09e-05	1173.23	-0.100608	0.0405856	-2.47891	0.0131784	0.0456718
FBgn0026380	1149.89	-0.471883	0.0461727	-10.22	1.61e-24	2.27e-24	1149.89	-0.139812	0.0461625	-3.02869	0.00245613	0.00699425	1149.89	-0.0358794	0.0461604	-0.777277	0.436996	0.617521
FBgn0028539	1169.82	-0.0631942	0.0258478	-2.44485	0.0144911	0.0155135	1169.82	0.134177	0.0258342	5.19378	2.06e-07	1.85e-06	1169.82	0.0622099	0.0258396	2.40754	0.0160603	0.0537367
FBgn0051739	1138.76	-0.988476	0.0314573	-31.4228	9.89e-217	5.1e-216	1138.76	0.0789752	0.0313334	2.52048	0.0117196	0.0270423	1138.76	0.00028974	0.0313354	0.00924635	0.992623	0.995751
FBgn0002567	1135.59	-0.81409	0.0503582	-16.166	8.76e-59	1.65e-58	1135.59	-0.276986	0.0503397	-5.50234	3.75e-08	4.01e-07	1135.59	-0.0129898	0.0503353	-0.258065	0.796357	0.885746
FBgn0031049	1133.46	-0.900349	0.0470872	-19.1209	1.69e-81	3.74e-81	1133.46	-0.227067	0.0470587	-4.82518	1.4e-06	9.99e-06	1133.46	-0.0369649	0.0470541	-0.785584	0.432111	0.614014
FBgn0004173	1249.28	10.6162	0.278072	38.1778	0	0	1249.28	-0.657497	0.17649	-3.7254	0.00019501	0.00075907	1249.28	-0.0807759	0.176036	-0.458859	0.646336	0.786488
FBgn0263249	1241.92	11.027	0.319759	34.4853	1.33e-260	8.73e-260	1241.92	-1.00288	0.200048	-5.0132	5.35e-07	4.25e-06	1241.92	-0.15586	0.198986	-0.783271	0.433468	0.615265
FBgn0003041	1106.3	-2.22068	0.0410811	-54.0559	0	0	1106.3	-0.0868724	0.0406654	-2.13627	0.0326574	0.0645756	1106.3	-0.0996013	0.0406558	-2.44987	0.0142909	0.0487684
FBgn0031585	1264.98	9.15585	0.184291	49.6814	0	0	1264.98	-0.300033	0.143823	-2.08613	0.0369667	0.071728	1264.98	-0.112676	0.143706	-0.784075	0.432996	0.614749
FBgn0038135	1165.53	0.310054	0.0888941	3.4879	0.00048682	0.00053598	1165.53	-0.11658	0.0888944	-1.31145	0.189707	0.279428	1165.53	0.260078	0.0888946	2.92569	0.00343691	0.0154688
FBgn0031632	1243.41	2.1059	0.0722867	29.1326	1.39e-186	6.11e-186	1243.41	-0.0007669	0.072259	-0.0106132	0.991532	0.995344	1243.41	-0.129773	0.072259	-1.79594	0.0725044	0.172665
FBgn0004370	1155.81	-0.503321	0.0501486	-10.0366	1.05e-23	1.47e-23	1155.81	0.00318031	0.050139	0.0634299	0.949424	0.966864	1155.81	-0.141254	0.0501383	-2.81729	0.00484311	0.0204737
FBgn0053303	1149.16	-0.4328	0.0350621	-12.3438	5.26e-35	8.19e-35	1149.16	-0.0643967	0.0350395	-1.83783	0.0660876	0.116897	1149.16	0.080561	0.0350397	2.29913	0.0214973	0.0675174
FBgn0002044	1147.89	-0.734372	0.037337	-19.6688	3.99e-86	9.19e-86	1147.89	-0.0104885	0.037295	-0.281232	0.778533	0.838299	1147.89	-0.146593	0.0372929	-3.93087	8.46e-05	0.00071561
FBgn0031544	1135.88	-0.7941	0.029335	-27.0701	2.22e-161	8.43e-161	1135.88	-0.09129	0.0292359	-3.12254	0.00179301	0.00529543	1135.88	0.0656388	0.0292339	2.2453	0.0247488	0.0753915
FBgn0014469	1193.85	0.90954	0.0962702	9.44779	3.46e-21	4.71e-21	1193.85	0.308023	0.0962692	3.1996	0.0013762	0.00420786	1193.85	0.739469	0.0962711	7.68111	1.58e-14	1.65e-12
FBgn0028693	1120.08	-1.34227	0.0358907	-37.3988	4.08e-306	3.3e-305	1120.08	-0.0841129	0.0357319	-2.354	0.0185725	0.0400252	1120.08	0.0337884	0.0357292	0.945681	0.344311	0.529987
FBgn0032494	1195.06	1.97813	0.0963803	20.5242	1.31e-93	3.18e-93	1195.06	-0.640782	0.0963718	-6.64907	2.95e-11	5.81e-10	1195.06	0.365854	0.0963699	3.79635	0.00014684	0.00113262
FBgn0030734	1163.51	0.0183659	0.0340311	0.53968	0.589418	0.597871	1163.51	-0.0001805	0.0340287	-0.0053055	0.995767	0.997961	1163.51	0.0191897	0.0340289	0.563925	0.572805	0.731927
FBgn0031474	1186.93	0.54475	0.0462646	11.7747	5.27e-32	8e-32	1186.93	0.0833073	0.0462633	1.80072	0.0717466	0.125037	1186.93	0.0140597	0.0462636	0.303903	0.761202	0.863384
FBgn0004913	1110.39	-1.84694	0.0424836	-43.4741	0	0	1110.39	-0.006198	0.0422669	-0.14664	0.883416	0.92063	1110.39	-0.0683316	0.0422644	-1.61677	0.105929	0.2299
FBgn0016076	1221.03	1.60686	0.0965596	16.6411	3.51e-62	6.75e-62	1221.03	0.441912	0.0965542	4.57682	4.72e-06	2.92e-05	1221.03	0.571691	0.0965554	5.92086	3.2e-09	1.13e-07
FBgn0003048	1166.73	-0.268188	0.0587008	-4.56872	4.91e-06	5.59e-06	1166.73	0.0295363	0.058698	0.503191	0.61483	0.704961	1166.73	-0.125623	0.0586978	-2.14017	0.0323414	0.0925712
FBgn0032640	1156.93	-0.120897	0.0320851	-3.76802	0.00016455	0.00018267	1156.93	-0.116112	0.0320797	-3.61947	0.00029521	0.00108945	1156.93	0.0359425	0.032077	1.12051	0.262498	0.441248
FBgn0085423	1181.45	0.144552	0.0460062	3.14202	0.00167785	0.00182994	1181.45	0.216943	0.0460058	4.71556	2.41e-06	1.61e-05	1181.45	-0.14075	0.0460057	-3.0594	0.00221781	0.0108831
FBgn0033463	1173.27	0.147594	0.0207043	7.12865	1.01e-12	1.26e-12	1173.27	0.13979	0.0206999	6.75316	1.45e-11	3.03e-10	1173.27	-0.0137776	0.0207036	-0.66547	0.50575	0.676848
FBgn0004436	1176.19	0.263008	0.034851	7.54663	4.47e-14	5.67e-14	1176.19	-0.0509789	0.0348527	-1.4627	0.14355	0.222836	1176.19	-0.205325	0.0348508	-5.89153	3.83e-09	1.33e-07
FBgn0011672	1151.46	-0.592683	0.0424582	-13.9592	2.76e-44	4.65e-44	1151.46	0.162395	0.0424373	3.82671	0.00012987	0.00053364	1151.46	-0.150107	0.0424373	-3.53714	0.00040449	0.0026569
FBgn0033788	1221.88	0.621142	0.14707	4.22343	2.41e-05	2.71e-05	1221.88	0.835283	0.147071	5.67946	1.35e-08	1.57e-07	1221.88	-0.605318	0.147071	-4.11583	3.86e-05	0.00037477
FBgn0028475	1159.05	0.0677885	0.0444177	1.52616	0.12697	0.132295	1159.05	-0.1068	0.0444182	-2.40442	0.016198	0.0356704	1159.05	-0.0169415	0.0444169	-0.381419	0.702892	0.824968
FBgn0267487	1132.07	-1.05603	0.0325375	-32.4556	4.51e-231	2.52e-230	1132.07	0.0920174	0.0324099	2.83917	0.00452304	0.0118463	1132.07	-0.126402	0.0324091	-3.9002	9.61e-05	0.0007955
FBgn0034180	1200.05	0.915859	0.0553695	16.5409	1.86e-61	3.57e-61	1200.05	-0.20019	0.0553658	-3.61578	0.00029944	0.00110235	1200.05	-0.324261	0.055365	-5.85678	4.72e-09	1.6e-07
FBgn0015929	1077.85	-3.93991	0.0545995	-72.1601	0	0	1077.85	0.0436722	0.0525025	0.831812	0.405515	0.51355	1077.85	-0.0031969	0.0525051	-0.0608872	0.951449	0.973666
FBgn0016984	1138.54	-0.775185	0.0492457	-15.7412	7.9e-56	1.45e-55	1138.54	0.0949925	0.0492246	1.92978	0.0536344	0.0980888	1138.54	-0.0476404	0.0492248	-0.967812	0.333138	0.519489
FBgn0031052	1131.82	-0.847399	0.0436185	-19.4275	4.51e-84	1.02e-83	1131.82	-0.126124	0.0435849	-2.89375	0.00380666	0.0101889	1131.82	-0.0759535	0.0435816	-1.74279	0.0813709	0.188409
FBgn0033915	1132.58	-0.66833	0.0387412	-17.2512	1.1e-66	2.19e-66	1132.58	0.051363	0.038706	1.327	0.184508	0.273186	1132.58	0.140067	0.0387098	3.61839	0.00029644	0.00204674
FBgn0040237	1143.01	-0.212971	0.0454346	-4.68741	2.77e-06	3.17e-06	1143.01	-0.234757	0.0454325	-5.16716	2.38e-07	2.09e-06	1143.01	0.0461928	0.0454296	1.0168	0.30925	0.493631
FBgn0036928	1124.37	-0.772551	0.0425196	-18.1693	9.04e-74	1.89e-73	1124.37	-0.179232	0.0424888	-4.21833	2.46e-05	0.00012345	1124.37	0.0794518	0.0424863	1.87006	0.0614761	0.153026
FBgn0033988	1109.77	-1.5305	0.0397877	-38.4667	0	0	1109.77	0.00062093	0.0396246	0.0156703	0.987497	0.992837	1109.77	-0.0097005	0.039624	-0.244813	0.806601	0.891591
FBgn0038269	1153.1	0.0258292	0.0476096	0.542521	0.58746	0.595975	1153.1	-0.0855169	0.0476094	-1.79622	0.0724597	0.126067	1153.1	-0.0190622	0.0476085	-0.400394	0.688866	0.816391
FBgn0261444	1208.28	1.12467	0.0650134	17.299	4.79e-67	9.56e-67	1208.28	0.0135028	0.0650079	0.20771	0.835456	0.883368	1208.28	-0.138077	0.0650078	-2.12401	0.0336693	0.095574
FBgn0261383	1121.59	-1.06714	0.0320465	-33.2998	3.89e-243	2.32e-242	1121.59	0.00210639	0.0319093	0.0660119	0.947368	0.965395	1121.59	-0.153675	0.0319054	-4.81656	1.46e-06	2.47e-05
FBgn0083969	1142.13	-0.341553	0.0306836	-11.1315	8.82e-29	1.3e-28	1142.13	-0.0255451	0.0306585	-0.833217	0.404723	0.512741	1142.13	-0.0543372	0.0306562	-1.77247	0.076317	0.179411
FBgn0040529	1145.28	-0.0430298	0.0394149	-1.09171	0.27496	0.282896	1145.28	-0.217728	0.039416	-5.52384	3.32e-08	3.58e-07	1145.28	0.014277	0.039412	0.36225	0.717165	0.834249
FBgn0013305	1200.08	0.821539	0.0392746	20.9178	3.69e-97	9.19e-97	1200.08	0.404054	0.0392666	10.29	7.81e-25	1.12e-22	1200.08	-0.0891483	0.0392639	-2.27049	0.0231779	0.0716178
FBgn0005777	1107.48	-1.37777	0.0322122	-42.7719	0	0	1107.48	-0.0136351	0.0319731	-0.426456	0.669776	0.750138	1107.48	-0.0245243	0.0319708	-0.767085	0.443031	0.622843
FBgn0038651	1165.49	0.0815689	0.0598519	1.36285	0.172931	0.179261	1165.49	0.168001	0.0598515	2.80697	0.00500095	0.0129025	1165.49	0.0866939	0.059852	1.44847	0.147486	0.293238
FBgn0030320	1101.35	-1.6091	0.0428973	-37.5106	6.19e-308	5.04e-307	1101.35	0.0986926	0.042747	2.30876	0.0209569	0.0444158	1101.35	-0.0354652	0.042748	-0.829632	0.406747	0.590784
FBgn0035420	1138.05	-0.417538	0.027569	-15.1452	8.15e-52	1.45e-51	1138.05	-0.0242602	0.0275238	-0.881425	0.378088	0.486935	1138.05	-0.0487456	0.0275209	-1.77122	0.0765238	0.17977
FBgn0003256	1130.07	-0.794208	0.0522768	-15.1924	3.97e-52	7.08e-52	1130.07	0.243973	0.0522581	4.66862	3.03e-06	1.98e-05	1130.07	-0.0546556	0.0522586	-1.04587	0.295621	0.47863
FBgn0082988	1172.2	0.15119	0.411797	0.367148	0.713509	0.720407	1172.2	-0.231702	0.411797	-0.562661	0.573666	0.669302	1172.2	-0.238992	0.411797	-0.580363	0.56167	0.723031
FBgn0263979	1077.93	-2.63426	0.0509955	-51.6566	0	0	1077.93	0.0249855	0.050579	0.493989	0.621314	0.710268	1077.93	-0.0354479	0.0505781	-0.700855	0.483393	0.659003
FBgn0263933	1095.57	-1.8166	0.0309866	-58.6253	0	0	1095.57	0.0791161	0.0304343	2.59957	0.00933399	0.0222323	1095.57	0.0137815	0.0304387	0.452762	0.65072	0.789308
FBgn0262716	1110.6	-1.16179	0.036432	-31.8893	3.76e-223	2.01e-222	1110.6	0.104366	0.0363156	2.87386	0.00405489	0.0107501	1110.6	0.0470858	0.0363192	1.29644	0.194822	0.356787
FBgn0010380	1124.98	-0.676014	0.0250422	-26.9949	1.69e-160	6.43e-160	1124.98	-0.0527385	0.0249183	-2.11645	0.0343063	0.0674768	1124.98	-0.00685	0.0249139	-0.274948	0.783356	0.877861
FBgn0036124	1079.69	-2.63143	0.0341563	-77.0408	0	0	1079.69	0.0781299	0.0327706	2.38415	0.0171186	0.0373896	1079.69	-0.0240878	0.0327732	-0.734985	0.462349	0.639683
FBgn0032122	1226.26	8.14884	0.160323	50.8277	0	0	1226.26	-0.519008	0.144262	-3.59768	0.00032107	0.00117484	1226.26	-0.190546	0.143984	-1.32338	0.185708	0.344578
FBgn0250791	1164.76	0.478529	0.0356009	13.4415	3.45e-41	5.67e-41	1164.76	0.0119906	0.0355999	0.336814	0.736257	0.805694	1164.76	-0.0338391	0.0355996	-0.950548	0.341834	0.528059
FBgn0039528	1141.49	-0.203403	0.0229739	-8.85364	8.47e-19	1.13e-18	1141.49	0.0801511	0.0229359	3.49458	0.00047482	0.00165412	1141.49	0.0104542	0.0229392	0.455735	0.64858	0.788143
FBgn0034971	1139.29	0.0189954	0.026533	0.715918	0.474042	0.483114	1139.29	-0.0909673	0.0265319	-3.4286	0.00060671	0.00206095	1139.29	0.172442	0.0265365	6.49829	8.12e-11	4.36e-09
FBgn0004179	1143.75	-0.148644	0.0277217	-5.36202	8.23e-08	9.62e-08	1143.75	-0.0344811	0.0277079	-1.24445	0.213335	0.307555	1143.75	-0.174645	0.0277036	-6.30404	2.9e-10	1.39e-08
FBgn0026761	1143.96	0.0989881	0.0319038	3.10271	0.00191759	0.00208835	1143.96	-0.0485883	0.0319041	-1.52295	0.127772	0.20265	1143.96	0.0924987	0.0319052	2.89918	0.00374144	0.0165822
FBgn0021765	1108.87	-0.928989	0.0305231	-30.4356	1.86e-203	8.96e-203	1108.87	-0.125364	0.0304001	-4.1238	3.73e-05	0.00017842	1108.87	0.135091	0.0304	4.44379	8.84e-06	0.00011087
FBgn0261570	1120.34	-0.720031	0.0569716	-12.6384	1.3e-36	2.05e-36	1120.34	-0.0145762	0.0569594	-0.255905	0.798024	0.854195	1120.34	-0.0381328	0.056959	-0.669478	0.503191	0.675045
FBgn0083962	1164.35	0.307793	0.038232	8.05066	8.23e-16	1.06e-15	1164.35	0.174642	0.0382318	4.56798	4.92e-06	3.03e-05	1164.35	-0.100927	0.0382319	-2.63988	0.0082936	0.0316202
FBgn0034470	1185.18	1.64621	0.101759	16.1775	7.27e-59	1.37e-58	1185.18	-0.0206086	0.101754	-0.202533	0.8395	0.886452	1185.18	0.489601	0.101755	4.81155	1.5e-06	2.52e-05
FBgn0032157	1080.07	-2.03494	0.038947	-52.2489	0	0	1080.07	0.0976589	0.0385502	2.53329	0.0112997	0.0261774	1080.07	0.0182139	0.0385545	0.472418	0.636628	0.778779
FBgn0034897	1140.88	-0.0085166	0.0528592	-0.161119	0.872	0.874682	1140.88	-0.0926069	0.0528588	-1.75197	0.0797795	0.136877	1140.88	-0.0367889	0.052858	-0.695994	0.486432	0.661661
FBgn0014028	1160.31	1.35176	0.0509932	26.5086	7.72e-155	2.81e-154	1160.31	-0.869416	0.0509926	-17.0498	3.5e-65	6.69e-62	1160.31	0.224742	0.0509716	4.40917	1.04e-05	0.00012667
FBgn0032006	1191.95	0.953933	0.0581379	16.4081	1.67e-60	3.18e-60	1191.95	0.281194	0.0581331	4.83708	1.32e-06	9.45e-06	1191.95	-0.110451	0.0581328	-1.89997	0.0574367	0.145243
FBgn0267726	1220.12	6.804	0.142377	47.7886	0	0	1220.12	-0.409645	0.13902	-2.94666	0.00321226	0.00877367	1220.12	0.0214094	0.138931	0.1541	0.877531	0.933839
FBgn0010391	1119.02	-0.4317	0.025784	-16.743	6.37e-63	1.23e-62	1119.02	-0.12746	0.0257299	-4.95377	7.28e-07	5.58e-06	1119.02	0.0634038	0.0257245	2.46473	0.0137117	0.047214
FBgn0032897	1205.17	1.46903	0.0774169	18.9755	2.72e-80	5.96e-80	1205.17	0.51317	0.0774099	6.62926	3.37e-11	6.61e-10	1205.17	0.0745433	0.0774088	0.962983	0.335556	0.52192
FBgn0284251	1076.21	-2.12294	0.0299961	-70.7739	0	0	1076.21	-0.0012381	0.0290035	-0.0426886	0.96595	0.978245	1076.21	0.0587579	0.0290074	2.02562	0.0428039	0.115705
FBgn0021967	1128.64	0.201666	0.0542689	3.71606	0.00020235	0.00022406	1128.64	-0.526917	0.0542752	-9.70825	2.78e-22	2.88e-20	1128.64	0.0533054	0.0542694	0.982236	0.325983	0.511882
FBgn0032821	1152.12	0.350268	0.032572	10.7537	5.7e-27	8.23e-27	1152.12	0.00407186	0.0325727	0.125008	0.900517	0.933045	1152.12	-0.169732	0.0325714	-5.21107	1.88e-07	4.28e-06
FBgn0033015	1095.34	-1.17384	0.0361353	-32.4846	1.76e-231	9.85e-231	1095.34	0.0298484	0.0360117	0.828854	0.407187	0.515325	1095.34	0.0129401	0.0360126	0.359321	0.719355	0.835923
[truncated: 11,386 more rows]

## Sheet: Regime + Age (males)
GeneFBgn_or_TEfamily	Age_old_vs_young.baseMean	Age_old_vs_young.log2FoldChange	Age_old_vs_young.lfcSE	Age_old_vs_young.stat	Age_old_vs_young.pvalue	Age_old_vs_young.padj	Regime_Sel_vs_Cont.baseMean	Regime_Sel_vs_Cont.log2FoldChange	Regime_Sel_vs_Cont.lfcSE	Regime_Sel_vs_Cont.stat	Regime_Sel_vs_Cont.pvalue	Regime_Sel_vs_Cont.padj
DMCOPIA	907367	2.01396	0.179313	11.2315	2.8546e-29	6.05809e-27	907367	-2.48125	0.179313	-13.8375	1.51277e-43	2.02257e-39
DM_ROO	17501.3	0.539078	0.126642	4.2567	2.07466e-05	8.07047e-05	17501.3	-0.180844	0.126642	-1.42799	0.153294	0.342389
Beagle	5456.16	0.934429	0.388512	2.40515	0.0161658	0.0320249	5456.16	-0.127406	0.388512	-0.327933	0.742963	0.870207
DMU89994	4936.51	0.986004	0.125802	7.83772	4.58804e-15	1.17289e-13	4936.51	0.424973	0.125802	3.3781	0.000729894	0.0061183
DMLINEJA	5572.68	0.832601	0.195268	4.2639	2.00893e-05	7.84217e-05	5572.68	-0.440377	0.195268	-2.25525	0.0241179	0.0922357
DMRER1DM	3012.4	1.91712	0.354906	5.40178	6.59837e-08	4.39125e-07	3012.4	0.609743	0.354906	1.71804	0.085789	0.230599
DMBLPP	3951.21	0.576168	0.200825	2.869	0.00411773	0.009479	3951.21	-0.583484	0.200825	-2.90543	0.00366751	0.0216584
DME487856	3746.59	1.09286	0.236129	4.62824	3.68778e-06	1.67877e-05	3746.59	-0.485943	0.236129	-2.05795	0.0395945	0.132643
DMW1DOC	3659.98	0.508163	0.142033	3.57779	0.000346515	0.00102385	3659.98	-0.109209	0.142033	-0.768903	0.441951	0.655002
DMRER2DM	3205.85	1.51814	0.47995	3.16313	0.00156084	0.00396662	3205.85	0.397825	0.47995	0.828888	0.407168	0.626448
OPUS	4102.34	0.890268	0.168272	5.29064	1.21888e-07	7.63656e-07	4102.34	-0.0143144	0.168272	-0.0850667	0.932208	0.968726
1360	3424.19	0.598699	0.145688	4.10947	3.96568e-05	0.000144827	3424.19	-0.0254668	0.145688	-0.174804	0.861234	0.93472
AF222049	3551.96	0.533855	0.321756	1.65919	0.0970771	0.151821	3551.96	-0.649356	0.321756	-2.01816	0.0435744	0.142269
DMIS297	3117.48	-0.258903	0.104904	-2.468	0.0135869	0.0274572	3117.48	-0.09157	0.104904	-0.872897	0.382719	0.603842
DMCR1A	2992.46	0.670101	0.0974102	6.87917	6.02027e-12	8.96337e-11	2992.46	-0.226978	0.0974101	-2.33013	0.0197991	0.0798053
RT1B	3214.78	0.201235	0.17597	1.14357	0.252802	0.34212	3214.78	-0.516435	0.17597	-2.93479	0.00333778	0.0202456
DMRTMGD1	2234.23	0.835641	0.0941957	8.87134	7.22739e-19	3.52665e-17	2234.23	-0.568472	0.0941952	-6.03504	1.58922e-09	9.23821e-08
BLOOD	2137.63	0.151596	0.187037	0.810512	0.417646	0.514698	2137.63	-1.42489	0.187038	-7.6182	2.57232e-14	5.05763e-12
SPRINGER	2394.86	1.8685	0.438949	4.25677	2.07401e-05	8.07029e-05	2394.86	-0.422722	0.438949	-0.963033	0.335531	0.562655
DMTN1731	3177.81	0.753602	0.0866682	8.69526	3.46044e-18	1.49246e-16	3177.81	0.105886	0.0866681	1.22174	0.221808	0.435153
F	2601.59	0.563176	0.102666	5.48554	4.12219e-08	2.88402e-07	2601.59	-0.460748	0.102666	-4.48785	7.19456e-06	0.000135481
DM14101	2243.13	0.244709	0.148239	1.65077	0.0987847	0.154113	2243.13	0.755506	0.14824	5.09652	3.45954e-07	1.03016e-05
DM23420	2180.19	0.513146	0.113583	4.5178	6.24847e-06	2.70889e-05	2180.19	-0.173845	0.113583	-1.53056	0.125879	0.300429
DME9736	2434.15	0.88578	0.109934	8.05736	7.79612e-16	2.32665e-14	2434.15	-0.0941786	0.109934	-0.856683	0.39162	0.611677
412	1810.11	0.0192579	0.119255	0.161485	0.871712	0.908684	1810.11	-0.204592	0.119255	-1.71558	0.0862383	0.231388
ROOA_LTR	1683.99	0.774278	0.0852305	9.08452	1.04158e-19	6.00257e-18	1683.99	-0.0575698	0.0852296	-0.675467	0.499379	0.7015
DOC3	1808.32	0.437027	0.0809518	5.3986	6.71615e-08	4.46492e-07	1808.32	-0.293158	0.0809518	-3.62139	0.000293019	0.00289768
DME010298	2026.36	0.979997	0.0856371	11.4436	2.53154e-30	6.63661e-28	2026.36	-0.276825	0.0856353	-3.23261	0.00122667	0.0093291
PPI251	1580.53	0.384661	0.171126	2.24783	0.0245873	0.046346	1580.53	0.230249	0.171126	1.34549	0.178467	0.377007
QUASIMODO	2258.4	0.728384	0.0721059	10.1016	5.43543e-24	5.76759e-22	2258.4	-0.19419	0.072105	-2.69315	0.00707802	0.036037
AY561850	1764.01	0.472981	0.146537	3.22772	0.00124782	0.00324706	1764.01	0.624372	0.146538	4.26081	2.03685e-05	0.000324426
STALKER2	1943.31	0.621812	0.298021	2.08647	0.0369361	0.0663044	1943.31	-0.502182	0.298021	-1.68506	0.091978	0.24259
GYPSY4	1357.86	0.621577	0.103329	6.01551	1.79316e-09	1.65684e-08	1357.86	-0.247074	0.103329	-2.39115	0.0167956	0.0700426
INVADER2	1229.15	0.561471	0.0971868	5.77724	7.59371e-09	6.23636e-08	1229.15	-0.291433	0.0971865	-2.9987	0.00271138	0.0172133
Tinker	891.316	0.527506	0.161489	3.26651	0.00108882	0.0028696	891.316	0.301277	0.16149	1.86561	0.0620961	0.183273
BAGGINS	1238.52	0.613041	0.120236	5.09865	3.42093e-07	1.94381e-06	1238.52	-0.297421	0.120236	-2.47365	0.0133742	0.059014
DM06920	859.507	0.618888	0.166151	3.72485	0.000195428	0.000615228	859.507	0.222806	0.166151	1.34098	0.179926	0.379194
DOC2	1023.16	0.706554	0.183473	3.851	0.000117637	0.000389502	1023.16	-0.455819	0.183473	-2.4844	0.0129771	0.0575468
Beagle2	801.612	0.838073	0.134014	6.25364	4.00998e-10	4.12728e-09	801.612	0.380292	0.134015	2.83768	0.0045442	0.0255385
JUAN	818.188	0.91079	0.189587	4.80408	1.55467e-06	7.6616e-06	818.188	0.0738155	0.189586	0.38935	0.697017	0.842613
ACCORD	731.593	0.634117	0.176711	3.58845	0.000332647	0.00098833	731.593	0.0753235	0.176711	0.426253	0.669923	0.824999
DMDM11	949.438	0.55049	0.197109	2.79282	0.00522515	0.0117356	949.438	-0.253165	0.197109	-1.28439	0.199005	0.406301
DMMDG3	784.043	0.719128	0.10732	6.70081	2.07267e-11	2.77671e-10	784.043	-0.313052	0.107317	-2.91707	0.00353342	0.0210713
TABOR	902.097	0.231698	0.0857287	2.70269	0.00687813	0.0149944	902.097	-0.0670255	0.0857292	-0.781828	0.434316	0.648587
TC1-2	692.155	0.459705	0.064342	7.14471	9.0183e-13	1.56794e-11	692.155	-0.178791	0.0643412	-2.77879	0.00545617	0.0294862
ROVER	743.805	0.341542	0.140096	2.43792	0.0147721	0.0295841	743.805	-0.253214	0.140096	-1.80744	0.070694	0.201059
DMIS176	714.601	1.03311	0.126164	8.18863	2.64213e-16	8.57411e-15	714.601	-0.340957	0.126158	-2.70262	0.00687954	0.0353476
ROXELEMENT	656.673	0.351112	0.0798037	4.3997	1.08402e-05	4.4774e-05	656.673	-0.0603503	0.0798054	-0.756218	0.449519	0.6611
BS	615.249	0.196445	0.257885	0.761755	0.446207	0.543084	615.249	-0.983705	0.257886	-3.8145	0.000136458	0.00154876
DMIFACA	640.831	0.850942	0.13484	6.31076	2.77663e-10	2.96514e-09	640.831	-0.363281	0.134837	-2.69422	0.00705529	0.0359761
TAHRE	507.207	0.769759	0.15412	4.99455	5.8973e-07	3.17419e-06	507.207	0.489029	0.154124	3.17295	0.00150896	0.01091
GYPSY12	625.169	0.625742	0.0846668	7.39064	1.46123e-13	2.95116e-12	625.169	-0.16502	0.0846634	-1.94913	0.0512802	0.160228
DMGYPF1A	413.978	0.577718	0.137174	4.21156	2.53613e-05	9.66043e-05	413.978	0.0495192	0.137175	0.360992	0.718106	0.855329
GYPSY7	680.113	0.936736	0.169504	5.52634	3.26978e-08	2.34097e-07	680.113	-0.605529	0.169503	-3.57239	0.000353742	0.00337582
CIRC	496.291	0.677278	0.0900473	7.52136	5.42113e-14	1.16341e-12	496.291	-0.455314	0.0900428	-5.05664	4.26711e-07	1.24839e-05
INVADER4	598.714	0.892284	0.154984	5.75726	8.54901e-09	6.93149e-08	598.714	0.0302583	0.154982	0.195237	0.845207	0.927481
TRANSIB2	508.662	0.527235	0.079091	6.66618	2.62541e-11	3.43462e-10	508.662	-0.166179	0.0790887	-2.10118	0.0356253	0.122855
IVK	540.986	0.600294	0.131576	4.56233	5.05879e-06	2.2402e-05	540.986	-0.404548	0.131575	-3.07465	0.00210752	0.0141808
TIRANT	458.975	0.520525	0.163831	3.17721	0.00148701	0.00379632	458.975	-0.22369	0.163831	-1.36537	0.172135	0.369046
DMTNFB	480.521	0.78764	0.127041	6.19989	5.6502e-10	5.69278e-09	480.521	-0.372594	0.127036	-2.93297	0.00335739	0.0203174
DMPOGOR11	392.158	0.279621	0.117731	2.37509	0.0175446	0.0344046	392.158	-0.438248	0.117732	-3.72242	0.000197322	0.00209547
DM33463	447.211	0.569798	0.101838	5.59516	2.20418e-08	1.63268e-07	447.211	-0.199804	0.101835	-1.96204	0.0497583	0.156608
DM88	536.644	0.20666	0.105969	1.95019	0.0511539	0.0876493	536.644	-0.145643	0.105969	-1.37439	0.169319	0.365129
GYPSY6	366.737	0.773871	0.134903	5.73651	9.66478e-09	7.78892e-08	366.737	-0.299832	0.134896	-2.22268	0.0262373	0.0979559
DME278684	448.574	0.372532	0.133459	2.79136	0.00524874	0.0117784	448.574	-0.283024	0.133459	-2.12068	0.0339486	0.118603
DMTRDNA	444.436	0.527547	0.161321	3.27017	0.00107484	0.00283612	444.436	-0.0982582	0.161321	-0.609084	0.542468	0.738349
GYPSY2	291.74	0.727535	0.140245	5.18758	2.13042e-07	1.26313e-06	291.74	-0.250945	0.140238	-1.78942	0.0735468	0.206884
DIVER2	433.726	0.543536	0.0965781	5.62794	1.82373e-08	1.37293e-07	433.726	-0.261039	0.0965755	-2.70295	0.00687261	0.0353275
TC1	415.66	0.538193	0.075122	7.16425	7.82109e-13	1.37409e-11	415.66	-0.0733167	0.0751208	-0.975984	0.329072	0.557276
McCLINTOCK	587.957	0.47851	0.062705	7.63114	2.3269e-14	5.28195e-13	587.957	-0.100924	0.0627053	-1.6095	0.107507	0.270132
GTWIN	313.62	0.539169	0.230326	2.3409	0.0192374	0.0373138	313.62	0.0709195	0.230326	0.307909	0.758152	0.879064
INVADER	429.05	0.544536	0.11019	4.94179	7.74102e-07	4.0731e-06	429.05	-0.272899	0.110188	-2.47666	0.0132619	0.0586931
G4_DM	352.769	0.594607	0.100422	5.92107	3.19845e-09	2.81523e-08	352.769	-0.227037	0.100417	-2.26095	0.0237624	0.0911368
DMHFL1	374.024	0.383792	0.146929	2.6121	0.00899883	0.0190583	374.024	-0.182959	0.146929	-1.24523	0.213048	0.424446
STALKER4	416.507	0.786726	0.107186	7.33979	2.13928e-13	4.16369e-12	416.507	-0.101201	0.107177	-0.944236	0.345049	0.570672
GYPSY10	382.094	0.395128	0.083738	4.71862	2.37451e-06	1.12899e-05	382.094	-0.172631	0.0837384	-2.06155	0.0392503	0.131754
G5_DM	361.298	0.495272	0.164097	3.01817	0.00254309	0.0061395	361.298	-0.694259	0.1641	-4.2307	2.32968e-05	0.000364303
TARTC	361.367	0.207726	0.242983	0.854898	0.392607	0.489432	361.367	-0.730542	0.242984	-3.00654	0.0026424	0.0168635
INVADER6	333.248	0.756362	0.119276	6.34129	2.27852e-10	2.48077e-09	333.248	0.0445136	0.119271	0.373215	0.708989	0.8497
DMBARI1	279.583	1.69378	0.210103	8.06166	7.52678e-16	2.2513e-14	279.583	0.227366	0.210069	1.08234	0.279101	0.504509
DMTHB1	322.604	0.392891	0.0746129	5.26572	1.39639e-07	8.60753e-07	322.604	-0.146839	0.0746147	-1.96797	0.049072	0.155325
QBERT	307.092	0.752955	0.113015	6.66241	2.69377e-11	3.51716e-10	307.092	-0.384939	0.113003	-3.40646	0.000658111	0.00565122
INVADER3	319.537	0.344172	0.0874281	3.93663	8.26324e-05	0.000283981	319.537	-0.125861	0.0874304	-1.43955	0.149994	0.338124
G5A	312.19	0.120525	0.0843192	1.42939	0.152891	0.224164	312.19	-0.270433	0.0843106	-3.20758	0.00133857	0.00995922
TRANSIB3	283.666	0.775367	0.109879	7.05654	1.70703e-12	2.79351e-11	283.666	-0.27607	0.109859	-2.51295	0.0119727	0.0538793
GYPSY3	213.342	1.01529	0.122007	8.32163	8.67629e-17	3.02088e-15	213.342	-0.346282	0.121942	-2.83974	0.00451501	0.0254493
STALKER	242.465	0.801891	0.126268	6.3507	2.14342e-10	2.34321e-09	242.465	-0.0345275	0.126252	-0.27348	0.784484	0.894997
DOC5	183.875	1.45879	0.134759	10.8251	2.61671e-27	4.42854e-25	183.875	-0.469117	0.13455	-3.48657	0.000489256	0.00444385
JOCKEY2	184.127	0.337258	0.091494	3.68612	0.000227701	0.000706023	184.127	-0.075186	0.0915061	-0.821651	0.411276	0.629455
FB	184.672	0.677392	0.295986	2.2886	0.0221028	0.0421561	184.672	-0.663576	0.295986	-2.24191	0.024967	0.0946438
DMAURA	189.1	0.555293	0.176522	3.14574	0.0016567	0.0041832	189.1	-0.173832	0.17652	-0.98477	0.324737	0.55344
FW2	205.393	0.410364	0.0986651	4.15916	3.19417e-05	0.000118958	205.393	-0.174226	0.0986653	-1.76583	0.0774246	0.214143
MARINER2	159.829	0.331986	0.0899701	3.68996	0.000224285	0.000696723	159.829	-0.0880787	0.0899843	-0.978823	0.327667	0.556237
G2	107.53	0.984264	0.150293	6.54897	5.79339e-11	7.09969e-10	107.53	-0.783469	0.15025	-5.21443	1.84382e-07	6.10195e-06
DOC4	162.366	0.481286	0.194438	2.47527	0.0133136	0.0269865	162.366	-0.225696	0.194437	-1.16077	0.245737	0.464382
HEL	145.306	0.667818	0.139861	4.77488	1.79814e-06	8.77734e-06	145.306	-0.178992	0.139841	-1.27997	0.200557	0.40826
FROGGER	125.768	0.0829464	0.101966	0.813474	0.415946	0.51331	125.768	-0.184123	0.101927	-1.80641	0.0708537	0.201428
BS3	111.393	0.799169	0.123974	6.44625	1.14654e-10	1.32365e-09	111.393	-0.112401	0.123882	-0.907324	0.364236	0.588499
TC3	120.672	0.599519	0.0931215	6.43802	1.21039e-10	1.3879e-09	120.672	-0.26099	0.0930591	-2.80456	0.00503851	0.0277336
G6_DM	90.1919	1.71964	0.496959	3.46032	NA	NA	90.1919	0.910551	0.496949	1.83228	NA	NA
HOPPER2	104.758	0.813617	0.154182	5.27698	1.3133e-07	8.1707e-07	104.758	0.140532	0.154162	0.911585	0.361987	0.586568
TRANSIB4	84.6974	0.384561	0.098706	3.89602	9.77846e-05	0.000330647	84.6974	-0.266512	0.0987037	-2.70012	0.00693151	0.0354864
RT1C	68.0756	0.360598	0.120929	2.98189	0.00286472	0.00684564	68.0756	-0.34295	0.120941	-2.83568	0.00457287	0.0256565
DMTOM1_LTR	59.4911	0.417491	0.105976	3.93948	8.166e-05	0.000280883	59.4911	-0.228303	0.105961	-2.15459	0.0311938	0.111216
GYPSY8	75.723	0.51798	0.112646	4.59828	4.25984e-06	1.91249e-05	75.723	-0.10218	0.112631	-0.907206	0.364298	0.588528
GYPSY5	75.2213	1.13194	0.178838	6.32939	2.4614e-10	2.66469e-09	75.2213	0.118687	0.178649	0.664356	0.506463	0.707889
INE1	70.1031	0.423055	0.103149	4.10141	4.10641e-05	0.000149395	70.1031	-0.057841	0.103202	-0.560466	0.575161	0.760578
DMZAM	71.7165	1.38837	0.135084	10.2778	8.86838e-25	1.05866e-22	71.7165	-0.730783	0.134084	-5.45017	5.03218e-08	1.97373e-06
LOOPER1_DM	61.6157	0.722465	0.164723	4.38593	1.1549e-05	4.74525e-05	61.6157	-0.45979	0.164654	-2.79245	0.00523102	0.0285464
S2	60.93	0.325795	0.118658	2.74566	0.00603899	0.01337	60.93	-0.233693	0.118658	-1.96947	0.0488996	0.154926
GYPSY11	71.9136	0.583834	0.131322	4.44583	8.75549e-06	3.68464e-05	71.9136	-0.486371	0.13132	-3.70371	0.000212466	0.00222587
G3	57.5265	0.509463	0.132193	3.85392	0.000116241	0.000385547	57.5265	-0.381199	0.132179	-2.88396	0.00392703	0.0227884
TRANSIB1	61.3599	0.803706	0.159758	5.03079	4.88465e-07	2.67764e-06	61.3599	-0.232492	0.159598	-1.45674	0.145189	0.330766
DMREPG	25.6536	1.63313	0.405466	4.02779	5.63038e-05	0.000199465	25.6536	0.373718	0.405012	0.922732	0.356147	0.581281
GYPSY9	47.3544	0.245681	0.147689	1.66351	0.0962112	0.150679	47.3544	-0.0588401	0.147726	-0.398305	0.690405	0.838808
R1-2	51.112	0.528409	0.14687	3.5978	0.000320924	0.000956565	51.112	-0.28335	0.146825	-1.92984	0.0536267	0.165472
FW3	37.3824	0.474472	0.132591	3.57845	0.000345634	0.00102206	37.3824	-0.202357	0.132536	-1.52681	0.126809	0.301841
AF541951	39.0826	0.42722	0.164328	2.5998	0.00932783	0.0196801	39.0826	-0.613053	0.164536	-3.72596	0.000194571	0.00207457
OSV	35.5976	-0.0183463	0.149419	-0.122784	0.902278	0.930177	35.5976	-0.194517	0.14911	-1.30452	0.192057	0.397553
INVADER5	19.9948	0.505589	0.207454	2.43711	0.0148051	0.029628	19.9948	-0.18868	0.20738	-0.909826	0.362914	0.587571
Q	19.552	0.670401	0.184505	3.63352	0.000279581	0.000847041	19.552	-0.256296	0.184002	-1.39289	0.163652	0.35653
STALKER3	7.86734	1.80797	0.306277	5.90306	3.56827e-09	3.1202e-08	7.86734	-0.537614	0.28599	-1.87983	0.0601307	0.179462
BS4	7.44083	-0.153975	0.274416	-0.561103	0.574727	0.661795	7.44083	-0.352687	0.27231	-1.29517	0.195262	0.402382
FBgn0010019	40979.9	0.10195	0.0915471	1.11363	0.265436	0.50642	40979.9	0.0286869	0.0915471	0.313356	0.75401	0.867937
FBgn0087002	119324	0.15905	0.0662523	2.40067	0.0163651	0.0789608	119324	-0.207599	0.0662523	-3.13346	0.00172758	0.0136344
FBgn0284245	99638.5	-0.0288162	0.0257194	-1.12041	0.26254	0.503184	99638.5	0.142492	0.0257194	5.54026	3.02018e-08	1.37232e-06
FBgn0004047	97616.9	-0.171857	0.0749252	-2.29372	0.0218067	0.0976643	97616.9	-0.285038	0.0749252	-3.8043	0.000142203	0.00196247
FBgn0005391	91633	-0.144593	0.0750151	-1.92752	0.0539145	0.181826	91633	-0.094811	0.0750151	-1.26389	0.206269	0.401036
FBgn0000559	57086.7	-0.0274568	0.0276578	-0.992734	0.320839	0.56382	57086.7	0.176152	0.0276578	6.36897	1.90297e-10	1.53674e-08
FBgn0266599	46534.2	-0.0922942	0.0271712	-3.39677	0.000681874	0.00659033	46534.2	0.121174	0.0271712	4.45966	8.20911e-06	0.000178702
FBgn0065099	36434.1	0.0029091	0.0612169	0.0475211	0.962098	0.982665	36434.1	0.365015	0.0612169	5.96265	2.48185e-09	1.46535e-07
FBgn0086906	14566.7	0.0344184	0.161912	0.212574	0.831659	0.921337	14566.7	-0.47539	0.161912	-2.9361	0.00332369	0.0221811
FBgn0001233	48163.1	-0.0659296	0.0448908	-1.46867	0.141923	0.345053	48163.1	0.00138462	0.0448908	0.0308442	0.975394	0.988343
FBgn0005666	15113.2	-0.56609	0.172894	-3.27421	0.00105957	0.00946922	15113.2	-0.706237	0.172894	-4.08481	4.41127e-05	0.000753656
FBgn0066084	47310.1	0.0418418	0.052774	0.792849	0.427866	0.661306	47310.1	0.292458	0.052774	5.54171	2.99524e-08	1.3683e-06
FBgn0261836	16354.4	0.180343	0.142693	1.26385	0.206284	0.43717	16354.4	-0.312276	0.142693	-2.18844	0.0286375	0.108986
FBgn0265297	26977.7	-0.050309	0.0650498	-0.773392	0.439291	0.671535	26977.7	-0.000937519	0.0650498	-0.0144123	0.988501	0.993901
FBgn0004045	49921.8	-0.115374	0.0676551	-1.70533	0.0881331	0.253788	49921.8	0.0182373	0.0676551	0.269562	0.787497	0.888206
FBgn0064225	33316.4	0.0277753	0.050514	0.549854	0.58242	0.778737	33316.4	0.287618	0.050514	5.69383	1.24223e-08	6.26975e-07
FBgn0264695	10792.7	-1.07691	0.25695	-4.19111	2.77588e-05	0.000450237	10792.7	-0.963472	0.25695	-3.74965	0.000177082	0.00233811
FBgn0283427	16725.8	-0.0934973	0.139731	-0.669124	0.503416	0.721985	16725.8	-0.0121686	0.139731	-0.0870857	0.930603	0.970205
FBgn0017545	34694.3	0.0445437	0.0596521	0.746724	0.45523	0.68404	34694.3	0.204093	0.0596521	3.42139	0.000623017	0.00622868
FBgn0033774	28267.1	-0.82132	0.177343	-4.63125	3.63466e-06	7.9779e-05	28267.1	0.48051	0.177343	2.7095	0.00673855	0.0378575
FBgn0032505	17859.6	-0.0468336	0.123409	-0.379499	0.704317	0.852903	17859.6	0.252195	0.123409	2.04357	0.0409959	0.139026
FBgn0004181	32.0326	-0.4087	0.562605	-0.726441	0.467568	0.694932	32.0326	-2.30758	0.56328	-4.09668	4.19123e-05	0.000720627
FBgn0003360	21234.1	-0.583744	0.101832	-5.73241	9.9013e-09	4.0889e-07	21234.1	-0.245708	0.101832	-2.41287	0.0158274	0.0715205
FBgn0010217	21517.6	-0.450455	0.088526	-5.08839	3.61113e-07	1.02967e-05	21517.6	-0.0284926	0.088526	-0.321856	0.747562	0.863851
FBgn0002940	8371.72	0.0396737	0.0861644	0.460442	0.645199	0.817337	8371.72	0.187495	0.0861644	2.17602	0.0295539	0.111189
FBgn0011559	38.553	-0.192499	0.367546	-0.523742	0.600458	0.790934	38.553	-1.27385	0.367807	-3.46336	0.000533483	0.0055508
FBgn0086687	13709.6	0.262121	0.0743441	3.52578	0.000422235	0.00445748	13709.6	0.169045	0.0743441	2.27381	0.0229772	0.0934086
FBgn0013733	10803.4	0.0407659	0.10764	0.378724	0.704893	0.852917	10803.4	-0.174039	0.10764	-1.61686	0.105909	0.262611
FBgn0065098	21517.8	-0.152442	0.0855589	-1.78172	0.0747957	0.227192	21517.8	0.372601	0.0855589	4.35491	1.33124e-05	0.000269629
FBgn0262736	18681	-0.0780436	0.0620368	-1.25802	0.208384	0.439347	18681	0.021341	0.0620368	0.344005	0.730842	0.854629
FBgn0267910	22422.3	-0.0786133	0.17537	-0.44827	0.653958	0.821242	22422.3	0.572535	0.17537	3.26472	0.00109573	0.00965859
FBgn0011761	33144.1	0.0389041	0.0676358	0.575201	0.565156	0.767173	33144.1	-0.005667	0.0676358	-0.083787	0.933226	0.971325
FBgn0000042	22569	-0.0508681	0.0338238	-1.50391	0.132604	0.329588	22569	-0.0248533	0.0338238	-0.734786	0.46247	0.658477
FBgn0010078	22913.8	0.030746	0.0571785	0.537719	0.590771	0.785933	22913.8	0.353161	0.0571785	6.17646	6.55553e-10	4.50696e-08
FBgn0024733	22859.3	-0.0383236	0.051834	-0.739352	0.459694	0.688192	22859.3	0.175822	0.0518341	3.39202	0.000693801	0.00675822
FBgn0032987	22655.9	0.0444364	0.0576009	0.771453	0.440439	0.672221	22655.9	0.274881	0.0576009	4.77215	1.82266e-06	4.78286e-05
FBgn0020910	21354.8	-0.099223	0.039406	-2.51797	0.0118034	0.0626334	21354.8	0.226588	0.039406	5.75008	8.91995e-09	4.73097e-07
FBgn0086667	24313	-1.31032	0.181428	-7.22227	5.11273e-13	6.18956e-11	24313	0.0515019	0.181428	0.28387	0.77651	0.881985
FBgn0011669	19.062	-0.148844	0.716708	-0.207678	0.835481	0.923654	19.062	-2.99753	0.719174	-4.16801	3.07266e-05	0.000551009
FBgn0017581	11365.1	0.194032	0.0460276	4.21556	2.49164e-05	0.000412103	11365.1	-0.00394107	0.0460275	-0.0856242	0.931765	0.970759
FBgn0039713	20883	0.0132752	0.0366708	0.36201	0.717344	0.860535	20883	0.269643	0.0366709	7.35307	1.93711e-13	3.51404e-11
FBgn0046696	13699.3	0.101436	0.126871	0.799517	0.423991	0.658154	13699.3	0.183918	0.126871	1.44965	0.147156	0.325319
FBgn0003274	21135.1	-0.131851	0.0590338	-2.23349	0.0255167	0.10928	21135.1	0.319357	0.0590339	5.40972	6.31225e-08	2.56527e-06
FBgn0039757	19893.5	0.0213024	0.047009	0.453156	0.650436	0.81996	19893.5	0.240701	0.047009	5.12032	3.05011e-07	1.04027e-05
FBgn0033912	20137.3	0.00689196	0.0482713	0.142776	0.886467	0.945335	20137.3	0.242067	0.0482713	5.01471	5.31138e-07	1.67462e-05
FBgn0261599	18949.8	0.032409	0.0439689	0.737089	0.461068	0.689459	18949.8	0.280079	0.043969	6.36993	1.89109e-10	1.53674e-08
FBgn0001942	16981.2	-0.037784	0.0323206	-1.16904	0.242388	0.479509	16981.2	0.214664	0.0323206	6.6417	3.10079e-11	3.18136e-09
FBgn0000355	27575	-0.0976912	0.0946924	-1.03167	0.302227	0.546209	27575	0.420966	0.0946924	4.44562	8.76401e-06	0.000188486
FBgn0003942	20083.7	0.0390309	0.0574666	0.679193	0.497016	0.717155	20083.7	0.221113	0.0574666	3.84768	0.000119243	0.0016961
FBgn0003517	19869.9	-0.160956	0.0402828	-3.99564	6.45189e-05	0.000921709	19869.9	0.284131	0.0402828	7.05341	1.74587e-12	2.34979e-10
FBgn0028697	18769.6	0.0546191	0.0489663	1.11544	0.264661	0.505898	18769.6	0.191855	0.0489663	3.9181	8.92488e-05	0.00134594
FBgn0000416	13501.1	0.201186	0.0324052	6.20845	5.35099e-10	3.239e-08	13501.1	-0.00341655	0.0324052	-0.105432	0.916033	0.962797
FBgn0263006	6978.75	-1.21883	0.139829	-8.71657	2.86749e-18	8.01738e-16	6978.75	-0.309645	0.139829	-2.21446	0.0267972	0.103749
FBgn0005593	18736.6	0.0335252	0.0359079	0.933643	0.350488	0.593338	18736.6	0.231369	0.035908	6.44338	1.16841e-10	1.02993e-08
FBgn0039830	13990	-0.412126	0.0804296	-5.12405	2.9904e-07	8.71371e-06	13990	-0.0794444	0.0804296	-0.98775	0.323275	0.530172
FBgn0285948	18670.5	0.0372231	0.0562132	0.662177	0.507858	0.725961	18670.5	0.305206	0.0562132	5.42943	5.65333e-08	2.33425e-06
FBgn0004419	24838.3	0.145696	0.0541194	2.69211	0.00710007	0.0426455	24838.3	-0.076875	0.0541194	-1.42047	0.155471	0.337501
FBgn0285950	18032.6	0.00223425	0.0315239	0.0708749	0.943497	0.973531	18032.6	0.250088	0.031524	7.93326	2.13474e-15	6.85142e-13
FBgn0000100	18005.5	-0.156468	0.0347047	-4.50857	6.52669e-06	0.000131238	18005.5	0.292861	0.0347048	8.43863	3.21076e-17	1.82678e-14
FBgn0003863	11478.8	-0.628284	0.129609	-4.84753	1.25011e-06	3.11678e-05	11478.8	0.41416	0.129609	3.19545	0.00139612	0.01155
FBgn0014184	11574.7	-0.0398789	0.0606312	-0.657728	0.510713	0.727564	11574.7	-0.00825371	0.0606312	-0.13613	0.891719	0.948797
FBgn0263594	18914.2	0.0367531	0.0413142	0.8896	0.373681	0.614456	18914.2	0.110629	0.0413142	2.67775	0.00741177	0.0405802
FBgn0000116	7441.2	-0.712404	0.120155	-5.92906	3.04671e-09	1.48455e-07	7441.2	-0.261222	0.120155	-2.17405	0.0297012	0.111442
FBgn0011284	17516.2	0.0201126	0.0392188	0.51283	0.60807	0.795601	17516.2	0.254176	0.0392188	6.48097	9.11371e-11	8.57716e-09
FBgn0037874	16870.2	-0.0294111	0.0466992	-0.629798	0.528827	0.740951	16870.2	0.130029	0.0466992	2.7844	0.00536272	0.0320101
FBgn0250815	13940.4	-0.85133	0.122105	-6.9721	3.12242e-12	3.1884e-10	13940.4	0.509028	0.122105	4.16877	3.06251e-05	0.000549978
FBgn0086472	16524.2	0.0809168	0.0353791	2.28714	0.0221878	0.0988808	16524.2	0.252218	0.0353791	7.12901	1.01095e-12	1.48871e-10
FBgn0000121	5316.31	0.0666535	0.110727	0.601965	0.547198	0.755259	5316.31	0.265143	0.110727	2.39457	0.0166398	0.0742732
FBgn0039857	15690.8	0.00532601	0.0349375	0.152444	0.878837	0.942999	15690.8	0.250735	0.0349376	7.17664	7.14464e-13	1.0906e-10
FBgn0033246	8142.26	-0.096195	0.0966285	-0.995513	0.319487	0.5624	8142.26	-0.216832	0.0966285	-2.24397	0.0248342	0.0985436
FBgn0000064	6708.82	-0.923644	0.101659	-9.08567	1.03066e-19	4.03436e-17	6708.82	-0.480279	0.101659	-4.72439	2.30802e-06	5.94434e-05
FBgn0001234	5877.08	-0.340292	0.118225	-2.87836	0.00399752	0.0274199	5877.08	-0.692099	0.118225	-5.85411	4.79575e-09	2.67984e-07
FBgn0011211	10813.9	-0.459372	0.0794735	-5.78019	7.46159e-09	3.2894e-07	10813.9	-0.0658313	0.0794734	-0.828343	0.407476	0.612105
FBgn0014026	15777.1	-0.194616	0.0504635	-3.85658	0.000114986	0.00148546	15777.1	0.334625	0.0504635	6.63102	3.33364e-11	3.3651e-09
FBgn0000359	21800.6	-0.041646	0.101171	-0.411639	0.680604	0.837642	21800.6	0.358009	0.101171	3.53864	0.0004022	0.00443852
FBgn0002593	15306.5	0.0492299	0.0483479	1.01824	0.308563	0.552019	15306.5	0.259219	0.0483479	5.36153	8.25179e-08	3.23786e-06
FBgn0003943	8163.17	0.0801048	0.0406005	1.973	0.0484955	0.168936	8163.17	-0.0714014	0.0406005	-1.75863	0.0786401	0.216433
FBgn0263413	6557.96	0.549525	0.503378	1.09168	0.274975	0.516499	6557.96	-4.914	0.503378	-9.76204	1.63833e-22	3.41782e-19
FBgn0261592	15118.8	0.0194143	0.0378067	0.513516	0.607591	0.795334	15118.8	0.214157	0.0378067	5.66452	1.47439e-08	7.23724e-07
FBgn0031176	8094.35	-0.0609491	0.127481	-0.478105	0.632576	0.812106	8094.35	0.27989	0.127481	2.19555	0.028124	0.107687
FBgn0033926	4561.65	1.57883	0.27346	5.77353	7.76301e-09	3.36387e-07	4561.65	0.256911	0.27346	0.939484	0.347483	0.554351
FBgn0004649	21253.5	-0.148834	0.0690604	-2.15513	0.0311515	0.12468	21253.5	-0.0105348	0.0690604	-0.152544	0.878758	0.942119
FBgn0036213	15077.1	-0.0534092	0.0439454	-1.21535	0.224231	0.458897	15077.1	0.251864	0.0439455	5.73129	9.96689e-09	5.2199e-07
FBgn0015756	15426.9	0.039777	0.0428865	0.927494	0.35367	0.596544	15426.9	0.25646	0.0428866	5.97997	2.23181e-09	1.36271e-07
FBgn0002773	5716.59	-0.930557	0.222997	-4.17296	3.00671e-05	0.000481033	5716.59	-1.20787	0.222997	-5.41653	6.07681e-08	2.48573e-06
FBgn0035665	11576.1	-0.581289	0.134695	-4.31561	1.59164e-05	0.00028	11576.1	0.485446	0.134695	3.60405	0.000313302	0.00367338
FBgn0026197	4333.3	-0.834389	0.137273	-6.07832	1.21449e-09	6.5724e-08	4333.3	0.162498	0.137273	1.18376	0.236508	0.436375
FBgn0011230	9123.9	0.00193009	0.0847989	0.0227608	0.981841	0.990614	9123.9	-0.160779	0.0847989	-1.896	0.0579596	0.177249
FBgn0019661	121.599	-0.143801	0.18167	-0.791549	0.428624	0.661531	121.599	0.214113	0.181675	1.17855	0.238577	0.439157
FBgn0265264	11.9851	0.227323	0.705698	0.322124	0.747358	0.877124	11.9851	-2.37019	0.708073	-3.34738	0.000815802	0.00764416
FBgn0285952	14629.5	-0.0667592	0.0779978	-0.855911	0.392047	0.630572	14629.5	0.0686481	0.0779978	0.880129	0.37879	0.586316
FBgn0023213	13129	0.0668802	0.0379299	1.76326	0.0778567	0.233351	13129	-0.142021	0.0379299	-3.74431	0.000180893	0.00237093
FBgn0030136	13772.5	0.126234	0.0459937	2.7446	0.00605852	0.0378432	13772.5	0.237704	0.0459938	5.16818	2.36379e-07	8.38175e-06
FBgn0003884	11713.6	-0.126293	0.0289015	-4.36976	1.24386e-05	0.00022681	11713.6	-0.0387658	0.0289014	-1.34131	0.179819	0.368802
FBgn0261597	13751.1	0.0253046	0.0383861	0.659212	0.50976	0.72691	13751.1	0.255692	0.0383862	6.66104	2.71897e-11	2.85994e-09
FBgn0031980	14188.4	0.111115	0.0675215	1.64562	0.0998421	0.27561	14188.4	0.231274	0.0675215	3.42518	0.000614383	0.00617194
FBgn0037351	14432.7	-0.199654	0.0454296	-4.39479	1.10878e-05	0.000204724	14432.7	0.315321	0.0454297	6.94086	3.89733e-12	4.7362e-10
FBgn0001218	11077.8	-0.0287711	0.05301	-0.542749	0.587303	0.783182	11077.8	-0.201043	0.05301	-3.79255	0.000149109	0.00204201
FBgn0040001	9192.09	0.13602	0.0683619	1.98971	0.0466233	0.164431	9192.09	0.0207157	0.0683619	0.30303	0.761867	0.872967
FBgn0020618	14206.6	-0.105723	0.0337016	-3.13703	0.0017067	0.013841	14206.6	0.25457	0.0337017	7.55364	4.23268e-14	9.4608e-12
FBgn0004432	14738.2	0.00269682	0.0276569	0.0975098	0.922322	0.962911	14738.2	0.0484055	0.0276569	1.75021	0.0800817	0.218575
FBgn0001092	13598.8	-0.0277083	0.0541902	-0.511316	0.60913	0.796337	13598.8	-0.132064	0.0541902	-2.43705	0.0148076	0.0680673
FBgn0029176	13591.8	-0.0676813	0.0355306	-1.90487	0.0567968	0.187623	13591.8	0.130444	0.0355307	3.67132	0.000241305	0.00298166
FBgn0065064	13494.7	-0.466422	0.113209	-4.12	3.78867e-05	0.000590842	13494.7	0.201765	0.113209	1.78223	0.074711	0.209254
FBgn0004907	9708.04	0.0226779	0.0407068	0.557103	0.577457	0.7764	9708.04	0.032345	0.0407068	0.794584	0.426855	0.629398
FBgn0002622	13559.8	-0.0970207	0.0283205	-3.42581	0.000612971	0.00606412	13559.8	0.261678	0.0283207	9.23978	2.46996e-20	3.43516e-17
FBgn0040060	10133.7	-0.728534	0.129846	-5.61073	2.01473e-08	7.73169e-07	10133.7	0.599538	0.129846	4.61728	3.88799e-06	9.29344e-05
FBgn0010198	13746.2	-0.0764856	0.0619176	-1.23528	0.216726	0.449967	13746.2	0.201952	0.0619176	3.26162	0.00110777	0.00972371
FBgn0010411	13313.1	-0.0510856	0.0496989	-1.0279	0.303996	0.547595	13313.1	0.268073	0.0496989	5.39393	6.89315e-08	2.77433e-06
FBgn0264489	4468.8	-1.04125	0.13586	-7.66416	1.80003e-14	2.70996e-12	4468.8	-0.485903	0.135859	-3.57652	0.000348202	0.00397669
FBgn0010409	13392.9	-0.00242081	0.0393473	-0.0615241	0.950942	0.976982	13392.9	0.227361	0.0393474	5.77831	7.54566e-09	4.05361e-07
FBgn0027560	6241.99	0.101925	0.0489624	2.0817	0.0373698	0.140832	6241.99	-0.0336122	0.0489624	-0.686491	0.492404	0.684368
FBgn0029990	8823.09	0.653261	0.186105	3.51018	0.000447801	0.00468257	8823.09	-1.39883	0.186105	-7.51638	5.63119e-14	1.21527e-11
FBgn0039858	9744.62	-0.036255	0.0417909	-0.867534	0.38565	0.625076	9744.62	-0.0682957	0.0417909	-1.63422	0.102212	0.256596
FBgn0000427	18431.5	0.0205457	0.1136	0.180861	0.856477	0.933669	18431.5	-0.252319	0.1136	-2.22112	0.0263425	0.10261
FBgn0038834	12562.9	0.0673902	0.0521812	1.29147	0.196542	0.424186	12562.9	0.290844	0.0521813	5.57372	2.49362e-08	1.1823e-06
FBgn0051872	11.2308	0.0241155	0.690018	0.034949	0.97212	0.987417	11.2308	-2.48518	0.693574	-3.58316	0.000339469	0.00389471
FBgn0013325	12954.1	-0.0621674	0.0392624	-1.58338	0.113334	0.298605	12954.1	0.314109	0.0392625	8.00021	1.24202e-15	4.20174e-13
FBgn0000579	9299.41	-0.379859	0.0602883	-6.30071	2.9628e-10	1.88066e-08	9299.41	-0.208024	0.0602882	-3.45049	0.000559579	0.00576956
FBgn0000405	17848.7	-0.0833621	0.0492299	-1.69332	0.0903939	0.257332	17848.7	0.00894736	0.0492299	0.181746	0.855782	0.928878
FBgn0033699	13275.9	0.0464106	0.0510647	0.908859	0.363425	0.605453	13275.9	0.259991	0.0510648	5.0914	3.55436e-07	1.18324e-05
FBgn0086661	10953.2	-0.310308	0.176872	-1.75442	0.0793585	0.236045	10953.2	-0.0890869	0.176872	-0.50368	0.614486	0.777472
FBgn0034138	12415.5	-0.0250328	0.0415235	-0.602858	0.546603	0.754704	12415.5	0.198636	0.0415236	4.7837	1.72098e-06	4.55424e-05
FBgn0029897	12875.3	-0.0154741	0.0340756	-0.454111	0.649749	0.819908	12875.3	0.281393	0.0340758	8.25785	1.48325e-16	7.14071e-14
FBgn0250753	12566.2	0.0472535	0.050914	0.928104	0.353354	0.596268	12566.2	-0.187361	0.050914	-3.67995	0.000233279	0.00290517
FBgn0034968	12350.7	0.0873254	0.0435164	2.00672	0.0447792	0.159928	12350.7	0.271514	0.0435165	6.23934	4.39417e-10	3.2354e-08
FBgn0017579	12664.3	-0.0780838	0.0416207	-1.87608	0.0606446	0.1961	12664.3	0.246934	0.0416208	5.93294	2.97554e-09	1.70848e-07
FBgn0032400	10352	0.138234	0.0562815	2.45612	0.0140446	0.0709662	10352	-0.185568	0.0562815	-3.29713	0.000976769	0.00879462
FBgn0259975	12.7651	-0.424013	0.868317	-0.488316	0.625326	0.80718	12.7651	-3.27108	0.873289	-3.7457	0.000179891	0.00236027
FBgn0010100	6375.24	-0.736523	0.0811943	-9.07112	1.17802e-19	4.46241e-17	6375.24	0.00570865	0.081194	0.0703088	0.943948	0.976076
FBgn0004867	13418.2	-0.227187	0.0454341	-5.00035	5.72253e-07	1.53385e-05	13418.2	0.282281	0.0454341	6.21296	5.19951e-10	3.71899e-08
FBgn0001091	7894.22	-0.824574	0.136452	-6.04296	1.51312e-09	7.89715e-08	7894.22	-0.341965	0.136452	-2.50612	0.0122064	0.0588573
FBgn0263470	10729.7	-0.242541	0.0642108	-3.77727	0.00015856	0.00195379	10729.7	0.31208	0.0642109	4.86024	1.17241e-06	3.28301e-05
FBgn0000404	16888.4	0.104758	0.0450654	2.32458	0.0200945	0.0919868	16888.4	-0.0238151	0.0450654	-0.528457	0.597183	0.764777
FBgn0262109	6808.54	-0.0375426	0.0994521	-0.377494	0.705806	0.853494	6808.54	-0.101447	0.0994521	-1.02006	0.307702	0.514185
FBgn0004838	11094.1	-0.0582815	0.0409728	-1.42244	0.154898	0.36558	11094.1	-0.112727	0.0409728	-2.75126	0.00593662	0.0344884
FBgn0262623	9.53857	0.0651117	0.782551	0.0832044	0.933689	0.969007	9.53857	-2.85466	0.788274	-3.62141	0.000293005	0.00347306
FBgn0010357	7729.32	-0.610326	0.112971	-5.40248	6.57264e-08	2.27007e-06	7729.32	0.496283	0.112971	4.39299	1.118e-05	0.000232459
FBgn0022355	5213.75	1.56055	0.211555	7.37658	1.62408e-13	2.16723e-11	5213.75	-0.432431	0.211555	-2.04406	0.0409474	0.138899
FBgn0038294	4883.01	-1.82997	0.151553	-12.0748	1.43542e-33	4.21403e-30	4883.01	-0.253205	0.151552	-1.67075	0.0947718	0.243885
FBgn0029785	11252.9	0.0732463	0.0515897	1.41979	0.15567	0.366853	11252.9	0.209794	0.0515897	4.06658	4.77083e-05	0.000797282
FBgn0004363	10428	-0.24778	0.0220769	-11.2235	3.12605e-29	6.1182e-26	10428	-0.0240149	0.0220761	-1.08782	0.276674	0.479924
FBgn0032518	11506.4	-0.0704609	0.040836	-1.72546	0.0844447	0.246417	11506.4	0.334712	0.0408362	8.19645	2.47593e-16	1.10683e-13
FBgn0040813	8562.65	0.137175	0.0707074	1.94004	0.0523751	0.17827	8562.65	-0.133958	0.0707073	-1.89454	0.0581538	0.177613
FBgn0027835	9696.09	-0.0860907	0.0494315	-1.74162	0.0815754	0.240749	9696.09	0.0325761	0.0494315	0.659015	0.509886	0.698965
FBgn0036825	11535	-0.015386	0.044349	-0.346931	0.728643	0.866564	11535	0.267617	0.0443491	6.03432	1.59629e-09	9.99037e-08
FBgn0034743	11778.7	-0.0833294	0.0443942	-1.87703	0.0605138	0.195972	11778.7	0.252337	0.0443943	5.684	1.31579e-08	6.5879e-07
FBgn0032136	7255.14	0.171564	0.0795291	2.15725	0.0309864	0.124123	7255.14	-0.100742	0.0795291	-1.26673	0.205254	0.399372
FBgn0041775	14918.6	-0.0232105	0.0768431	-0.30205	0.762614	0.883146	14918.6	-0.249409	0.0768431	-3.24569	0.00117168	0.0101494
FBgn0283535	8923.01	-0.0661924	0.0493917	-1.34015	0.180195	0.400688	8923.01	0.0370703	0.0493917	0.750538	0.452931	0.650922
FBgn0039959	11678.5	-0.0553091	0.0618913	-0.893649	0.37151	0.612944	11678.5	-0.0776715	0.0618913	-1.25497	0.209491	0.404911
FBgn0011694	14.7033	-0.346759	0.662734	-0.523225	0.600818	0.791231	14.7033	-2.42677	0.665088	-3.64879	0.000263478	0.0031926
FBgn0019936	11627.2	-0.0460012	0.0353016	-1.30309	0.192544	0.419099	11627.2	0.245933	0.0353017	6.9666	3.24695e-12	4.06421e-10
FBgn0000592	1304.92	0.0236781	0.0875718	0.270385	0.786864	0.895806	1304.92	-0.408037	0.0875729	-4.6594	3.17135e-06	7.82956e-05
FBgn0030616	10886.9	0.0276285	0.0316343	0.873372	0.382461	0.622188	10886.9	0.207893	0.0316345	6.57171	4.97398e-11	4.8263e-09
FBgn0263120	7749.07	0.0482893	0.0351129	1.37526	0.169051	0.386445	7749.07	0.17411	0.0351131	4.95855	7.10227e-07	2.14732e-05
FBgn0259214	7528.37	0.0526317	0.0370926	1.41893	0.15592	0.367223	7528.37	-0.0744929	0.0370926	-2.0083	0.0446119	0.147883
FBgn0039359	11139.9	0.0579259	0.0358222	1.61704	0.10587	0.286074	11139.9	0.258834	0.0358224	7.22547	4.99355e-13	7.82739e-11
FBgn0285949	11092.7	0.0504157	0.0364435	1.38339	0.166544	0.382725	11092.7	0.173478	0.0364436	4.76017	1.9343e-06	5.02315e-05
FBgn0002579	11032.5	-0.0382629	0.0500169	-0.764999	0.444272	0.675701	11032.5	0.341667	0.050017	6.83101	8.43213e-12	9.61555e-10
FBgn0261602	11191.8	-0.296967	0.0493837	-6.01346	1.81602e-09	9.27199e-08	11191.8	0.319927	0.0493837	6.47838	9.27116e-11	8.66023e-09
FBgn0087013	10469.6	-0.032415	0.0285227	-1.13647	0.255762	0.496186	10469.6	0.180601	0.0285229	6.3318	2.42311e-10	1.89563e-08
FBgn0286213	11215.3	-0.0550201	0.056062	-0.981416	0.326388	0.568781	11215.3	0.315542	0.0560621	5.62844	1.81851e-08	8.78851e-07
FBgn0011272	10855.7	0.0104194	0.0413945	0.251711	0.801264	0.904239	10855.7	0.27272	0.0413946	6.5883	4.44881e-11	4.3847e-09
FBgn0002590	9585.73	-0.00488303	0.0560452	-0.0871267	0.930571	0.967264	9585.73	0.239816	0.0560452	4.27897	1.87757e-05	0.000365498
FBgn0004167	6534.49	0.0718809	0.0781261	0.920063	0.35754	0.600227	6534.49	0.0494448	0.0781261	0.632884	0.526809	0.713471
FBgn0000360	15313.6	-0.172155	0.132083	-1.30338	0.192443	0.418987	15313.6	0.190498	0.132083	1.44226	0.149229	0.328272
FBgn0267385	7635.01	-0.285109	0.0550539	-5.17872	2.23417e-07	6.65885e-06	7635.01	-0.117048	0.0550538	-2.12606	0.0334979	0.121008
FBgn0284243	12064.7	-0.137591	0.0313064	-4.39497	1.10786e-05	0.000204724	12064.7	0.0552386	0.0313063	1.76446	0.0776552	0.214477
FBgn0016726	11084.6	0.0616967	0.0548017	1.12582	0.260243	0.500744	11084.6	0.288305	0.0548018	5.26087	1.43378e-07	5.30964e-06
FBgn0003279	10427.1	-0.259564	0.0759856	-3.41597	0.000635559	0.00621947	10427.1	0.391956	0.0759856	5.15829	2.4921e-07	8.76227e-06
FBgn0040007	11160.9	-0.0303502	0.0859787	-0.352996	0.724091	0.864008	11160.9	0.267207	0.0859787	3.10783	0.00188468	0.0145351
FBgn0002626	10162.6	0.0362083	0.0423422	0.855133	0.392477	0.630761	10162.6	0.270367	0.0423424	6.38527	1.71101e-10	1.43736e-08
FBgn0000615	7985.31	0.0101278	0.0554042	0.182798	0.854956	0.932798	7985.31	-0.0738983	0.0554042	-1.3338	0.182268	0.371391
FBgn0036203	5032.34	0.0302953	0.130255	0.232584	0.816084	0.913015	5032.34	0.131276	0.130255	1.00784	0.313532	0.520494
FBgn0003891	7097	0.11402	0.0410297	2.77897	0.00545323	0.034933	7097	-0.124291	0.0410297	-3.0293	0.00245122	0.0177454
FBgn0000319	9148.76	-0.00120796	0.0248669	-0.0485771	0.961256	0.982563	9148.76	0.0233195	0.0248669	0.937769	0.348363	0.555133
FBgn0000181	10914.8	0.0154677	0.0320135	0.483161	0.628982	0.809528	10914.8	0.164278	0.0320137	5.1315	2.87439e-07	9.93889e-06
FBgn0010488	9829.55	0.00797614	0.0498237	0.160087	0.872812	0.94038	9829.55	-0.134043	0.0498237	-2.69034	0.00713801	0.0394989
FBgn0022893	13880.7	0.0498079	0.049001	1.01647	0.309407	0.552772	13880.7	-0.0955273	0.049001	-1.9495	0.0512361	0.162539
FBgn0036091	382.936	-0.349475	0.191779	-1.82228	0.0684126	0.213549	382.936	-0.261283	0.191778	-1.36243	0.173063	0.360258
FBgn0032208	8426.02	0.0775232	0.0320027	2.42239	0.0154187	0.0759168	8426.02	-0.144797	0.0320028	-4.52453	6.05301e-06	0.000136269
FBgn0015623	4232.67	-0.0557204	0.0435626	-1.27909	0.200866	0.429554	4232.67	0.0588723	0.0435626	1.35144	0.176554	0.364254
FBgn0004828	8962.42	0.003606	0.0252138	0.143017	0.886277	0.945335	8962.42	0.109285	0.025214	4.3343	1.46224e-05	0.000293786
FBgn0005533	10020.5	-0.0276274	0.0381879	-0.723459	0.469398	0.696153	10020.5	0.308805	0.0381882	8.08639	6.14589e-16	2.33115e-13
FBgn0266557	8034.15	-0.0779736	0.132972	-0.58639	0.557613	0.762503	8034.15	-0.261337	0.132972	-1.96535	0.0493734	0.15818
FBgn0042627	2625.54	0.132218	0.119703	1.10455	0.269357	0.510664	2625.54	-0.087658	0.119703	-0.732294	0.463989	0.659223
FBgn0032049	8338.28	-0.339785	0.180366	-1.88386	0.0595835	0.193927	8338.28	0.395357	0.180366	2.19197	0.0283818	0.108375
FBgn0283521	9961.53	-0.00875563	0.0520045	-0.168363	0.866298	0.93829	9961.53	-0.134331	0.0520045	-2.58306	0.00979292	0.0500831
FBgn0003941	9463.56	-0.018326	0.0317577	-0.577056	0.563902	0.766032	9463.56	0.0923494	0.0317578	2.90793	0.00363831	0.0237315
FBgn0262579	3604.85	0.0269587	0.0856425	0.314782	0.752927	0.878627	3604.85	-0.0445473	0.0856425	-0.520154	0.602956	0.768398
FBgn0039300	9640.09	0.00836368	0.0404474	0.206779	0.836182	0.923984	9640.09	0.234801	0.0404476	5.80506	6.43439e-09	3.51493e-07
FBgn0266717	6230.64	0.0588799	0.066878	0.880407	0.378639	0.619374	6230.64	-0.101009	0.066878	-1.51034	0.130956	0.302098
FBgn0005585	7506.84	-0.00665085	0.0294888	-0.225538	0.821561	0.915685	7506.84	0.0537926	0.0294889	1.82416	0.0681273	0.197076
FBgn0035087	3776.21	0.0239327	0.0642869	0.372281	0.709684	0.856068	3776.21	0.129185	0.064287	2.0095	0.0444836	0.14781
FBgn0002921	5124.48	-0.233675	0.102305	-2.2841	0.0223656	0.099447	5124.48	-0.148641	0.102305	-1.45292	0.146247	0.323913
FBgn0000120	3079.44	-0.298293	0.0818613	-3.64389	0.000268551	0.00305877	3079.44	0.148871	0.0818611	1.81858	0.0689752	0.198611
FBgn0000114	11652	-0.0126959	0.0455905	-0.278476	0.780647	0.892961	11652	-0.0525383	0.0455905	-1.1524	0.249159	0.451334
FBgn0085436	6546.94	-0.0196754	0.10049	-0.195794	0.844771	0.927729	6546.94	-0.178688	0.10049	-1.77816	0.0753775	0.210556
FBgn0026409	6614.76	-0.185906	0.0379253	-4.9019	9.4913e-07	2.42627e-05	6614.76	0.113468	0.0379252	2.99188	0.00277262	0.0193882
FBgn0267727	7173.15	-0.0202439	0.0468474	-0.432125	0.66565	0.828044	7173.15	-0.103428	0.0468474	-2.20776	0.0272609	0.105114
FBgn0010352	3745.39	-0.661027	0.0784105	-8.43033	3.44683e-17	8.43253e-15	3745.39	0.0107063	0.0784097	0.136543	0.891392	0.94853
FBgn0002780	12134.6	0.0599767	0.0387682	1.54706	0.121849	0.312964	12134.6	0.0456799	0.0387682	1.17828	0.238684	0.43929
FBgn0086558	8041.86	0.150957	0.0664003	2.27344	0.0229995	0.101535	8041.86	-0.254131	0.0664003	-3.82726	0.000129579	0.00180819
FBgn0023170	9356.4	0.0372011	0.069703	0.533709	0.593543	0.787657	9356.4	0.311316	0.069703	4.46632	7.95754e-06	0.000174134
FBgn0035915	11.792	0.197501	0.505327	0.390838	0.695917	0.847549	11.792	-1.65091	0.507463	-3.25326	0.00114091	0.00994479
FBgn0002868	2902.69	0.537418	0.180186	2.98257	0.00285843	0.0209568	2902.69	1.10314	0.180187	6.12219	9.22951e-10	6.01697e-08
FBgn0005278	8908.87	-0.0518217	0.0342022	-1.51516	0.129733	0.324898	8908.87	0.106045	0.0342023	3.10054	0.0019317	0.0147321
FBgn0000253	6021.46	-0.0421484	0.0494446	-0.852437	0.393972	0.631937	6021.46	-0.269726	0.0494447	-5.45511	4.89426e-08	2.04888e-06
FBgn0261608	8999.03	0.148875	0.0632062	2.35539	0.0185031	0.0867739	8999.03	0.265254	0.0632062	4.19664	2.70907e-05	0.000500138
FBgn0002570	2101.77	1.25939	0.264257	4.76578	1.88123e-06	4.52691e-05	2101.77	0.23043	0.264257	0.871993	0.383212	0.59015
FBgn0263396	9177.81	-0.0662611	0.0852694	-0.77708	0.437112	0.669037	9177.81	-0.135617	0.0852694	-1.59045	0.111733	0.271458
FBgn0261260	5147.79	0.0972699	0.0864882	1.12466	0.260733	0.501193	5147.79	-0.0641716	0.0864882	-0.74197	0.458106	0.654638
FBgn0086710	9237.2	-0.00773742	0.0535457	-0.144501	0.885105	0.945335	9237.2	0.262085	0.0535458	4.8946	9.85077e-07	2.86084e-05
FBgn0261596	8802.37	-0.00625862	0.0286222	-0.218663	0.826913	0.918325	8802.37	0.212415	0.0286227	7.42122	1.16047e-13	2.26963e-11
FBgn0286818	6245.43	-0.155669	0.0350604	-4.44001	8.99531e-06	0.00017148	6245.43	-0.0738344	0.0350602	-2.10593	0.0352101	0.125277
FBgn0015245	9961.95	-0.135904	0.0205195	-6.62319	3.51539e-11	2.80825e-09	9961.95	0.127148	0.0205195	6.19643	5.77564e-10	4.01631e-08
FBgn0261797	7685.07	-0.0499952	0.0690001	-0.724567	0.468718	0.695724	7685.07	-0.158678	0.0690001	-2.29968	0.0214665	0.0890015
FBgn0036969	11.3822	0.537772	0.536416	1.00253	NA	NA	11.3822	-1.91226	0.539116	-3.54703	NA	NA
FBgn0036663	4451.11	-0.0957531	0.057184	-1.67447	0.0940376	0.26393	4451.11	-0.0892724	0.057184	-1.56114	0.11849	0.282551
FBgn0250848	11111.3	0.04627	0.0542531	0.852855	0.39374	0.631824	11111.3	-0.0740969	0.0542531	-1.36576	0.172013	0.358788
FBgn0025741	8235.2	0.0813925	0.045905	1.77307	0.0762179	0.23038	8235.2	-0.144445	0.045905	-3.1466	0.00165178	0.0131835
FBgn0015222	6045.76	0.152523	0.037283	4.09094	4.29626e-05	0.000650141	6045.76	0.308224	0.0372837	8.26697	1.37402e-16	6.87947e-14
FBgn0028583	3797.37	-0.158454	0.131663	-1.20348	0.228789	0.464018	3797.37	0.0421789	0.131663	0.320356	0.748698	0.864765
FBgn0025454	3119.18	0.562352	0.308852	1.82078	0.0686404	0.21397	3119.18	2.60153	0.308853	8.42321	3.66301e-17	1.99347e-14
FBgn0011747	7114.9	0.117005	0.0415777	2.81414	0.00489081	0.0321392	7114.9	-0.0936602	0.0415777	-2.25265	0.024281	0.0970884
FBgn0012036	5771.15	-0.0526712	0.0565694	-0.931089	0.351808	0.594856	5771.15	-0.19226	0.0565694	-3.39866	0.000677171	0.00664275
FBgn0016070	11655.1	0.0570657	0.0665894	0.856978	0.391457	0.629882	11655.1	-0.166945	0.0665894	-2.50708	0.0121734	0.0588098
FBgn0259968	8.56671	-0.707669	0.645184	-1.09685	0.272708	0.514148	8.56671	-2.50251	0.653667	-3.82842	0.000128971	0.00180372
FBgn0013272	5157.71	0.118349	0.0485746	2.43645	0.0148324	0.0736152	5157.71	0.034719	0.0485746	0.714756	0.47476	0.66793
FBgn0086672	8981.15	-0.605656	0.147157	-4.11571	3.85985e-05	0.000599552	8981.15	0.227829	0.147157	1.5482	0.121573	0.287015
FBgn0250789	5196.48	-0.00120658	0.0661188	-0.0182487	0.98544	0.992195	5196.48	-0.0389359	0.0661188	-0.588879	0.555943	0.734664
FBgn0020306	9232.84	-0.0667414	0.0866743	-0.770026	0.441285	0.673069	9232.84	-0.179584	0.0866743	-2.07195	0.0382704	0.132953
FBgn0265045	3087.77	-1.09949	0.22846	-4.81261	1.48968e-06	3.64445e-05	3087.77	-1.04863	0.22846	-4.58998	4.43293e-06	0.000104103
FBgn0011668	7.77084	-0.088399	0.777794	-0.113653	0.909513	0.955912	7.77084	-2.35706	0.782179	-3.01346	0.00258287	0.0183796
FBgn0035753	8251.01	-0.0398993	0.0398678	-1.00079	0.316928	0.559989	8251.01	0.256696	0.039868	6.43864	1.20546e-10	1.04073e-08
FBgn0028737	8605.16	0.12341	0.03815	3.23485	0.00121706	0.0105168	8605.16	0.190568	0.0381501	4.99522	5.87683e-07	1.82552e-05
FBgn0013770	7374.67	0.102735	0.0496781	2.06801	0.0386387	0.144042	7374.67	-0.118992	0.0496781	-2.39527	0.0166083	0.0742186
FBgn0010265	8186.29	-0.0401013	0.0385476	-1.04031	0.298198	0.541227	8186.29	0.19742	0.0385478	5.12144	3.03214e-07	1.03982e-05
FBgn0034512	3509.58	1.60157	0.165412	9.6823	3.58543e-22	2.10518e-19	3509.58	-0.500781	0.165411	-3.02749	0.00246594	0.0178211
FBgn0037328	8227.94	-0.00234879	0.0472812	-0.049677	0.96038	0.98221	8227.94	0.290764	0.0472814	6.14965	7.76564e-10	5.25419e-08
FBgn0004169	2972.26	-0.856907	0.21143	-4.05291	5.05848e-05	0.000747969	2972.26	-0.552453	0.21143	-2.61293	0.00897689	0.0469412
FBgn0002719	4715.16	-0.0164033	0.0794006	-0.206589	0.836331	0.923984	4715.16	-0.109787	0.0794006	-1.38269	0.166759	0.352079
FBgn0039936	8374.87	0.0923985	0.0302806	3.05141	0.00227767	0.0174587	8374.87	-0.119381	0.0302806	-3.9425	8.06365e-05	0.00123089
FBgn0038181	2196.29	-2.03397	0.157161	-12.942	2.6087e-38	1.02113e-34	2196.29	-0.408049	0.157156	-2.59645	0.00941919	0.0486466
FBgn0034258	8004.89	-0.050104	0.0284263	-1.7626	0.0779686	0.233392	8004.89	0.105821	0.0284264	3.72264	0.000197153	0.00253624
FBgn0286784	6594.14	-0.109251	0.0343439	-3.18109	0.00146721	0.0122629	6594.14	-0.103965	0.0343438	-3.0272	0.00246834	0.0178281
FBgn0026252	9386.51	0.00934886	0.025087	0.372658	0.709403	0.855816	9386.51	0.0470365	0.025087	1.87493	0.0608021	0.182992
FBgn0001248	4996.34	-0.0368725	0.0557567	-0.66131	0.508414	0.726138	4996.34	0.0303976	0.0557567	0.545182	0.585628	0.757107
FBgn0037607	4128.04	-0.077026	0.0683612	-1.12675	0.259848	0.500481	4128.04	-0.202864	0.0683612	-2.96752	0.00300209	0.0205339
FBgn0250788	4055.88	-0.011752	0.0826481	-0.142193	0.886928	0.945632	4055.88	-0.0859629	0.0826481	-1.04011	0.29829	0.504008
FBgn0035630	8916.96	-0.0995364	0.0240669	-4.13582	3.53686e-05	0.000554517	8916.96	0.148795	0.0240671	6.18249	6.31e-10	4.36366e-08
FBgn0051992	7004.74	0.0223255	0.0354426	0.629906	0.528756	0.740951	7004.74	-0.090342	0.0354426	-2.54897	0.0108042	0.0540514
FBgn0003261	7127.64	0.0608087	0.0630866	0.963892	0.3351	0.577414	7127.64	0.145034	0.0630867	2.29897	0.0215066	0.0890501
FBgn0020236	4133.61	0.0536015	0.0443151	1.20955	0.22645	0.461588	4133.61	-0.178739	0.0443152	-4.03336	5.49849e-05	0.000890356
FBgn0034237	7658.29	0.0291688	0.0223306	1.30622	0.191476	0.417867	7658.29	0.172827	0.0223315	7.73916	1.00072e-14	2.66511e-12
FBgn0036970	13.2626	0.528293	0.461317	1.14518	0.252133	0.492154	13.2626	-1.05257	0.461854	-2.27902	0.0226658	0.0924734
FBgn0051523	3640.23	0.24509	0.072104	3.39912	0.000676042	0.00654758	3640.23	-0.0234414	0.0721039	-0.325106	0.745101	0.86228
FBgn0016977	4244.72	0.0435303	0.14877	0.292601	0.769827	0.886196	4244.72	-0.205287	0.14877	-1.37989	0.167621	0.353463
FBgn0038826	2007.83	-0.0678781	0.103224	-0.657584	0.510805	0.727607	2007.83	-0.0783359	0.103224	-0.758896	0.447915	0.647407
FBgn0083040	8109.55	-0.538861	0.0659911	-8.16566	3.1968e-16	6.58596e-14	8109.55	0.405282	0.065991	6.14147	8.17595e-10	5.47264e-08
FBgn0003721	5112	-0.321323	0.0855359	-3.75659	0.000172247	0.00209809	5112	-0.320463	0.0855358	-3.74653	0.000179295	0.00235492
FBgn0028473	7008.19	0.0229696	0.0441075	0.520764	0.602531	0.792358	7008.19	0.380284	0.044108	8.62167	6.59848e-18	5.16207e-15
FBgn0259795	9.42048	0.338776	0.630468	0.53734	0.591033	0.785978	9.42048	-1.83717	0.632721	-2.9036	0.00368905	0.0239871
FBgn0051198	5544.33	-0.0401393	0.113219	-0.354527	0.722944	0.863301	5544.33	0.420423	0.113219	3.71336	0.000204528	0.00261499
FBgn0027512	8230.53	-0.0818752	0.0263788	-3.10382	0.00191038	0.0150966	8230.53	0.066117	0.0263788	2.50644	0.0121954	0.0588573
FBgn0020238	7147.17	0.0253083	0.0242212	1.04488	0.296078	0.539348	7147.17	-0.0172477	0.0242212	-0.712092	0.476408	0.669721
FBgn0020255	8675.07	0.0777742	0.0397521	1.95648	0.0504086	0.173745	8675.07	-0.0666813	0.0397521	-1.67743	0.0934585	0.241549
FBgn0000261	3022.15	0.215417	0.085163	2.52947	0.0114235	0.0611424	3022.15	-0.270529	0.085163	-3.1766	0.00149013	0.0121432
FBgn0010412	7325.09	-0.191722	0.033222	-5.77095	7.88254e-09	3.38757e-07	7325.09	0.265081	0.0332223	7.97901	1.47516e-15	4.8591e-13
FBgn0036007	6919.5	-0.0946956	0.0311247	-3.04246	0.00234655	0.01787	6919.5	-0.0134938	0.0311246	-0.433541	0.664622	0.811196
FBgn0015766	2395.48	-0.261586	0.0784322	-3.33518	0.000852438	0.00793192	2395.48	-0.011999	0.0784318	-0.152986	0.878409	0.942002
FBgn0003074	3822.04	-0.131977	0.0652759	-2.02183	0.0431936	0.15602	3822.04	-0.250502	0.0652759	-3.83759	0.000124247	0.00175135
FBgn0034474	65.058	-0.363438	0.185792	-1.95616	0.0504468	0.173825	65.058	0.142241	0.185743	0.765792	0.4438	0.644159
FBgn0004403	7090.3	0.000191099	0.0540709	0.00353423	0.99718	0.998843	7090.3	0.266949	0.054071	4.937	7.93328e-07	2.36995e-05
FBgn0036837	3588.57	0.00313752	0.0957645	0.0327629	0.973864	0.987747	3588.57	0.104229	0.0957645	1.08839	0.276425	0.479764
[truncated: 12,986 more rows]

## Sheet: Regime + Age (females)
GeneFBgn_or_TEfamily	Age_old_vs_young.baseMean	Age_old_vs_young.log2FoldChange	Age_old_vs_young.lfcSE	Age_old_vs_young.stat	Age_old_vs_young.pvalue	Age_old_vs_young.padj	Regime_Sel_vs_Cont.baseMean	Regime_Sel_vs_Cont.log2FoldChange	Regime_Sel_vs_Cont.lfcSE	Regime_Sel_vs_Cont.stat	Regime_Sel_vs_Cont.pvalue	Regime_Sel_vs_Cont.padj
[truncated: 13,385 more rows]

[truncated: 2 more sheets: Regime x Age (males), Regime x Age (females)]
